# Supplementary material for: Removal of sequencing adapter contamination improves microbial genome databases
Source: BMC Genomics. 2024 Nov 4;25:1033. doi: 10.1186/s12864-024-10956-1 (PMC11536531; doi:10.1186/s12864-024-10956-1)
Supplement: Supplementary file 1 — Supplementary Material 1: Table S1. Results of analyses of adapter enrichment. [file 12864_2024_10956_MOESM1_ESM.xlsx]

## Sheet: Table S1
Table S1. Results of analyses of adapter enrichment
Assembly File	Expectation	Occurrences	p_value	q_value	Significant_after_FDR_correction	Average_distance_to_end	Max_distance_to_end	Min_distance_to_end	Average_distance_to_ambiguous_base	Max_distance_to_ambiguous_base	Min_distance_to_ambiguous_base	Source	Occurrences_reverse_complement	p_value_reverse_complement	q_value_reverse_complement	Significant_after_FDR_correction_reverse_complement	Average_distance_to_end_reverse_complement	Max_distance_to_end_reverse_complement	Min_distance_to_end_reverse_complement	Average_distance_to_ambiguous_base_reverse_complement	Max_distance_to_ambiguous_base_reverse_complement	Min_distance_to_ambiguous_base_reverse_complement	Total_adapters_including_rc
./Human-Gut/pub/databases/metagenomics/mgnify_genomes/human-gut/v2.0/species_catalogue/MGYG0000034/MGYG000003402/genome/MGYG000003402.fna	0.351831	319	0	0	YES	11.3417	74	0	18525.9	280839	1032	Human-Gut	486	0	0	YES	1046.24	1941	27	0	0	NA	805
./Marine/ftp.ebi.ac.uk/pub/databases/metagenomics/mgnify_genomes/marine/v1.0/species_catalogue/MGYG0002963/MGYG000296317/genome/MGYG000296317.fna	0.206677	303	0	0	YES	156.314	9514	1	11410.8	85233	67	Marine	322	0	0	YES	338.768	676	2	0	0	NA	625
./Marine/ftp.ebi.ac.uk/pub/databases/metagenomics/mgnify_genomes/marine/v1.0/species_catalogue/MGYG0002970/MGYG000297067/genome/MGYG000297067.fna	0.273507	259	0	0	YES	361.502	31360	2	17591.6	163099	70	Marine	294	0	0	YES	280.826	618	3	0	0	NA	553
./Marine/ftp.ebi.ac.uk/pub/databases/metagenomics/mgnify_genomes/marine/v1.0/species_catalogue/MGYG0002963/MGYG000296338/genome/MGYG000296338.fna	0.109627	282	0	0	YES	31.4858	38	0	6489.9	35019	36	Marine	266	0	0	YES	204.094	406	3	0	0	NA	548
./Marine/ftp.ebi.ac.uk/pub/databases/metagenomics/mgnify_genomes/marine/v1.0/species_catalogue/MGYG0002965/MGYG000296593/genome/MGYG000296593.fna	0.0915202	258	0	0	YES	119.039	948	16	5911.83	29488	61	Marine	273	0	0	YES	174.494	335	2	0	0	NA	531
./Pig-Gut/ftp.ebi.ac.uk/pub/databases/metagenomics/mgnify_genomes/pig-gut/v1.0/species_catalogue/MGYG0003032/MGYG000303258/genome/MGYG000303258.fna	0.162895	218	0	0	YES	40.8349	1655	0	12421	82750	1656	Pig-Gut	232	0	0	YES	189.332	384	2	0	0	NA	450
./Pig-Gut/ftp.ebi.ac.uk/pub/databases/metagenomics/mgnify_genomes/pig-gut/v1.0/species_catalogue/MGYG0003032/MGYG000303206/genome/MGYG000303206.fna	0.134831	204	0	0	YES	33.5098	43	6	11054.9	71175	2514	Pig-Gut	224	0	0	YES	237.696	481	3	0	0	NA	428
./Pig-Gut/ftp.ebi.ac.uk/pub/databases/metagenomics/mgnify_genomes/pig-gut/v1.0/species_catalogue/MGYG0003031/MGYG000303163/genome/MGYG000303163.fna	0.120202	198	0	0	YES	111.449	5871	1	10100.2	94840	35	Pig-Gut	196	0	0	YES	176.428	346	5	0	0	NA	394
./Pig-Gut/ftp.ebi.ac.uk/pub/databases/metagenomics/mgnify_genomes/pig-gut/v1.0/species_catalogue/MGYG0003032/MGYG000303202/genome/MGYG000303202.fna	0.146239	183	0	0	YES	33.1967	67	0	13018.6	206917	40	Pig-Gut	199	0	0	YES	221.719	424	7	0	0	NA	382
./Marine/ftp.ebi.ac.uk/pub/databases/metagenomics/mgnify_genomes/marine/v1.0/species_catalogue/MGYG0002962/MGYG000296232/genome/MGYG000296232.fna	0.0896829	180	0	0	YES	156.85	7885	1	8203.49	41787	69	Marine	164	0	0	YES	161.126	304	3	0	0	NA	344
./Non-Model-Fish-Gut/ftp.ebi.ac.uk/pub/databases/metagenomics/mgnify_genomes/non-model-fish-gut/v2.0/species_catalogue/MGYG0002996/MGYG000299683/genome/MGYG000299683.fna	0.17081	158	0	0	YES	38.7025	132	7	17788.6	127728	37	Non-Model-Fish-Gut	177	0	0	YES	183.215	384	3	0	0	NA	335
./Non-Model-Fish-Gut/ftp.ebi.ac.uk/pub/databases/metagenomics/mgnify_genomes/non-model-fish-gut/v2.0/species_catalogue/MGYG0002995/MGYG000299583/genome/MGYG000299583.fna	0.0991266	158	0	0	YES	37.4051	290	6	10439.5	48976	36	Non-Model-Fish-Gut	162	0	0	YES	215.895	446	4	0	0	NA	320
./Pig-Gut/ftp.ebi.ac.uk/pub/databases/metagenomics/mgnify_genomes/pig-gut/v1.0/species_catalogue/MGYG0003032/MGYG000303225/genome/MGYG000303225.fna	0.08028	140	0	0	YES	31.8714	43	1	9204.91	42116	2570	Pig-Gut	135	0	0	YES	147.207	292	4	0	0	NA	275
./Human-Gut/pub/databases/metagenomics/mgnify_genomes/human-gut/v2.0/species_catalogue/MGYG0000033/MGYG000003323/genome/MGYG000003323.fna	0.121127	123	0	0	YES	25.4146	77	4	16661.4	101573	1074	Human-Gut	151	0	0	YES	466.159	857	16	0	0	NA	274
./Pig-Gut/ftp.ebi.ac.uk/pub/databases/metagenomics/mgnify_genomes/pig-gut/v1.0/species_catalogue/MGYG0003031/MGYG000303190/genome/MGYG000303190.fna	0.133689	133	0	0	YES	33.1729	50	6	16673	147739	2549	Pig-Gut	138	0	0	YES	160.406	326	8	0	0	NA	271
./Marine/ftp.ebi.ac.uk/pub/databases/metagenomics/mgnify_genomes/marine/v1.0/species_catalogue/MGYG0002965/MGYG000296541/genome/MGYG000296541.fna	0.108619	137	0	0	YES	287.161	9569	3	13112.7	89144	68	Marine	128	0	0	YES	114.952	240	2	0	0	NA	265
./Human-Gut/pub/databases/metagenomics/mgnify_genomes/human-gut/v2.0/species_catalogue/MGYG0000015/MGYG000001570/genome/MGYG000001570.fna	0.0955746	115	0	0	YES	11.2261	39	0	13695.2	64792	1516	Human-Gut	146	0	0	YES	225.945	469	2	0	0	NA	261
./Human-Gut/pub/databases/metagenomics/mgnify_genomes/human-gut/v2.0/species_catalogue/MGYG0000017/MGYG000001761/genome/MGYG000001761.fna	0.148397	108	0	0	YES	10.2778	27	0	22791.9	191958	1794	Human-Gut	153	0	0	YES	254.81	493	3	0	0	NA	261
./Marine/ftp.ebi.ac.uk/pub/databases/metagenomics/mgnify_genomes/marine/v1.0/species_catalogue/MGYG0002967/MGYG000296700/genome/MGYG000296700.fna	0.0777741	119	0	0	YES	245.815	6596	1	10466.1	61311	411	Marine	135	0	0	YES	118.181	226	4	0	0	NA	254
./Marine/ftp.ebi.ac.uk/pub/databases/metagenomics/mgnify_genomes/marine/v1.0/species_catalogue/MGYG0002968/MGYG000296823/genome/MGYG000296823.fna	0.213581	125	0	0	YES	95.992	190	5	27737.7	144683	77	Marine	127	0	0	YES	132.574	264	5	0	0	NA	252
./Mouse-Gut/ftp.ebi.ac.uk/pub/databases/metagenomics/mgnify_genomes/mouse-gut/v1.0/species_catalogue/MGYG0003237/MGYG000323782/genome/MGYG000323782.fna	0.1454	111	0	0	YES	30.2252	58	0	21503.4	122661	2525	Mouse-Gut	138	0	0	YES	189	368	10	0	0	NA	249
./Marine/ftp.ebi.ac.uk/pub/databases/metagenomics/mgnify_genomes/marine/v1.0/species_catalogue/MGYG0002971/MGYG000297154/genome/MGYG000297154.fna	0.110684	119	0	0	YES	110.353	239	0	15266.7	100968	49	Marine	121	0	0	YES	78.4874	156	2	0	0	NA	240
./Mouse-Gut/ftp.ebi.ac.uk/pub/databases/metagenomics/mgnify_genomes/mouse-gut/v1.0/species_catalogue/MGYG0003271/MGYG000327115/genome/MGYG000327115.fna	0.0865584	108	0	0	YES	35.787	96	0	13155.3	83115	2511	Mouse-Gut	132	0	0	YES	159.515	328	2	0	0	NA	240
./Human-Gut/pub/databases/metagenomics/mgnify_genomes/human-gut/v2.0/species_catalogue/MGYG0000030/MGYG000003016/genome/MGYG000003016.fna	0.234944	108	0	0	YES	407.648	19723	14	35192.1	204720	72	Human-Gut	127	0	0	YES	128.561	260	6	0	0	NA	235
./Human-Gut/pub/databases/metagenomics/mgnify_genomes/human-gut/v2.0/species_catalogue/MGYG0000005/MGYG000000541/genome/MGYG000000541.fna	0.137533	98	0	0	YES	9.96939	29	0	22870	174843	1797	Human-Gut	136	0	0	YES	219.493	439	9	0	0	NA	234
./Mouse-Gut/ftp.ebi.ac.uk/pub/databases/metagenomics/mgnify_genomes/mouse-gut/v1.0/species_catalogue/MGYG0003604/MGYG000360433/genome/MGYG000360433.fna	0.192281	112	0	0	YES	230.098	6668	0	12978	76248	16	Mouse-Gut	116	0	0	YES	197.673	402	4	176.32	319	4	228
./Pig-Gut/ftp.ebi.ac.uk/pub/databases/metagenomics/mgnify_genomes/pig-gut/v1.0/species_catalogue/MGYG0003033/MGYG000303357/genome/MGYG000303357.fna	0.137568	115	0	0	YES	29.2783	42	1	19052.8	99342	15	Pig-Gut	112	0	0	YES	125.473	251	2	0	0	NA	227
./Pig-Gut/ftp.ebi.ac.uk/pub/databases/metagenomics/mgnify_genomes/pig-gut/v1.0/species_catalogue/MGYG0003033/MGYG000303347/genome/MGYG000303347.fna	0.111782	106	0	0	YES	33.4057	58	10	17502.5	96548	2691	Pig-Gut	121	0	0	YES	132.215	266	6	0	0	NA	227
./Pig-Gut/ftp.ebi.ac.uk/pub/databases/metagenomics/mgnify_genomes/pig-gut/v1.0/species_catalogue/MGYG0003032/MGYG000303256/genome/MGYG000303256.fna	0.118506	101	0	0	YES	31.5743	42	2	18737	221593	27	Pig-Gut	121	0	0	YES	101.934	204	2	0	0	NA	222
./Human-Gut/pub/databases/metagenomics/mgnify_genomes/human-gut/v2.0/species_catalogue/MGYG0000048/MGYG000004857/genome/MGYG000004857.fna	0.0849164	110	0	0	YES	26.0545	43	0	12811.4	149838	1102	Human-Gut	104	0	0	YES	335.865	727	3	0	0	NA	214
./Human-Gut/pub/databases/metagenomics/mgnify_genomes/human-gut/v2.0/species_catalogue/MGYG0000033/MGYG000003389/genome/MGYG000003389.fna	0.230111	112	0	0	YES	7.27679	26	0	34661.2	267085	1014	Human-Gut	100	0	0	YES	844.82	1555	26	0	0	NA	212
./Pig-Gut/ftp.ebi.ac.uk/pub/databases/metagenomics/mgnify_genomes/pig-gut/v1.0/species_catalogue/MGYG0003032/MGYG000303249/genome/MGYG000303249.fna	0.126897	106	0	0	YES	32.9057	42	2	19673.4	154909	2750	Pig-Gut	106	0	0	YES	144.047	286	2	0	0	NA	212
./Marine/ftp.ebi.ac.uk/pub/databases/metagenomics/mgnify_genomes/marine/v1.0/species_catalogue/MGYG0002972/MGYG000297299/genome/MGYG000297299.fna	0.147269	104	0	0	YES	90.5096	243	0	21698.8	141146	74	Marine	108	0	0	YES	152.15	315	5	0	0	NA	212
./Human-Gut/pub/databases/metagenomics/mgnify_genomes/human-gut/v2.0/species_catalogue/MGYG0000033/MGYG000003321/genome/MGYG000003321.fna	0.0484714	88	0	0	YES	18.5568	93	4	9302.83	58306	1007	Human-Gut	124	0	0	YES	134.863	259	4	0	0	NA	212
./Human-Gut/pub/databases/metagenomics/mgnify_genomes/human-gut/v2.0/species_catalogue/MGYG0000021/MGYG000002130/genome/MGYG000002130.fna	0.114932	107	0	0	YES	2184.18	17035	2	17822.9	113671	96	Human-Gut	104	0	0	YES	111.706	273	2	0	0	NA	211
./Marine/ftp.ebi.ac.uk/pub/databases/metagenomics/mgnify_genomes/marine/v1.0/species_catalogue/MGYG0002972/MGYG000297291/genome/MGYG000297291.fna	0.21185	103	0	0	YES	105.563	247	0	33607.2	442338	65	Marine	105	0	0	YES	95.2913	211	2	0	0	NA	208
./Pig-Gut/ftp.ebi.ac.uk/pub/databases/metagenomics/mgnify_genomes/pig-gut/v1.0/species_catalogue/MGYG0003033/MGYG000303321/genome/MGYG000303321.fna	0.0905154	87	0	0	YES	31.6207	86	0	17273	119366	23	Pig-Gut	121	0	0	YES	147.521	306	2	0	0	NA	208
./Marine/ftp.ebi.ac.uk/pub/databases/metagenomics/mgnify_genomes/marine/v1.0/species_catalogue/MGYG0002964/MGYG000296400/genome/MGYG000296400.fna	0.204146	105	0	0	YES	111.286	2623	13	31366.2	406027	67	Marine	97	0	0	YES	125.263	256	5	0	0	NA	202
./Human-Gut/pub/databases/metagenomics/mgnify_genomes/human-gut/v2.0/species_catalogue/MGYG0000029/MGYG000002931/genome/MGYG000002931.fna	0.0456356	97	0	0	YES	23.6289	38	1	7784.47	48091	3	Human-Gut	105	0	0	YES	123.171	238	2	0	0	NA	202
./Mouse-Gut/ftp.ebi.ac.uk/pub/databases/metagenomics/mgnify_genomes/mouse-gut/v1.0/species_catalogue/MGYG0003469/MGYG000346909/genome/MGYG000346909.fna	0.145321	102	0	0	YES	116.255	3323	0	9516.76	37088	0	Mouse-Gut	98	0	0	YES	342.351	824	2	209.068	403	16	200
./Pig-Gut/ftp.ebi.ac.uk/pub/databases/metagenomics/mgnify_genomes/pig-gut/v1.0/species_catalogue/MGYG0003031/MGYG000303169/genome/MGYG000303169.fna	0.0700255	90	0	0	YES	32.6778	40	3	12730.5	71692	2593	Pig-Gut	106	0	0	YES	119.066	244	5	0	0	NA	196
./Mouse-Gut/ftp.ebi.ac.uk/pub/databases/metagenomics/mgnify_genomes/mouse-gut/v1.0/species_catalogue/MGYG0003275/MGYG000327529/genome/MGYG000327529.fna	0.224104	94	0	0	YES	43.9468	667	0	38345.4	166200	13	Mouse-Gut	101	0	0	YES	159.099	327	4	0	0	NA	195
./Pig-Gut/ftp.ebi.ac.uk/pub/databases/metagenomics/mgnify_genomes/pig-gut/v1.0/species_catalogue/MGYG0003033/MGYG000303339/genome/MGYG000303339.fna	0.145756	96	0	0	YES	51.1458	1808	0	24610.4	320134	2039	Pig-Gut	94	0	0	YES	148.543	279	2	0	0	NA	190
./Non-Model-Fish-Gut/ftp.ebi.ac.uk/pub/databases/metagenomics/mgnify_genomes/non-model-fish-gut/v2.0/species_catalogue/MGYG0002996/MGYG000299687/genome/MGYG000299687.fna	0.130678	89	0	0	YES	47.6966	186	4	23759.9	128356	2626	Non-Model-Fish-Gut	101	0	0	YES	192.446	391	3	0	0	NA	190
./Human-Gut/pub/databases/metagenomics/mgnify_genomes/human-gut/v2.0/species_catalogue/MGYG0000033/MGYG000003381/genome/MGYG000003381.fna	0.158487	84	0	0	YES	21.1071	172	1	31670.3	158821	1858	Human-Gut	101	0	0	YES	141.644	263	4	0	0	NA	185
./Human-Gut/pub/databases/metagenomics/mgnify_genomes/human-gut/v2.0/species_catalogue/MGYG0000005/MGYG000000536/genome/MGYG000000536.fna	0.138417	79	0	0	YES	10.2278	31	0	26793.1	264771	13	Human-Gut	103	0	0	YES	185.34	359	5	0	0	NA	182
./Mouse-Gut/ftp.ebi.ac.uk/pub/databases/metagenomics/mgnify_genomes/mouse-gut/v1.0/species_catalogue/MGYG0003240/MGYG000324072/genome/MGYG000324072.fna	0.0734962	89	0	0	YES	31.3034	38	2	12255	92565	33	Mouse-Gut	90	0	0	YES	88.9667	184	5	0	0	NA	179
./Human-Gut/pub/databases/metagenomics/mgnify_genomes/human-gut/v2.0/species_catalogue/MGYG0000036/MGYG000003639/genome/MGYG000003639.fna	0.130875	69	0	0	YES	7.46377	23	0	32183.2	143596	1291	Human-Gut	107	0	0	YES	505.972	983	21	0	0	NA	176
./Human-Gut/pub/databases/metagenomics/mgnify_genomes/human-gut/v2.0/species_catalogue/MGYG0000004/MGYG000000497/genome/MGYG000000497.fna	0.0685865	72	0	0	YES	10.0417	32	0	15175	71563	1674	Human-Gut	103	0	0	YES	233.398	444	5	0	0	NA	175
./Non-Model-Fish-Gut/ftp.ebi.ac.uk/pub/databases/metagenomics/mgnify_genomes/non-model-fish-gut/v2.0/species_catalogue/MGYG0002996/MGYG000299686/genome/MGYG000299686.fna	0.148783	101	0	0	YES	201.554	9892	1	23986.2	96189	3023	Non-Model-Fish-Gut	73	0	0	YES	210.411	426	9	0	0	NA	174
./Mouse-Gut/ftp.ebi.ac.uk/pub/databases/metagenomics/mgnify_genomes/mouse-gut/v1.0/species_catalogue/MGYG0003228/MGYG000322832/genome/MGYG000322832.fna	0.246734	78	0	0	YES	489.09	12955	1	22851	111887	1	Mouse-Gut	96	0	0	YES	234.936	460	6	206.444	307	4	174
./Human-Gut/pub/databases/metagenomics/mgnify_genomes/human-gut/v2.0/species_catalogue/MGYG0000035/MGYG000003578/genome/MGYG000003578.fna	0.206723	76	0	0	YES	9.52632	21	0	44740.2	189337	1484	Human-Gut	98	0	0	YES	503.571	922	19	0	0	NA	174
./Mouse-Gut/ftp.ebi.ac.uk/pub/databases/metagenomics/mgnify_genomes/mouse-gut/v1.0/species_catalogue/MGYG0003282/MGYG000328211/genome/MGYG000328211.fna	0.26179	82	0	0	YES	32.5244	55	2	46322.1	361113	2572	Mouse-Gut	88	0	0	YES	374.443	640	53	0	0	NA	170
./Human-Gut/pub/databases/metagenomics/mgnify_genomes/human-gut/v2.0/species_catalogue/MGYG0000034/MGYG000003431/genome/MGYG000003431.fna	0.149178	76	0	0	YES	8.51316	20	0	33216.9	148947	1259	Human-Gut	93	0	0	YES	455.323	884	15	0	0	NA	169
./Human-Gut/pub/databases/metagenomics/mgnify_genomes/human-gut/v2.0/species_catalogue/MGYG0000027/MGYG000002785/genome/MGYG000002785.fna	0.105935	65	0	0	YES	28.6	1311	0	27038.2	134166	2004	Human-Gut	101	0	0	YES	210.119	448	4	0	0	NA	166
./Pig-Gut/ftp.ebi.ac.uk/pub/databases/metagenomics/mgnify_genomes/pig-gut/v1.0/species_catalogue/MGYG0003032/MGYG000303246/genome/MGYG000303246.fna	0.117104	84	0	0	YES	98.2381	5461	5	22259.8	166428	37	Pig-Gut	77	0	0	YES	94.4935	187	6	0	0	NA	161
./Pig-Gut/ftp.ebi.ac.uk/pub/databases/metagenomics/mgnify_genomes/pig-gut/v1.0/species_catalogue/MGYG0003031/MGYG000303197/genome/MGYG000303197.fna	0.0574461	82	0	0	YES	84.6829	4307	0	11504.7	63678	57	Pig-Gut	78	0	0	YES	101.551	222	2	0	0	NA	160
./Human-Gut/pub/databases/metagenomics/mgnify_genomes/human-gut/v2.0/species_catalogue/MGYG0000005/MGYG000000554/genome/MGYG000000554.fna	0.0915229	81	0	0	YES	34.6296	166	0	16981.4	119310	1534	Human-Gut	79	0	0	YES	134.063	269	3	0	0	NA	160
./Non-Model-Fish-Gut/ftp.ebi.ac.uk/pub/databases/metagenomics/mgnify_genomes/non-model-fish-gut/v2.0/species_catalogue/MGYG0002996/MGYG000299692/genome/MGYG000299692.fna	0.129979	75	0	0	YES	36.68	161	7	28203.3	199068	3959	Non-Model-Fish-Gut	84	0	0	YES	200.012	408	9	0	0	NA	159
./Mouse-Gut/ftp.ebi.ac.uk/pub/databases/metagenomics/mgnify_genomes/mouse-gut/v1.0/species_catalogue/MGYG0003275/MGYG000327515/genome/MGYG000327515.fna	0.153112	71	0	0	YES	283.592	10766	2	35280.6	283578	2661	Mouse-Gut	85	0	0	YES	202.706	415	3	0	0	NA	156
./Marine/ftp.ebi.ac.uk/pub/databases/metagenomics/mgnify_genomes/marine/v1.0/species_catalogue/MGYG0002963/MGYG000296353/genome/MGYG000296353.fna	0.16902	78	0	0	YES	93.0256	201	0	35445.9	219039	84	Marine	76	0	0	YES	96.9324	192	3	0	0	NA	154
./Human-Gut/pub/databases/metagenomics/mgnify_genomes/human-gut/v2.0/species_catalogue/MGYG0000027/MGYG000002791/genome/MGYG000002791.fna	0.0922963	70	0	0	YES	8.11429	20	0	21471.6	111400	2798	Human-Gut	83	0	0	YES	197.253	389	2	0	0	NA	153
./Human-Gut/pub/databases/metagenomics/mgnify_genomes/human-gut/v2.0/species_catalogue/MGYG0000034/MGYG000003404/genome/MGYG000003404.fna	0.0791223	60	0	0	YES	13.8167	157	0	19872.1	83911	1035	Human-Gut	93	0	0	YES	275.333	538	6	0	0	NA	153
./Human-Gut/pub/databases/metagenomics/mgnify_genomes/human-gut/v2.0/species_catalogue/MGYG0000035/MGYG000003510/genome/MGYG000003510.fna	0.113282	62	0	0	YES	9.67742	28	0	30117	195056	1777	Human-Gut	88	0	0	YES	318.682	645	8	0	0	NA	150
./Mouse-Gut/ftp.ebi.ac.uk/pub/databases/metagenomics/mgnify_genomes/mouse-gut/v1.0/species_catalogue/MGYG0003273/MGYG000327375/genome/MGYG000327375.fna	0.129191	73	0	0	YES	33.7945	85	7	29285.5	158167	32	Mouse-Gut	76	0	0	YES	175.789	395	6	0	0	NA	149
./Mouse-Gut/ftp.ebi.ac.uk/pub/databases/metagenomics/mgnify_genomes/mouse-gut/v1.0/species_catalogue/MGYG0003650/MGYG000365031/genome/MGYG000365031.fna	0.114786	80	0	0	YES	202.238	4555	0	15006	175331	2	Mouse-Gut	68	0	0	YES	263.567	501	8	79.4286	136	4	148
./Marine/ftp.ebi.ac.uk/pub/databases/metagenomics/mgnify_genomes/marine/v1.0/species_catalogue/MGYG0002974/MGYG000297430/genome/MGYG000297430.fna	0.0734248	72	0	0	YES	98.9861	177	3	16577.4	81945	72	Marine	76	0	0	YES	91.8904	196	3	0	0	NA	148
./Human-Gut/pub/databases/metagenomics/mgnify_genomes/human-gut/v2.0/species_catalogue/MGYG0000027/MGYG000002790/genome/MGYG000002790.fna	0.0745685	59	0	0	YES	10.3559	34	0	21106.1	93272	2035	Human-Gut	88	0	0	YES	152.295	299	5	0	0	NA	147
./Human-Gut/pub/databases/metagenomics/mgnify_genomes/human-gut/v2.0/species_catalogue/MGYG0000034/MGYG000003416/genome/MGYG000003416.fna	0.117878	73	0	0	YES	9.75342	31	0	27510.2	117153	1073	Human-Gut	73	0	0	YES	582.74	1100	9	0	0	NA	146
./Human-Gut/pub/databases/metagenomics/mgnify_genomes/human-gut/v2.0/species_catalogue/MGYG0000035/MGYG000003521/genome/MGYG000003521.fna	0.166534	58	0	0	YES	9.44828	56	0	47583.6	209076	1979	Human-Gut	86	0	0	YES	383.837	770	16	0	0	NA	144
./Pig-Gut/ftp.ebi.ac.uk/pub/databases/metagenomics/mgnify_genomes/pig-gut/v1.0/species_catalogue/MGYG0003033/MGYG000303330/genome/MGYG000303330.fna	0.114381	61	0	0	YES	33.3934	39	10	27495.7	139701	33	Pig-Gut	79	0	0	YES	113.228	216	3	0	0	NA	140
./Human-Gut/pub/databases/metagenomics/mgnify_genomes/human-gut/v2.0/species_catalogue/MGYG0000035/MGYG000003506/genome/MGYG000003506.fna	0.0806846	52	0	0	YES	7.86538	27	0	26024.2	118061	1077	Human-Gut	87	0	0	YES	377.023	699	8	0	0	NA	139
./Human-Gut/pub/databases/metagenomics/mgnify_genomes/human-gut/v2.0/species_catalogue/MGYG0000034/MGYG000003474/genome/MGYG000003474.fna	0.0788404	61	0	0	YES	10	28	0	21667.1	148442	1187	Human-Gut	76	0	0	YES	252.961	521	2	0	0	NA	137
./Human-Gut/pub/databases/metagenomics/mgnify_genomes/human-gut/v2.0/species_catalogue/MGYG0000035/MGYG000003524/genome/MGYG000003524.fna	0.08994	49	0	0	YES	9.55102	32	0	30819.1	108770	1620	Human-Gut	88	0	0	YES	380.716	747	8	0	0	NA	137
./Human-Gut/pub/databases/metagenomics/mgnify_genomes/human-gut/v2.0/species_catalogue/MGYG0000034/MGYG000003438/genome/MGYG000003438.fna	0.0804287	66	0	0	YES	7.9697	22	0	20729.4	113343	1012	Human-Gut	70	0	0	YES	326.729	703	18	0	0	NA	136
./Mouse-Gut/ftp.ebi.ac.uk/pub/databases/metagenomics/mgnify_genomes/mouse-gut/v1.0/species_catalogue/MGYG0003282/MGYG000328231/genome/MGYG000328231.fna	0.346535	59	0	0	YES	32.0508	82	6	94947.3	513953	4163	Mouse-Gut	77	0	0	YES	223.844	401	4	0	0	NA	136
./Human-Gut/pub/databases/metagenomics/mgnify_genomes/human-gut/v2.0/species_catalogue/MGYG0000034/MGYG000003434/genome/MGYG000003434.fna	0.104487	59	0	0	YES	9.05085	23	0	29846.5	123354	1071	Human-Gut	77	0	0	YES	410.896	844	2	0	0	NA	136
./Mouse-Gut/ftp.ebi.ac.uk/pub/databases/metagenomics/mgnify_genomes/mouse-gut/v1.0/species_catalogue/MGYG0003237/MGYG000323794/genome/MGYG000323794.fna	0.0730338	64	0	0	YES	31.0625	40	8	17440.5	106121	2773	Mouse-Gut	70	0	0	YES	79.6429	154	3	0	0	NA	134
./Human-Gut/pub/databases/metagenomics/mgnify_genomes/human-gut/v2.0/species_catalogue/MGYG0000034/MGYG000003447/genome/MGYG000003447.fna	0.109136	62	0	0	YES	9.98387	24	0	29847	123304	1138	Human-Gut	72	0	0	YES	467.333	924	21	0	0	NA	134
./Human-Gut/pub/databases/metagenomics/mgnify_genomes/human-gut/v2.0/species_catalogue/MGYG0000034/MGYG000003467/genome/MGYG000003467.fna	0.113155	67	0	0	YES	10.6269	23	0	28527.5	116946	1668	Human-Gut	64	0	0	YES	282.688	538	15	0	0	NA	131
./Human-Gut/pub/databases/metagenomics/mgnify_genomes/human-gut/v2.0/species_catalogue/MGYG0000039/MGYG000003918/genome/MGYG000003918.fna	0.110595	57	0	0	YES	37.6667	59	2	31399.6	151368	1891	Human-Gut	73	0	0	YES	215.178	457	8	0	0	NA	130
./Marine/ftp.ebi.ac.uk/pub/databases/metagenomics/mgnify_genomes/marine/v1.0/species_catalogue/MGYG0002961/MGYG000296175/genome/MGYG000296175.fna	0.237481	64	0	0	YES	123.453	1262	9	59472.2	267997	67	Marine	65	0	0	YES	61.3231	124	2	0	0	NA	129
./Non-Model-Fish-Gut/ftp.ebi.ac.uk/pub/databases/metagenomics/mgnify_genomes/non-model-fish-gut/v2.0/species_catalogue/MGYG0002995/MGYG000299559/genome/MGYG000299559.fna	0.269468	71	0	0	YES	174.028	7763	1	59826.7	454858	1106	Non-Model-Fish-Gut	57	0	0	YES	306.491	577	17	0	0	NA	128
./Mouse-Gut/ftp.ebi.ac.uk/pub/databases/metagenomics/mgnify_genomes/mouse-gut/v1.0/species_catalogue/MGYG0003271/MGYG000327119/genome/MGYG000327119.fna	0.137407	65	0	0	YES	35.2923	91	0	31905.2	387176	2549	Mouse-Gut	63	0	0	YES	137.952	263	6	0	0	NA	128
./Marine/ftp.ebi.ac.uk/pub/databases/metagenomics/mgnify_genomes/marine/v1.0/species_catalogue/MGYG0002965/MGYG000296562/genome/MGYG000296562.fna	0.137176	61	0	0	YES	101.279	192	15	35991.9	462523	2129	Marine	67	0	0	YES	66.9846	134	2	0	0	NA	128
./Pig-Gut/ftp.ebi.ac.uk/pub/databases/metagenomics/mgnify_genomes/pig-gut/v1.0/species_catalogue/MGYG0003032/MGYG000303275/genome/MGYG000303275.fna	0.146237	66	0	0	YES	33.697	53	1	35416.4	184304	2592	Pig-Gut	61	0	0	YES	122.639	252	3	0	0	NA	127
./Human-Gut/pub/databases/metagenomics/mgnify_genomes/human-gut/v2.0/species_catalogue/MGYG0000036/MGYG000003618/genome/MGYG000003618.fna	0.107843	49	0	0	YES	11.0816	37	1	36359.5	135059	1365	Human-Gut	78	0	0	YES	304.564	618	3	0	0	NA	127
./Pig-Gut/ftp.ebi.ac.uk/pub/databases/metagenomics/mgnify_genomes/pig-gut/v1.0/species_catalogue/MGYG0003032/MGYG000303271/genome/MGYG000303271.fna	0.0699749	60	0	0	YES	32.7833	76	0	17805.5	102567	3121	Pig-Gut	66	0	0	YES	89.6364	170	2	0	0	NA	126
./Mouse-Gut/ftp.ebi.ac.uk/pub/databases/metagenomics/mgnify_genomes/mouse-gut/v1.0/species_catalogue/MGYG0003602/MGYG000360270/genome/MGYG000360270.fna	0.117716	67	0	0	YES	169.03	8309	0	10659.9	49335	9	Mouse-Gut	58	0	0	YES	217.517	457	9	263.154	415	10	125
./Human-Gut/pub/databases/metagenomics/mgnify_genomes/human-gut/v2.0/species_catalogue/MGYG0000035/MGYG000003576/genome/MGYG000003576.fna	0.124625	55	0	0	YES	7.90909	26	0	38203.9	170361	1389	Human-Gut	69	0	0	YES	292.71	617	15	0	0	NA	124
./Human-Gut/pub/databases/metagenomics/mgnify_genomes/human-gut/v2.0/species_catalogue/MGYG0000036/MGYG000003616/genome/MGYG000003616.fna	0.112412	49	0	0	YES	8.38776	24	0	38486.3	159325	1227	Human-Gut	74	0	0	YES	370.527	717	6	0	0	NA	123
./Human-Gut/pub/databases/metagenomics/mgnify_genomes/human-gut/v2.0/species_catalogue/MGYG0000027/MGYG000002770/genome/MGYG000002770.fna	0.140105	53	0	0	YES	17.717	61	8	42774.8	284992	16	Human-Gut	69	0	0	YES	167.145	327	3	0	0	NA	122
./Human-Gut/pub/databases/metagenomics/mgnify_genomes/human-gut/v2.0/species_catalogue/MGYG0000035/MGYG000003526/genome/MGYG000003526.fna	0.111622	46	0	0	YES	10.1739	21	0	39391.5	235205	1242	Human-Gut	75	0	0	YES	371.24	685	9	0	0	NA	121
./Human-Gut/pub/databases/metagenomics/mgnify_genomes/human-gut/v2.0/species_catalogue/MGYG0000047/MGYG000004760/genome/MGYG000004760.fna	0.0978827	69	0	0	YES	29.5797	41	0	22387	224397	1868	Human-Gut	51	0	0	YES	181.941	348	6	0	0	NA	120
./Human-Gut/pub/databases/metagenomics/mgnify_genomes/human-gut/v2.0/species_catalogue/MGYG0000036/MGYG000003647/genome/MGYG000003647.fna	0.0772573	48	0	0	YES	5.9375	15	0	27373.7	165892	1125	Human-Gut	72	0	0	YES	341.139	691	14	0	0	NA	120
./Mouse-Gut/ftp.ebi.ac.uk/pub/databases/metagenomics/mgnify_genomes/mouse-gut/v1.0/species_catalogue/MGYG0003267/MGYG000326744/genome/MGYG000326744.fna	0.0670452	49	0	0	YES	33.1837	39	15	22564.3	131615	35	Mouse-Gut	70	0	0	YES	105.414	202	3	0	0	NA	119
./Mouse-Gut/ftp.ebi.ac.uk/pub/databases/metagenomics/mgnify_genomes/mouse-gut/v1.0/species_catalogue/MGYG0003791/MGYG000379181/genome/MGYG000379181.fna	0.195259	56	0	0	YES	243.286	5387	0	29275.4	147123	4	Mouse-Gut	62	0	0	YES	252.581	474	8	63.6667	103	4	118
./Mouse-Gut/ftp.ebi.ac.uk/pub/databases/metagenomics/mgnify_genomes/mouse-gut/v1.0/species_catalogue/MGYG0003242/MGYG000324243/genome/MGYG000324243.fna	0.0670646	63	0	0	YES	33.1905	41	6	16060.4	77997	2689	Mouse-Gut	54	0	0	YES	80.2407	148	3	0	0	NA	117
./Human-Gut/pub/databases/metagenomics/mgnify_genomes/human-gut/v2.0/species_catalogue/MGYG0000034/MGYG000003470/genome/MGYG000003470.fna	0.126089	54	0	0	YES	10.0741	28	0	38196	132358	1797	Human-Gut	61	0	0	YES	286.016	578	6	0	0	NA	115
./Human-Gut/pub/databases/metagenomics/mgnify_genomes/human-gut/v2.0/species_catalogue/MGYG0000021/MGYG000002119/genome/MGYG000002119.fna	0.0972489	53	0	0	YES	32.2264	41	0	30725.2	163260	1779	Human-Gut	60	0	0	YES	212.55	406	2	0	0	NA	113
./Human-Gut/pub/databases/metagenomics/mgnify_genomes/human-gut/v2.0/species_catalogue/MGYG0000034/MGYG000003435/genome/MGYG000003435.fna	0.130911	49	0	0	YES	10.449	23	0	44756.8	123605	5	Human-Gut	64	0	0	YES	371.031	689	2	0	0	NA	113
./Human-Gut/pub/databases/metagenomics/mgnify_genomes/human-gut/v2.0/species_catalogue/MGYG0000033/MGYG000003301/genome/MGYG000003301.fna	0.0992679	56	0	0	YES	23.9286	77	0	30041.3	107576	1562	Human-Gut	55	0	0	YES	374.036	689	6	0	0	NA	111
./Human-Gut/pub/databases/metagenomics/mgnify_genomes/human-gut/v2.0/species_catalogue/MGYG0000005/MGYG000000546/genome/MGYG000000546.fna	0.180778	52	0	0	YES	10.4808	29	0	45266.9	206350	11	Human-Gut	58	0	0	YES	127.241	245	7	0	0	NA	110
./Human-Gut/pub/databases/metagenomics/mgnify_genomes/human-gut/v2.0/species_catalogue/MGYG0000036/MGYG000003623/genome/MGYG000003623.fna	0.0795136	41	0	0	YES	7.68293	21	0	32578.2	164413	2210	Human-Gut	68	0	0	YES	288.676	559	22	0	0	NA	109
./Human-Gut/pub/databases/metagenomics/mgnify_genomes/human-gut/v2.0/species_catalogue/MGYG0000027/MGYG000002788/genome/MGYG000002788.fna	0.0843523	55	0	0	YES	62.1091	2991	0	21971.2	147200	2063	Human-Gut	53	0	0	YES	133.962	284	10	0	0	NA	108
./Marine/ftp.ebi.ac.uk/pub/databases/metagenomics/mgnify_genomes/marine/v1.0/species_catalogue/MGYG0002966/MGYG000296638/genome/MGYG000296638.fna	0.121926	48	0	0	YES	22.1667	39	0	42392.1	163326	2190	Marine	60	0	0	YES	228.583	468	2	0	0	NA	108
./Human-Gut/pub/databases/metagenomics/mgnify_genomes/human-gut/v2.0/species_catalogue/MGYG0000034/MGYG000003429/genome/MGYG000003429.fna	0.115553	49	0	0	YES	11.6939	36	0	37882.3	166399	1396	Human-Gut	58	0	0	YES	293.345	509	4	0	0	NA	107
./Mouse-Gut/ftp.ebi.ac.uk/pub/databases/metagenomics/mgnify_genomes/mouse-gut/v1.0/species_catalogue/MGYG0003274/MGYG000327486/genome/MGYG000327486.fna	0.168986	47	0	0	YES	118.66	4165	6	51224.2	336208	2609	Mouse-Gut	60	0	0	YES	157.333	319	4	0	0	NA	107
./Human-Gut/pub/databases/metagenomics/mgnify_genomes/human-gut/v2.0/species_catalogue/MGYG0000033/MGYG000003300/genome/MGYG000003300.fna	0.107085	47	0	0	YES	27.8936	98	0	36842.4	288103	2140	Human-Gut	60	0	0	YES	210.733	415	3	0	0	NA	107
./Human-Gut/pub/databases/metagenomics/mgnify_genomes/human-gut/v2.0/species_catalogue/MGYG0000033/MGYG000003371.1/genome/MGYG000003371.1.fna	0.219493	49	0	0	YES	9.36735	25	0	74761.6	401868	1042	Human-Gut	57	0	0	YES	954.684	1802	12	0	0	NA	106
./Mouse-Gut/ftp.ebi.ac.uk/pub/databases/metagenomics/mgnify_genomes/mouse-gut/v1.0/species_catalogue/MGYG0003282/MGYG000328218/genome/MGYG000328218.fna	0.116244	54	0	0	YES	31.0556	90	0	34699.5	176030	3226	Mouse-Gut	50	0	0	YES	131.84	243	29	0	0	NA	104
./Human-Gut/pub/databases/metagenomics/mgnify_genomes/human-gut/v2.0/species_catalogue/MGYG0000034/MGYG000003441/genome/MGYG000003441.fna	0.0724769	44	0	0	YES	31.0227	1065	0	26798.9	131322	1266	Human-Gut	60	0	0	YES	334.517	629	2	0	0	NA	104
./Human-Gut/pub/databases/metagenomics/mgnify_genomes/human-gut/v2.0/species_catalogue/MGYG0000033/MGYG000003338/genome/MGYG000003338.fna	0.190828	52	0	0	YES	8	23	0	60221.8	284940	1488	Human-Gut	51	0	0	YES	400.922	828	62	0	0	NA	103
./Human-Gut/pub/databases/metagenomics/mgnify_genomes/human-gut/v2.0/species_catalogue/MGYG0000039/MGYG000003911/genome/MGYG000003911.fna	0.112664	49	0	0	YES	236.449	9978	6	38103.3	331285	2378	Human-Gut	54	0	0	YES	206.204	391	20	0	0	NA	103
./Mouse-Gut/ftp.ebi.ac.uk/pub/databases/metagenomics/mgnify_genomes/mouse-gut/v1.0/species_catalogue/MGYG0003268/MGYG000326885/genome/MGYG000326885.fna	0.0765589	53	0	0	YES	32.9245	48	0	23443.9	102789	2549	Mouse-Gut	49	0	0	YES	111.143	207	5	0	0	NA	102
./Human-Gut/pub/databases/metagenomics/mgnify_genomes/human-gut/v2.0/species_catalogue/MGYG0000034/MGYG000003413/genome/MGYG000003413.fna	0.149234	41	0	0	YES	10.1951	29	0	61214.8	221556	1323	Human-Gut	61	0	0	YES	276.902	564	6	0	0	NA	102
./Mouse-Gut/ftp.ebi.ac.uk/pub/databases/metagenomics/mgnify_genomes/mouse-gut/v1.0/species_catalogue/MGYG0003816/MGYG000381662/genome/MGYG000381662.fna	0.0860077	52	0	0	YES	824.904	8460	0	3776.15	23000	2	Mouse-Gut	49	0	0	YES	212.816	464	9	470.543	811	47	101
./Human-Gut/pub/databases/metagenomics/mgnify_genomes/human-gut/v2.0/species_catalogue/MGYG0000029/MGYG000002950.1/genome/MGYG000002950.1.fna	0.0874463	46	0	0	YES	27.2174	71	1	30935.2	280605	2101	Human-Gut	55	0	0	YES	204.073	361	7	0	0	NA	101
./Mouse-Gut/ftp.ebi.ac.uk/pub/databases/metagenomics/mgnify_genomes/mouse-gut/v1.0/species_catalogue/MGYG0003321/MGYG000332160/genome/MGYG000332160.fna	0.214682	51	0	0	YES	15004	164736	9	12503.4	153180	1	Mouse-Gut	49	0	0	YES	61.4146	129	4	632.421	859	112	100
./Human-Gut/pub/databases/metagenomics/mgnify_genomes/human-gut/v2.0/species_catalogue/MGYG0000005/MGYG000000547/genome/MGYG000000547.fna	0.0969146	52	0	0	YES	9.98077	32	0	29042.5	187058	3163	Human-Gut	47	0	0	YES	318.851	556	7	0	0	NA	99
./Human-Gut/pub/databases/metagenomics/mgnify_genomes/human-gut/v2.0/species_catalogue/MGYG0000004/MGYG000000470/genome/MGYG000000470.fna	0.160469	52	0	0	YES	11.3462	29	1	50331.7	711252	1946	Human-Gut	47	0	0	YES	140.702	240	4	0	0	NA	99
./Human-Gut/pub/databases/metagenomics/mgnify_genomes/human-gut/v2.0/species_catalogue/MGYG0000004/MGYG000000481/genome/MGYG000000481.fna	0.145493	47	0	0	YES	10.5106	25	0	49607.2	289691	1632	Human-Gut	52	0	0	YES	123.577	226	6	0	0	NA	99
./Human-Gut/pub/databases/metagenomics/mgnify_genomes/human-gut/v2.0/species_catalogue/MGYG0000036/MGYG000003644/genome/MGYG000003644.fna	0.123141	52	0	0	YES	9.92308	35	0	40036.6	263746	2116	Human-Gut	46	0	0	YES	335.783	648	39	0	0	NA	98
./Human-Gut/pub/databases/metagenomics/mgnify_genomes/human-gut/v2.0/species_catalogue/MGYG0000035/MGYG000003540/genome/MGYG000003540.fna	0.115215	49	0	0	YES	9.4898	26	0	39406.8	207435	1077	Human-Gut	49	0	0	YES	240.327	496	9	0	0	NA	98
./Human-Gut/pub/databases/metagenomics/mgnify_genomes/human-gut/v2.0/species_catalogue/MGYG0000036/MGYG000003636/genome/MGYG000003636.fna	0.134447	44	0	0	YES	10.3636	24	0	50521.2	340931	25	Human-Gut	54	0	0	YES	263.833	567	11	0	0	NA	98
./Human-Gut/pub/databases/metagenomics/mgnify_genomes/human-gut/v2.0/species_catalogue/MGYG0000035/MGYG000003531/genome/MGYG000003531.fna	0.102339	39	0	0	YES	10.359	27	0	43532.2	208182	1399	Human-Gut	59	0	0	YES	284.5	504	13	0	0	NA	98
./Human-Gut/pub/databases/metagenomics/mgnify_genomes/human-gut/v2.0/species_catalogue/MGYG0000032/MGYG000003211/genome/MGYG000003211.fna	0.12641	47	0	0	YES	9.48936	30	0	41638.4	177651	1197	Human-Gut	50	0	0	YES	337.02	685	6	0	0	NA	97
./Mouse-Gut/ftp.ebi.ac.uk/pub/databases/metagenomics/mgnify_genomes/mouse-gut/v1.0/species_catalogue/MGYG0003274/MGYG000327466/genome/MGYG000327466.fna	0.183123	49	0	0	YES	342.918	15203	14	49462	309562	4488	Mouse-Gut	47	0	0	YES	133.851	265	6	0	0	NA	96
./Human-Gut/pub/databases/metagenomics/mgnify_genomes/human-gut/v2.0/species_catalogue/MGYG0000034/MGYG000003406/genome/MGYG000003406.fna	0.103695	45	0	0	YES	13.5111	90	0	37509.3	170264	1538	Human-Gut	50	0	0	YES	133.52	263	3	0	0	NA	95
./Human-Gut/pub/databases/metagenomics/mgnify_genomes/human-gut/v2.0/species_catalogue/MGYG0000035/MGYG000003536/genome/MGYG000003536.fna	0.107236	44	0	0	YES	8.79545	22	0	40822.3	176665	1314	Human-Gut	51	0	0	YES	227	528	15	0	0	NA	95
./Human-Gut/pub/databases/metagenomics/mgnify_genomes/human-gut/v2.0/species_catalogue/MGYG0000035/MGYG000003509/genome/MGYG000003509.fna	0.0759809	41	0	0	YES	7.53659	20	0	31399.8	141856	1318	Human-Gut	54	0	0	YES	241.963	488	9	0	0	NA	95
./Human-Gut/pub/databases/metagenomics/mgnify_genomes/human-gut/v2.0/species_catalogue/MGYG0000032/MGYG000003210/genome/MGYG000003210.fna	0.125569	37	0	0	YES	7.83784	22	0	50020.6	315123	1765	Human-Gut	58	0	0	YES	357.362	681	6	0	0	NA	95
./Human-Gut/pub/databases/metagenomics/mgnify_genomes/human-gut/v2.0/species_catalogue/MGYG0000035/MGYG000003541/genome/MGYG000003541.fna	0.0755556	39	0	0	YES	8.87179	29	0	31505.6	162280	1544	Human-Gut	55	0	0	YES	273.2	601	13	0	0	NA	94
./Human-Gut/pub/databases/metagenomics/mgnify_genomes/human-gut/v2.0/species_catalogue/MGYG0000004/MGYG000000499/genome/MGYG000000499.fna	0.157636	47	0	0	YES	10.7872	29	0	55166.7	488692	4096	Human-Gut	46	0	0	YES	113.391	256	4	0	0	NA	93
./Human-Gut/pub/databases/metagenomics/mgnify_genomes/human-gut/v2.0/species_catalogue/MGYG0000033/MGYG000003341/genome/MGYG000003341.fna	0.116432	38	0	0	YES	13.5	30	1	50399.5	213991	2676	Human-Gut	55	0	0	YES	175.564	296	23	0	0	NA	93
./Mouse-Gut/ftp.ebi.ac.uk/pub/databases/metagenomics/mgnify_genomes/mouse-gut/v1.0/species_catalogue/MGYG0003238/MGYG000323872/genome/MGYG000323872.fna	0.143098	48	0	0	YES	32.1458	40	1	46956.1	183789	2625	Mouse-Gut	43	0	0	YES	86.7674	178	2	0	0	NA	91
./Mouse-Gut/ftp.ebi.ac.uk/pub/databases/metagenomics/mgnify_genomes/mouse-gut/v1.0/species_catalogue/MGYG0003274/MGYG000327472/genome/MGYG000327472.fna	0.0853381	47	0	0	YES	33.8936	43	15	22971.1	149397	4201	Mouse-Gut	44	0	0	YES	77.1818	152	2	0	0	NA	91
./Human-Gut/pub/databases/metagenomics/mgnify_genomes/human-gut/v2.0/species_catalogue/MGYG0000034/MGYG000003426/genome/MGYG000003426.fna	0.0748693	38	0	0	YES	7.10526	24	0	33013.9	131382	1892	Human-Gut	53	0	0	YES	276.962	564	7	0	0	NA	91
./Human-Gut/pub/databases/metagenomics/mgnify_genomes/human-gut/v2.0/species_catalogue/MGYG0000035/MGYG000003516/genome/MGYG000003516.fna	0.0946915	38	0	0	YES	8.78947	18	0	41859.4	170716	2275	Human-Gut	53	0	0	YES	147.755	293	13	0	0	NA	91
./Human-Gut/pub/databases/metagenomics/mgnify_genomes/human-gut/v2.0/species_catalogue/MGYG0000005/MGYG000000544/genome/MGYG000000544.fna	0.118196	48	0	0	YES	10.2292	24	0	40065.7	257475	3766	Human-Gut	42	0	0	YES	123.571	226	14	0	0	NA	90
./Mouse-Gut/ftp.ebi.ac.uk/pub/databases/metagenomics/mgnify_genomes/mouse-gut/v1.0/species_catalogue/MGYG0003271/MGYG000327114/genome/MGYG000327114.fna	0.111305	34	0	0	YES	38.5	75	23	53856.2	235862	2593	Mouse-Gut	56	0	0	YES	202.714	437	5	0	0	NA	90
./Human-Gut/pub/databases/metagenomics/mgnify_genomes/human-gut/v2.0/species_catalogue/MGYG0000035/MGYG000003595/genome/MGYG000003595.fna	0.147271	33	0	0	YES	8.69697	20	0	74695.2	354776	1694	Human-Gut	57	0	0	YES	204.491	403	9	0	0	NA	90
./Human-Gut/pub/databases/metagenomics/mgnify_genomes/human-gut/v2.0/species_catalogue/MGYG0000036/MGYG000003627/genome/MGYG000003627.fna	0.111242	33	0	0	YES	8.09091	23	0	56835.3	199210	1094	Human-Gut	57	0	0	YES	228.632	525	7	0	0	NA	90
./Mouse-Gut/ftp.ebi.ac.uk/pub/databases/metagenomics/mgnify_genomes/mouse-gut/v1.0/species_catalogue/MGYG0003282/MGYG000328207/genome/MGYG000328207.fna	0.317718	41	0	0	YES	29.7561	39	2	118632	503378	4507	Mouse-Gut	48	0	0	YES	193.375	412	5	0	0	NA	89
./Human-Gut/pub/databases/metagenomics/mgnify_genomes/human-gut/v2.0/species_catalogue/MGYG0000032/MGYG000003206/genome/MGYG000003206.fna	0.108569	34	0	0	YES	7.08824	22	0	50847.9	324937	1044	Human-Gut	55	0	0	YES	392.618	682	17	0	0	NA	89
./Pig-Gut/ftp.ebi.ac.uk/pub/databases/metagenomics/mgnify_genomes/pig-gut/v1.0/species_catalogue/MGYG0003032/MGYG000303279/genome/MGYG000303279.fna	0.0475528	40	0	0	YES	32.675	41	2	19481.2	123900	2714	Pig-Gut	48	0	0	YES	57.4167	124	2	0	0	NA	88
./Marine/ftp.ebi.ac.uk/pub/databases/metagenomics/mgnify_genomes/marine/v1.0/species_catalogue/MGYG0002963/MGYG000296351/genome/MGYG000296351.fna	0.181784	37	0	0	YES	112.108	206	0	73038.9	616866	2175	Marine	51	0	0	YES	68.4118	127	12	0	0	NA	88
./Human-Gut/pub/databases/metagenomics/mgnify_genomes/human-gut/v2.0/species_catalogue/MGYG0000033/MGYG000003328/genome/MGYG000003328.fna	0.0986567	29	0	0	YES	12.8966	28	0	57476.6	310304	1340	Human-Gut	58	0	0	YES	324.828	592	54	0	0	NA	87
./Human-Gut/pub/databases/metagenomics/mgnify_genomes/human-gut/v2.0/species_catalogue/MGYG0000021/MGYG000002120/genome/MGYG000002120.fna	0.111628	41	0	0	YES	33.122	40	5	43528	241626	1687	Human-Gut	45	0	0	YES	226.222	397	2	0	0	NA	86
./Human-Gut/pub/databases/metagenomics/mgnify_genomes/human-gut/v2.0/species_catalogue/MGYG0000004/MGYG000000474/genome/MGYG000000474.fna	0.113673	41	0	0	YES	11.8537	30	0	43011.1	211597	1818	Human-Gut	44	0	0	YES	191.636	365	2	0	0	NA	85
./Mouse-Gut/ftp.ebi.ac.uk/pub/databases/metagenomics/mgnify_genomes/mouse-gut/v1.0/species_catalogue/MGYG0003271/MGYG000327182/genome/MGYG000327182.fna	0.193223	53	0	0	YES	34.5283	39	14	60290.8	324221	3218	Mouse-Gut	31	0	0	YES	186.742	328	8	0	0	NA	84
./Human-Gut/pub/databases/metagenomics/mgnify_genomes/human-gut/v2.0/species_catalogue/MGYG0000034/MGYG000003436/genome/MGYG000003436.fna	0.141488	35	0	0	YES	10.9429	73	0	64681	297795	2779	Human-Gut	49	0	0	YES	230.245	442	2	0	0	NA	84
./Human-Gut/pub/databases/metagenomics/mgnify_genomes/human-gut/v2.0/species_catalogue/MGYG0000036/MGYG000003614/genome/MGYG000003614.fna	0.113703	33	0	0	YES	14.3333	226	0	56748.7	212341	1298	Human-Gut	51	0	0	YES	349.98	700	3	0	0	NA	84
./Marine/ftp.ebi.ac.uk/pub/databases/metagenomics/mgnify_genomes/marine/v1.0/species_catalogue/MGYG0002969/MGYG000296964/genome/MGYG000296964.fna	0.240132	44	0	0	YES	116.886	1050	13	82159.6	356772	67	Marine	39	0	0	YES	63.1538	122	2	0	0	NA	83
./Human-Gut/pub/databases/metagenomics/mgnify_genomes/human-gut/v2.0/species_catalogue/MGYG0000033/MGYG000003320/genome/MGYG000003320.fna	0.131268	33	0	0	YES	15.6364	31	7	65793.3	288507	1929	Human-Gut	50	0	0	YES	132.36	282	3	0	0	NA	83
./Human-Gut/pub/databases/metagenomics/mgnify_genomes/human-gut/v2.0/species_catalogue/MGYG0000035/MGYG000003582/genome/MGYG000003582.fna	0.107433	30	0	0	YES	9.53333	22	0	59806.4	444660	1338	Human-Gut	53	0	0	YES	188.962	380	10	0	0	NA	83
./Mouse-Gut/ftp.ebi.ac.uk/pub/databases/metagenomics/mgnify_genomes/mouse-gut/v1.0/species_catalogue/MGYG0003271/MGYG000327120/genome/MGYG000327120.fna	0.0824727	42	0	0	YES	33.0238	43	3	31500.7	115115	2633	Mouse-Gut	40	0	0	YES	168.5	320	11	0	0	NA	82
./Human-Gut/pub/databases/metagenomics/mgnify_genomes/human-gut/v2.0/species_catalogue/MGYG0000039/MGYG000003910/genome/MGYG000003910.fna	0.147191	40	0	0	YES	35.425	66	8	60056.5	432907	3303	Human-Gut	42	0	0	YES	98.2381	222	6	0	0	NA	82
./Human-Gut/pub/databases/metagenomics/mgnify_genomes/human-gut/v2.0/species_catalogue/MGYG0000034/MGYG000003490/genome/MGYG000003490.fna	0.14757	39	0	0	YES	9.07692	21	0	63594.4	348691	5343	Human-Gut	43	0	0	YES	638.651	1173	17	0	0	NA	82
./Human-Gut/pub/databases/metagenomics/mgnify_genomes/human-gut/v2.0/species_catalogue/MGYG0000037/MGYG000003733/genome/MGYG000003733.fna	0.440625	34	0	0	YES	15.4412	30	2	197921	821774	3295	Human-Gut	47	0	0	YES	199.638	451	5	0	0	NA	81
./Human-Gut/pub/databases/metagenomics/mgnify_genomes/human-gut/v2.0/species_catalogue/MGYG0000027/MGYG000002771/genome/MGYG000002771.fna	0.10244	39	0	0	YES	17.5128	32	8	39562.9	210771	1641	Human-Gut	41	0	0	YES	101.195	204	7	0	0	NA	80
./Human-Gut/pub/databases/metagenomics/mgnify_genomes/human-gut/v2.0/species_catalogue/MGYG0000035/MGYG000003599/genome/MGYG000003599.fna	0.0819282	37	0	0	YES	9.45946	25	0	37496.6	206741	1145	Human-Gut	43	0	0	YES	326.651	645	3	0	0	NA	80
./Human-Gut/pub/databases/metagenomics/mgnify_genomes/human-gut/v2.0/species_catalogue/MGYG0000039/MGYG000003907/genome/MGYG000003907.fna	0.0794708	35	0	0	YES	33.7714	69	6	32626.3	134742	1798	Human-Gut	45	0	0	YES	127.111	273	5	0	0	NA	80
./Human-Gut/pub/databases/metagenomics/mgnify_genomes/human-gut/v2.0/species_catalogue/MGYG0000036/MGYG000003638/genome/MGYG000003638.fna	0.12542	31	0	0	YES	8.03226	17	0	67638.4	264479	1343	Human-Gut	48	0	0	YES	234	437	13	0	0	NA	79
./Honeybee-Gut/ftp.ebi.ac.uk/pub/databases/metagenomics/mgnify_genomes/honeybee-gut/v1.0/species_catalogue/MGYG0003212/MGYG000321269/genome/MGYG000321269.fna	0.0733703	46	0	0	YES	36.4565	80	0	26087.4	192977	2793	Honeybee-Gut	32	0	0	YES	111.188	216	13	0	0	NA	78
./Human-Gut/pub/databases/metagenomics/mgnify_genomes/human-gut/v2.0/species_catalogue/MGYG0000005/MGYG000000516/genome/MGYG000000516.fna	0.110247	36	0	0	YES	8	20	0	45519.8	256535	1988	Human-Gut	42	0	0	YES	179.595	352	11	0	0	NA	78
./Human-Gut/pub/databases/metagenomics/mgnify_genomes/human-gut/v2.0/species_catalogue/MGYG0000034/MGYG000003421/genome/MGYG000003421.fna	0.177943	33	0	0	YES	11.1212	22	0	89673.4	272637	6751	Human-Gut	43	0	0	YES	191.767	388	8	0	0	NA	76
./Human-Gut/pub/databases/metagenomics/mgnify_genomes/human-gut/v2.0/species_catalogue/MGYG0000035/MGYG000003586/genome/MGYG000003586.fna	0.139321	39	0	0	YES	158.487	4173	0	59695.4	224831	1026	Human-Gut	36	0	0	YES	396.886	689	4	0	0	NA	75
./Human-Gut/pub/databases/metagenomics/mgnify_genomes/human-gut/v2.0/species_catalogue/MGYG0000034/MGYG000003499/genome/MGYG000003499.fna	0.0803978	36	0	0	YES	8.52778	27	0	34832.8	190247	1733	Human-Gut	39	0	0	YES	372.103	737	29	0	0	NA	75
./Human-Gut/pub/databases/metagenomics/mgnify_genomes/human-gut/v2.0/species_catalogue/MGYG0000035/MGYG000003522/genome/MGYG000003522.fna	0.0516489	31	0	0	YES	10.2581	32	0	28203.6	75094	1095	Human-Gut	43	0	0	YES	223.279	392	10	0	0	NA	74
./Human-Gut/pub/databases/metagenomics/mgnify_genomes/human-gut/v2.0/species_catalogue/MGYG0000016/MGYG000001662/genome/MGYG000001662.fna	0.0822887	32	0	0	YES	189.625	5665	1	42313.5	184875	3	Human-Gut	41	0	0	YES	114	225	5	0	0	NA	73
./Non-Model-Fish-Gut/ftp.ebi.ac.uk/pub/databases/metagenomics/mgnify_genomes/non-model-fish-gut/v2.0/species_catalogue/MGYG0002995/MGYG000299518/genome/MGYG000299518.fna	0.0764037	34	0	0	YES	29.2941	37	0	35689.1	92943	2740	Non-Model-Fish-Gut	38	0	0	YES	129.816	271	8	0	0	NA	72
./Human-Gut/pub/databases/metagenomics/mgnify_genomes/human-gut/v2.0/species_catalogue/MGYG0000004/MGYG000000461/genome/MGYG000000461.fna	0.0538979	30	0	0	YES	11.9667	30	0	24280.7	142678	1534	Human-Gut	42	0	0	YES	70.0952	145	2	0	0	NA	72
./Non-Model-Fish-Gut/ftp.ebi.ac.uk/pub/databases/metagenomics/mgnify_genomes/non-model-fish-gut/v2.0/species_catalogue/MGYG0002996/MGYG000299689/genome/MGYG000299689.fna	0.198693	30	0	0	YES	36.4333	43	22	95310.1	323389	5025	Non-Model-Fish-Gut	41	0	0	YES	72.5366	155	6	0	0	NA	71
./Human-Gut/pub/databases/metagenomics/mgnify_genomes/human-gut/v2.0/species_catalogue/MGYG0000034/MGYG000003451/genome/MGYG000003451.fna	0.108947	30	0	0	YES	9.66667	31	0	60728.5	250691	2794	Human-Gut	41	0	0	YES	232.854	455	32	0	0	NA	71
./Human-Gut/pub/databases/metagenomics/mgnify_genomes/human-gut/v2.0/species_catalogue/MGYG0000005/MGYG000000548/genome/MGYG000000548.fna	0.135953	30	0	0	YES	11.2667	41	0	64278.2	280809	6	Human-Gut	40	0	0	YES	125.375	205	7	0	0	NA	70
./Mouse-Gut/ftp.ebi.ac.uk/pub/databases/metagenomics/mgnify_genomes/mouse-gut/v1.0/species_catalogue/MGYG0003227/MGYG000322759/genome/MGYG000322759.fna	0.173903	37	0	0	YES	553.297	11274	12	49189.9	310351	17	Mouse-Gut	32	0	0	YES	96.3438	160	5	154.692	265	4	69
./Human-Gut/pub/databases/metagenomics/mgnify_genomes/human-gut/v2.0/species_catalogue/MGYG0000032/MGYG000003235/genome/MGYG000003235.fna	0.0749187	35	0	0	YES	9.6	35	0	33459.7	213980	1014	Human-Gut	34	0	0	YES	290	577	17	0	0	NA	69
./Human-Gut/pub/databases/metagenomics/mgnify_genomes/human-gut/v2.0/species_catalogue/MGYG0000015/MGYG000001568/genome/MGYG000001568.fna	0.0863459	31	0	0	YES	10.2258	24	0	46290.1	169349	1799	Human-Gut	38	0	0	YES	220.658	387	6	0	0	NA	69
./Human-Gut/pub/databases/metagenomics/mgnify_genomes/human-gut/v2.0/species_catalogue/MGYG0000032/MGYG000003218/genome/MGYG000003218.fna	0.0994051	31	0	0	YES	13.6774	39	0	46766.8	214276	1714	Human-Gut	38	0	0	YES	215.211	404	23	0	0	NA	69
./Mouse-Gut/ftp.ebi.ac.uk/pub/databases/metagenomics/mgnify_genomes/mouse-gut/v1.0/species_catalogue/MGYG0003272/MGYG000327280/genome/MGYG000327280.fna	0.0646261	29	0	0	YES	37.931	231	2	36520.4	224116	5310	Mouse-Gut	40	0	0	YES	97.3	194	6	0	0	NA	69
./Human-Gut/pub/databases/metagenomics/mgnify_genomes/human-gut/v2.0/species_catalogue/MGYG0000035/MGYG000003545/genome/MGYG000003545.fna	0.0864661	19	0	0	YES	8.68421	20	0	71462.7	240598	9199	Human-Gut	50	0	0	YES	197.4	411	5	0	0	NA	69
./Marine/ftp.ebi.ac.uk/pub/databases/metagenomics/mgnify_genomes/marine/v1.0/species_catalogue/MGYG0002963/MGYG000296365/genome/MGYG000296365.fna	0.138156	32	0	0	YES	543.188	13985	10	68859.5	539425	4138	Marine	36	0	0	YES	88.8824	180	8	0	0	NA	68
./Human-Gut/pub/databases/metagenomics/mgnify_genomes/human-gut/v2.0/species_catalogue/MGYG0000036/MGYG000003604/genome/MGYG000003604.fna	0.0934573	31	0	0	YES	9.29032	24	0	49961.2	154064	3364	Human-Gut	37	0	0	YES	190.568	403	4	0	0	NA	68
./Human-Gut/pub/databases/metagenomics/mgnify_genomes/human-gut/v2.0/species_catalogue/MGYG0000032/MGYG000003239/genome/MGYG000003239.fna	0.151079	36	0	0	YES	12.8889	40	1	66183.4	432013	3597	Human-Gut	31	0	0	YES	156.806	289	5	0	0	NA	67
./Human-Oral/ftp.ebi.ac.uk/pub/databases/metagenomics/mgnify_genomes/human-oral/v1.0/species_catalogue/MGYG0002990/MGYG000299017/genome/MGYG000299017.fna	0.102102	35	0	0	YES	26.5143	56	1	36788.6	219716	3370	Human-Oral	31	0	0	YES	80.129	161	2	0	0	NA	66
./Mouse-Gut/ftp.ebi.ac.uk/pub/databases/metagenomics/mgnify_genomes/mouse-gut/v1.0/species_catalogue/MGYG0003274/MGYG000327494/genome/MGYG000327494.fna	0.160385	31	0	0	YES	31.2581	42	0	74021.8	231967	3147	Mouse-Gut	35	0	0	YES	98.1714	199	10	0	0	NA	66
./Human-Gut/pub/databases/metagenomics/mgnify_genomes/human-gut/v2.0/species_catalogue/MGYG0000035/MGYG000003511/genome/MGYG000003511.fna	0.124467	30	0	0	YES	9.96667	21	0	67698.5	165258	4152	Human-Gut	36	0	0	YES	146.083	302	5	0	0	NA	66
./Human-Gut/pub/databases/metagenomics/mgnify_genomes/human-gut/v2.0/species_catalogue/MGYG0000027/MGYG000002768/genome/MGYG000002768.fna	0.090472	48	0	0	YES	12.125	15	11	28904.1	152314	2164	Human-Gut	17	0	0	YES	152.706	330	8	0	0	NA	65
./Mouse-Gut/ftp.ebi.ac.uk/pub/databases/metagenomics/mgnify_genomes/mouse-gut/v1.0/species_catalogue/MGYG0003237/MGYG000323767/genome/MGYG000323767.fna	0.0413179	36	0	0	YES	32.5278	41	6	18400.2	83561	15	Mouse-Gut	29	0	0	YES	30.5862	75	3	0	0	NA	65
./Human-Gut/pub/databases/metagenomics/mgnify_genomes/human-gut/v2.0/species_catalogue/MGYG0000036/MGYG000003642/genome/MGYG000003642.fna	0.226754	32	0	0	YES	10.25	26	0	113545	413001	4053	Human-Gut	33	0	0	YES	258.758	536	5	0	0	NA	65
./Human-Gut/pub/databases/metagenomics/mgnify_genomes/human-gut/v2.0/species_catalogue/MGYG0000016/MGYG000001657/genome/MGYG000001657.fna	0.17746	30	0	0	YES	15.4333	40	0	83571.3	547456	4208	Human-Gut	35	0	0	YES	163.6	273	19	0	0	NA	65
./Human-Gut/pub/databases/metagenomics/mgnify_genomes/human-gut/v2.0/species_catalogue/MGYG0000034/MGYG000003494/genome/MGYG000003494.fna	0.137847	28	0	0	YES	10.0714	23	1	78722.8	283618	3328	Human-Gut	37	0	0	YES	238	445	5	0	0	NA	65
./Human-Gut/pub/databases/metagenomics/mgnify_genomes/human-gut/v2.0/species_catalogue/MGYG0000034/MGYG000003432/genome/MGYG000003432.fna	0.138877	25	0	0	YES	10.52	20	3	91671.3	341700	5798	Human-Gut	40	0	0	YES	171.45	333	9	0	0	NA	65
./Mouse-Gut/ftp.ebi.ac.uk/pub/databases/metagenomics/mgnify_genomes/mouse-gut/v1.0/species_catalogue/MGYG0003274/MGYG000327426/genome/MGYG000327426.fna	0.0707446	35	0	0	YES	29.6	39	1	33153.6	114984	5057	Mouse-Gut	29	0	0	YES	85.069	153	2	0	0	NA	64
./Human-Gut/pub/databases/metagenomics/mgnify_genomes/human-gut/v2.0/species_catalogue/MGYG0000036/MGYG000003629/genome/MGYG000003629.fna	0.075369	29	0	0	YES	9.58621	22	0	38666	144769	1355	Human-Gut	35	0	0	YES	271.029	502	5	0	0	NA	64
./Human-Gut/pub/databases/metagenomics/mgnify_genomes/human-gut/v2.0/species_catalogue/MGYG0000032/MGYG000003241/genome/MGYG000003241.fna	0.118406	38	0	0	YES	11.8421	61	0	51132.2	203442	1465	Human-Gut	25	0	0	YES	169.92	341	35	0	0	NA	63
./Mouse-Gut/ftp.ebi.ac.uk/pub/databases/metagenomics/mgnify_genomes/mouse-gut/v1.0/species_catalogue/MGYG0003273/MGYG000327349/genome/MGYG000327349.fna	0.11342	34	0	0	YES	32.8529	38	10	51911.9	201779	4680	Mouse-Gut	29	0	0	YES	190.069	353	7	0	0	NA	63
./Marine/ftp.ebi.ac.uk/pub/databases/metagenomics/mgnify_genomes/marine/v1.0/species_catalogue/MGYG0002965/MGYG000296581/genome/MGYG000296581.fna	0.0248871	31	0	0	YES	80.5484	173	8	12449.4	50627	70	Marine	32	0	0	YES	43.5	72	4	0	0	NA	63
./Mouse-Gut/ftp.ebi.ac.uk/pub/databases/metagenomics/mgnify_genomes/mouse-gut/v1.0/species_catalogue/MGYG0003275/MGYG000327552/genome/MGYG000327552.fna	0.0914215	28	0	0	YES	33.8571	65	8	49624	336295	3395	Mouse-Gut	35	0	0	YES	116.971	204	5	0	0	NA	63
./Human-Gut/pub/databases/metagenomics/mgnify_genomes/human-gut/v2.0/species_catalogue/MGYG0000034/MGYG000003415/genome/MGYG000003415.fna	0.100159	27	0	0	YES	8.88889	22	0	59048.7	212927	2383	Human-Gut	36	0	0	YES	174.944	350	3	0	0	NA	63
./Human-Gut/pub/databases/metagenomics/mgnify_genomes/human-gut/v2.0/species_catalogue/MGYG0000005/MGYG000000505/genome/MGYG000000505.fna	0.0680112	26	0	0	YES	9.84615	26	0	36642.1	164509	4095	Human-Gut	37	0	0	YES	92.6757	163	2	0	0	NA	63
./Marine/ftp.ebi.ac.uk/pub/databases/metagenomics/mgnify_genomes/marine/v1.0/species_catalogue/MGYG0002974/MGYG000297403/genome/MGYG000297403.fna	0.24142	28	0	0	YES	128.536	291	5	119370	804145	2203	Marine	34	0	0	YES	178.441	391	6	0	0	NA	62
./Human-Gut/pub/databases/metagenomics/mgnify_genomes/human-gut/v2.0/species_catalogue/MGYG0000016/MGYG000001665/genome/MGYG000001665.fna	0.128619	28	0	0	YES	51.3929	1208	0	71872.7	377508	4818	Human-Gut	34	0	0	YES	136.176	271	10	0	0	NA	62
./Human-Gut/pub/databases/metagenomics/mgnify_genomes/human-gut/v2.0/species_catalogue/MGYG0000016/MGYG000001660/genome/MGYG000001660.fna	0.128636	26	0	0	YES	14.3077	39	1	65419.2	190597	3089	Human-Gut	36	0	0	YES	122.229	254	8	0	0	NA	62
./Human-Gut/pub/databases/metagenomics/mgnify_genomes/human-gut/v2.0/species_catalogue/MGYG0000034/MGYG000003461/genome/MGYG000003461.fna	0.137345	23	0	0	YES	9.52174	23	0	99560.2	499400	3037	Human-Gut	39	0	0	YES	265.821	522	33	0	0	NA	62
./Human-Gut/pub/databases/metagenomics/mgnify_genomes/human-gut/v2.0/species_catalogue/MGYG0000034/MGYG000003453/genome/MGYG000003453.fna	0.0490468	29	0	0	YES	9.03448	22	0	27235.7	97341	15	Human-Gut	32	0	0	YES	130	258	8	0	0	NA	61
./Non-Model-Fish-Gut/ftp.ebi.ac.uk/pub/databases/metagenomics/mgnify_genomes/non-model-fish-gut/v2.0/species_catalogue/MGYG0002996/MGYG000299681/genome/MGYG000299681.fna	0.0467423	31	0	0	YES	36.8387	90	8	22744.9	87396	36	Non-Model-Fish-Gut	29	0	0	YES	88	176	4	0	0	NA	60
./Human-Gut/pub/databases/metagenomics/mgnify_genomes/human-gut/v2.0/species_catalogue/MGYG0000036/MGYG000003633/genome/MGYG000003633.fna	0.0855459	29	0	0	YES	7.03448	21	0	49747.8	129316	5576	Human-Gut	31	0	0	YES	243	485	20	0	0	NA	60
./Human-Gut/pub/databases/metagenomics/mgnify_genomes/human-gut/v2.0/species_catalogue/MGYG0000036/MGYG000003648/genome/MGYG000003648.fna	0.225314	28	0	0	YES	25.0357	255	2	116145	428287	17024	Human-Gut	32	0	0	YES	283.719	482	7	0	0	NA	60
./Human-Gut/pub/databases/metagenomics/mgnify_genomes/human-gut/v2.0/species_catalogue/MGYG0000035/MGYG000003519/genome/MGYG000003519.fna	0.0395651	27	0	0	YES	8.77778	19	1	24763.3	95116	1039	Human-Gut	32	0	0	YES	167.094	333	5	0	0	NA	59
./Marine/ftp.ebi.ac.uk/pub/databases/metagenomics/mgnify_genomes/marine/v1.0/species_catalogue/MGYG0002966/MGYG000296664/genome/MGYG000296664.fna	0.146463	24	0	0	YES	15.5417	41	0	101933	622049	4050	Marine	35	0	0	YES	268.143	515	9	0	0	NA	59
./Human-Gut/pub/databases/metagenomics/mgnify_genomes/human-gut/v2.0/species_catalogue/MGYG0000035/MGYG000003564/genome/MGYG000003564.fna	0.102938	21	0	0	YES	8.90476	18	0	82397.8	315231	7723	Human-Gut	38	0	0	YES	155.184	294	33	0	0	NA	59
./Human-Gut/pub/databases/metagenomics/mgnify_genomes/human-gut/v2.0/species_catalogue/MGYG0000035/MGYG000003577/genome/MGYG000003577.fna	0.113236	21	0	0	YES	10.2857	24	0	89944.8	322842	4795	Human-Gut	38	0	0	YES	141.105	241	16	0	0	NA	59
./Human-Gut/pub/databases/metagenomics/mgnify_genomes/human-gut/v2.0/species_catalogue/MGYG0000035/MGYG000003517/genome/MGYG000003517.fna	0.168592	20	0	0	YES	10.6	18	1	137598	438532	3447	Human-Gut	39	0	0	YES	146.846	260	14	0	0	NA	59
./Marine/ftp.ebi.ac.uk/pub/databases/metagenomics/mgnify_genomes/marine/v1.0/species_catalogue/MGYG0002962/MGYG000296241/genome/MGYG000296241.fna	0.110156	30	0	0	YES	219.867	2585	13	52303.6	208739	71	Marine	28	0	0	YES	110.308	211	6	0	0	NA	58
./Mouse-Gut/ftp.ebi.ac.uk/pub/databases/metagenomics/mgnify_genomes/mouse-gut/v1.0/species_catalogue/MGYG0003225/MGYG000322546/genome/MGYG000322546.fna	0.183782	29	0	0	YES	13234.3	72475	10	12449.6	63928	1	Mouse-Gut	29	0	0	YES	48	110	2	213.16	368	7	58
./Human-Gut/pub/databases/metagenomics/mgnify_genomes/human-gut/v2.0/species_catalogue/MGYG0000033/MGYG000003322/genome/MGYG000003322.fna	0.0976701	22	0	0	YES	25.5	68	8	74820.3	211756	1819	Human-Gut	36	0	0	YES	499.611	925	35	0	0	NA	58
./Human-Gut/pub/databases/metagenomics/mgnify_genomes/human-gut/v2.0/species_catalogue/MGYG0000027/MGYG000002777/genome/MGYG000002777.fna	0.0870664	15	0	0	YES	6.06667	18	0	86493	532399	4177	Human-Gut	43	0	0	YES	88.5349	165	2	0	0	NA	58
./Mouse-Gut/ftp.ebi.ac.uk/pub/databases/metagenomics/mgnify_genomes/mouse-gut/v1.0/species_catalogue/MGYG0003227/MGYG000322763/genome/MGYG000322763.fna	0.192053	31	0	0	YES	122.419	2277	1	66186.6	639233	16	Mouse-Gut	26	0	0	YES	122.577	261	3	91.6923	130	4	57
./Human-Gut/pub/databases/metagenomics/mgnify_genomes/human-gut/v2.0/species_catalogue/MGYG0000027/MGYG000002769/genome/MGYG000002769.fna	0.0857391	27	0	0	YES	15.3704	49	5	45571.9	123755	3104	Human-Gut	30	0	0	YES	156	399	9	0	0	NA	57
./Mouse-Gut/ftp.ebi.ac.uk/pub/databases/metagenomics/mgnify_genomes/mouse-gut/v1.0/species_catalogue/MGYG0003272/MGYG000327278/genome/MGYG000327278.fna	0.0806414	27	0	0	YES	34.5926	40	20	45887.2	293665	2575	Mouse-Gut	30	0	0	YES	59.5	102	7	0	0	NA	57
./Non-Model-Fish-Gut/ftp.ebi.ac.uk/pub/databases/metagenomics/mgnify_genomes/non-model-fish-gut/v2.0/species_catalogue/MGYG0002995/MGYG000299542/genome/MGYG000299542.fna	0.122108	25	0	0	YES	26.04	38	0	71647.7	451348	1	Non-Model-Fish-Gut	32	0	0	YES	139.156	289	8	0	0	NA	57
./Human-Gut/pub/databases/metagenomics/mgnify_genomes/human-gut/v2.0/species_catalogue/MGYG0000036/MGYG000003635/genome/MGYG000003635.fna	0.050764	30	0	0	YES	9.86667	27	0	25961.8	86550	1262	Human-Gut	26	0	0	YES	252.577	464	24	0	0	NA	56
./Human-Gut/pub/databases/metagenomics/mgnify_genomes/human-gut/v2.0/species_catalogue/MGYG0000034/MGYG000003492/genome/MGYG000003492.fna	0.105792	22	0	0	YES	8.45455	17	0	71981.3	410465	3484	Human-Gut	34	0	0	YES	343.235	666	13	0	0	NA	56
./Human-Gut/pub/databases/metagenomics/mgnify_genomes/human-gut/v2.0/species_catalogue/MGYG0000027/MGYG000002781/genome/MGYG000002781.fna	0.1173	22	0	0	YES	8.40909	20	0	85173.7	504529	5540	Human-Gut	34	0	0	YES	99.5	183	6	0	0	NA	56
./Human-Gut/pub/databases/metagenomics/mgnify_genomes/human-gut/v2.0/species_catalogue/MGYG0000036/MGYG000003630/genome/MGYG000003630.fna	0.114494	24	0	0	YES	9.66667	19	1	76765.9	235091	1225	Human-Gut	31	0	0	YES	242.323	474	3	0	0	NA	55
./Human-Gut/pub/databases/metagenomics/mgnify_genomes/human-gut/v2.0/species_catalogue/MGYG0000033/MGYG000003324/genome/MGYG000003324.fna	0.128936	35	0	0	YES	18.9143	68	0	62063.2	327603	2001	Human-Gut	19	0	0	YES	306.263	732	9	0	0	NA	54
./Mouse-Gut/ftp.ebi.ac.uk/pub/databases/metagenomics/mgnify_genomes/mouse-gut/v1.0/species_catalogue/MGYG0003282/MGYG000328221/genome/MGYG000328221.fna	0.124055	27	0	0	YES	373.519	9439	2	74285.6	519359	2776	Mouse-Gut	27	0	0	YES	128.593	253	3	0	0	NA	54
./Human-Gut/pub/databases/metagenomics/mgnify_genomes/human-gut/v2.0/species_catalogue/MGYG0000034/MGYG000003444/genome/MGYG000003444.fna	0.0894083	26	0	0	YES	12.2692	26	0	57598.3	195382	2937	Human-Gut	27	0	0	YES	173	313	10	0	0	NA	53
./Mouse-Gut/ftp.ebi.ac.uk/pub/databases/metagenomics/mgnify_genomes/mouse-gut/v1.0/species_catalogue/MGYG0003258/MGYG000325812/genome/MGYG000325812.fna	0.119523	26	0	0	YES	31.5385	80	2	42567	304301	2619	Mouse-Gut	27	0	0	YES	49.7778	98	4	0	0	NA	53
./Human-Gut/pub/databases/metagenomics/mgnify_genomes/human-gut/v2.0/species_catalogue/MGYG0000032/MGYG000003240/genome/MGYG000003240.fna	0.22831	23	0	0	YES	12.6087	22	1	162640	788939	8187	Human-Gut	30	0	0	YES	149.767	249	28	0	0	NA	53
./Mouse-Gut/ftp.ebi.ac.uk/pub/databases/metagenomics/mgnify_genomes/mouse-gut/v1.0/species_catalogue/MGYG0003282/MGYG000328203/genome/MGYG000328203.fna	0.129119	22	0	0	YES	27.0909	39	0	91106.1	274051	3240	Mouse-Gut	31	0	0	YES	153.968	317	8	0	0	NA	53
./Human-Gut/pub/databases/metagenomics/mgnify_genomes/human-gut/v2.0/species_catalogue/MGYG0000037/MGYG000003784/genome/MGYG000003784.fna	0.100753	21	0	0	YES	15.2381	26	9	61226.9	273249	3990	Human-Gut	32	0	0	YES	81.7188	161	13	0	0	NA	53
./Marine/ftp.ebi.ac.uk/pub/databases/metagenomics/mgnify_genomes/marine/v1.0/species_catalogue/MGYG0002966/MGYG000296615/genome/MGYG000296615.fna	0.151299	31	0	0	YES	27.4516	56	4	74217.1	387769	6500	Marine	21	0	0	YES	61.2857	126	10	0	0	NA	52
./Non-Model-Fish-Gut/ftp.ebi.ac.uk/pub/databases/metagenomics/mgnify_genomes/non-model-fish-gut/v2.0/species_catalogue/MGYG0002995/MGYG000299561/genome/MGYG000299561.fna	0.132166	30	0	0	YES	31.7667	41	4	52836.1	274103	2794	Non-Model-Fish-Gut	22	0	0	YES	95.6364	209	12	0	0	NA	52
./Human-Gut/pub/databases/metagenomics/mgnify_genomes/human-gut/v2.0/species_catalogue/MGYG0000004/MGYG000000468/genome/MGYG000000468.fna	0.174836	25	0	0	YES	8.76	26	0	96614.4	507710	4424	Human-Gut	27	0	0	YES	68.5556	156	4	0	0	NA	52
./Human-Gut/pub/databases/metagenomics/mgnify_genomes/human-gut/v2.0/species_catalogue/MGYG0000035/MGYG000003538/genome/MGYG000003538.fna	0.0871566	24	0	0	YES	10.8333	22	0	59937.2	235168	4639	Human-Gut	28	0	0	YES	124.036	275	14	0	0	NA	52
./Human-Gut/pub/databases/metagenomics/mgnify_genomes/human-gut/v2.0/species_catalogue/MGYG0000035/MGYG000003562/genome/MGYG000003562.fna	0.0612386	19	0	0	YES	11.0526	21	0	50581.3	385556	2708	Human-Gut	33	0	0	YES	241.091	417	42	0	0	NA	52
./Human-Gut/pub/databases/metagenomics/mgnify_genomes/human-gut/v2.0/species_catalogue/MGYG0000030/MGYG000003073/genome/MGYG000003073.fna	0.118147	29	0	0	YES	196.793	4830	1	60402.7	372679	4831	Human-Gut	22	0	0	YES	82.8182	152	25	0	0	NA	51
./Mouse-Gut/ftp.ebi.ac.uk/pub/databases/metagenomics/mgnify_genomes/mouse-gut/v1.0/species_catalogue/MGYG0003227/MGYG000322720/genome/MGYG000322720.fna	0.185373	28	0	0	YES	1045.68	12871	0	40014.4	182346	13	Mouse-Gut	23	0	0	YES	81.7391	165	4	205.231	337	34	51
./Human-Gut/pub/databases/metagenomics/mgnify_genomes/human-gut/v2.0/species_catalogue/MGYG0000016/MGYG000001681/genome/MGYG000001681.fna	0.152179	26	0	0	YES	17.6154	33	2	60514.2	241878	5660	Human-Gut	25	0	0	YES	211.04	376	3	0	0	NA	51
./Non-Model-Fish-Gut/ftp.ebi.ac.uk/pub/databases/metagenomics/mgnify_genomes/non-model-fish-gut/v2.0/species_catalogue/MGYG0002996/MGYG000299684/genome/MGYG000299684.fna	0.0773498	21	0	0	YES	44.7619	166	11	50989	157448	7530	Non-Model-Fish-Gut	30	0	0	YES	135.1	294	18	0	0	NA	51
./Human-Gut/pub/databases/metagenomics/mgnify_genomes/human-gut/v2.0/species_catalogue/MGYG0000035/MGYG000003557/genome/MGYG000003557.fna	0.0736453	20	0	0	YES	5.45	15	0	57765.6	182557	10020	Human-Gut	31	0	0	YES	235.065	510	4	0	0	NA	51
./Human-Gut/pub/databases/metagenomics/mgnify_genomes/human-gut/v2.0/species_catalogue/MGYG0000004/MGYG000000473/genome/MGYG000000473.fna	0.109764	23	0	0	YES	10.6957	27	0	72960.5	319137	4054	Human-Gut	27	0	0	YES	69.3704	153	7	0	0	NA	50
./Human-Gut/pub/databases/metagenomics/mgnify_genomes/human-gut/v2.0/species_catalogue/MGYG0000005/MGYG000000531/genome/MGYG000000531.fna	0.128145	20	0	0	YES	6.85	24	0	84593.2	420395	2207	Human-Gut	30	0	0	YES	51.5	103	3	0	0	NA	50
./Mouse-Gut/ftp.ebi.ac.uk/pub/databases/metagenomics/mgnify_genomes/mouse-gut/v1.0/species_catalogue/MGYG0003275/MGYG000327547/genome/MGYG000327547.fna	0.277265	29	0	0	YES	1861.55	26548	20	144967	921800	2973	Mouse-Gut	20	0	0	YES	149.6	281	6	0	0	NA	49
./Mouse-Gut/ftp.ebi.ac.uk/pub/databases/metagenomics/mgnify_genomes/mouse-gut/v1.0/species_catalogue/MGYG0003459/MGYG000345971/genome/MGYG000345971.fna	0.13436	24	0	0	YES	1983.96	12716	2	17416.2	158309	0	Mouse-Gut	25	0	0	YES	187.36	396	2	83.1667	130	4	49
./Human-Gut/pub/databases/metagenomics/mgnify_genomes/human-gut/v2.0/species_catalogue/MGYG0000039/MGYG000003909/genome/MGYG000003909.fna	0.139358	23	0	0	YES	38.913	109	19	85971.2	288615	1722	Human-Gut	26	0	0	YES	98.0385	172	7	0	0	NA	49
./Human-Gut/pub/databases/metagenomics/mgnify_genomes/human-gut/v2.0/species_catalogue/MGYG0000016/MGYG000001643/genome/MGYG000001643.fna	0.239084	23	0	0	YES	359.391	8104	0	142733	580789	2639	Human-Gut	26	0	0	YES	87.4231	203	4	0	0	NA	49
./Marine/ftp.ebi.ac.uk/pub/databases/metagenomics/mgnify_genomes/marine/v1.0/species_catalogue/MGYG0002967/MGYG000296787/genome/MGYG000296787.fna	0.0388195	23	0	0	YES	213.87	2916	0	25874.6	88618	113	Marine	26	0	0	YES	21	40	4	0	0	NA	49
./Marine/ftp.ebi.ac.uk/pub/databases/metagenomics/mgnify_genomes/marine/v1.0/species_catalogue/MGYG0002973/MGYG000297305/genome/MGYG000297305.fna	0.224259	26	0	0	YES	1460.77	35994	4	125006	515776	109	Marine	22	0	0	YES	39.5	85	3	0	0	NA	48
./Non-Model-Fish-Gut/ftp.ebi.ac.uk/pub/databases/metagenomics/mgnify_genomes/non-model-fish-gut/v2.0/species_catalogue/MGYG0002995/MGYG000299508/genome/MGYG000299508.fna	0.0756201	26	0	0	YES	29.8846	40	1	42339.3	117680	4454	Non-Model-Fish-Gut	22	0	0	YES	138.455	284	14	0	0	NA	48
./Pig-Gut/ftp.ebi.ac.uk/pub/databases/metagenomics/mgnify_genomes/pig-gut/v1.0/species_catalogue/MGYG0003032/MGYG000303239/genome/MGYG000303239.fna	0.091064	23	0	0	YES	33.7391	36	21	58197.3	232048	3495	Pig-Gut	25	0	0	YES	35.92	79	9	0	0	NA	48
./Human-Gut/pub/databases/metagenomics/mgnify_genomes/human-gut/v2.0/species_catalogue/MGYG0000015/MGYG000001573/genome/MGYG000001573.fna	0.0919532	23	0	0	YES	8.91304	20	0	58589.2	507847	1535	Human-Gut	25	0	0	YES	220.08	416	52	0	0	NA	48
./Mouse-Gut/ftp.ebi.ac.uk/pub/databases/metagenomics/mgnify_genomes/mouse-gut/v1.0/species_catalogue/MGYG0003273/MGYG000327384/genome/MGYG000327384.fna	0.1142	21	0	0	YES	34.9524	37	29	63756.4	305949	5877	Mouse-Gut	27	0	0	YES	67.4074	127	3	0	0	NA	48
./Mouse-Gut/ftp.ebi.ac.uk/pub/databases/metagenomics/mgnify_genomes/mouse-gut/v1.0/species_catalogue/MGYG0003272/MGYG000327249/genome/MGYG000327249.fna	0.245211	27	0	0	YES	35.1111	39	28	145441	639464	5667	Mouse-Gut	20	0	0	YES	224.7	405	12	0	0	NA	47
./Human-Gut/pub/databases/metagenomics/mgnify_genomes/human-gut/v2.0/species_catalogue/MGYG0000039/MGYG000003904/genome/MGYG000003904.fna	0.151222	26	0	0	YES	35.4231	43	7	92068.7	330054	1549	Human-Gut	21	0	0	YES	415.952	751	56	0	0	NA	47
./Human-Gut/pub/databases/metagenomics/mgnify_genomes/human-gut/v2.0/species_catalogue/MGYG0000016/MGYG000001666/genome/MGYG000001666.fna	0.168634	22	0	0	YES	4.77273	15	0	116742	611086	4846	Human-Gut	25	0	0	YES	113.2	264	3	0	0	NA	47
./Mouse-Gut/ftp.ebi.ac.uk/pub/databases/metagenomics/mgnify_genomes/mouse-gut/v1.0/species_catalogue/MGYG0003275/MGYG000327517/genome/MGYG000327517.fna	0.0927917	21	0	0	YES	31.619	36	9	58272.2	425220	36	Mouse-Gut	26	0	0	YES	126.692	234	12	0	0	NA	47
./Non-Model-Fish-Gut/ftp.ebi.ac.uk/pub/databases/metagenomics/mgnify_genomes/non-model-fish-gut/v2.0/species_catalogue/MGYG0002995/MGYG000299514/genome/MGYG000299514.fna	0.0799847	26	0	0	YES	32.1154	39	12	47163.9	286190	3014	Non-Model-Fish-Gut	20	0	0	YES	170.9	269	65	0	0	NA	46
./Human-Gut/pub/databases/metagenomics/mgnify_genomes/human-gut/v2.0/species_catalogue/MGYG0000036/MGYG000003619/genome/MGYG000003619.fna	0.161983	24	0	0	YES	11.0417	30	0	102712	362403	3523	Human-Gut	22	0	0	YES	117.682	242	3	0	0	NA	46
./Mouse-Gut/ftp.ebi.ac.uk/pub/databases/metagenomics/mgnify_genomes/mouse-gut/v1.0/species_catalogue/MGYG0003304/MGYG000330445/genome/MGYG000330445.fna	0.18851	24	0	0	YES	126.542	2345	1	126806	505299	7939	Mouse-Gut	22	0	0	YES	176.545	323	8	0	0	NA	46
./Human-Gut/pub/databases/metagenomics/mgnify_genomes/human-gut/v2.0/species_catalogue/MGYG0000035/MGYG000003501/genome/MGYG000003501.fna	0.128447	23	0	0	YES	9.30435	18	2	90538.7	396002	7363	Human-Gut	23	0	0	YES	148.652	287	5	0	0	NA	46
./Pig-Gut/ftp.ebi.ac.uk/pub/databases/metagenomics/mgnify_genomes/pig-gut/v1.0/species_catalogue/MGYG0003024/MGYG000302429/genome/MGYG000302429.fna	0.0951689	29	0	0	YES	252.172	4102	2	53080	232793	2524	Pig-Gut	16	0	0	YES	184.5	292	5	0	0	NA	45
./Non-Model-Fish-Gut/ftp.ebi.ac.uk/pub/databases/metagenomics/mgnify_genomes/non-model-fish-gut/v2.0/species_catalogue/MGYG0002995/MGYG000299558/genome/MGYG000299558.fna	0.105014	23	0	0	YES	661.739	5573	2	75381.9	185731	15400	Non-Model-Fish-Gut	22	0	0	YES	101.455	247	3	0	0	NA	45
./Human-Gut/pub/databases/metagenomics/mgnify_genomes/human-gut/v2.0/species_catalogue/MGYG0000032/MGYG000003204/genome/MGYG000003204.fna	0.164198	21	0	0	YES	11.2857	21	1	102673	512083	2370	Human-Gut	24	0	0	YES	174.458	341	6	0	0	NA	45
./Human-Gut/pub/databases/metagenomics/mgnify_genomes/human-gut/v2.0/species_catalogue/MGYG0000034/MGYG000003419/genome/MGYG000003419.fna	0.139042	20	0	0	YES	9.6	20	0	106509	320522	4705	Human-Gut	25	0	0	YES	147.08	272	6	0	0	NA	45
./Human-Gut/pub/databases/metagenomics/mgnify_genomes/human-gut/v2.0/species_catalogue/MGYG0000035/MGYG000003574/genome/MGYG000003574.fna	0.181442	18	0	0	YES	15.9444	36	5	169584	622558	7416	Human-Gut	27	0	0	YES	241.222	504	7	0	0	NA	45
./Human-Gut/pub/databases/metagenomics/mgnify_genomes/human-gut/v2.0/species_catalogue/MGYG0000031/MGYG000003196/genome/MGYG000003196.fna	0.134202	26	0	0	YES	12.1538	26	2	71457.4	346567	2277	Human-Gut	18	0	0	YES	58.6667	130	4	0	0	NA	44
./Human-Gut/pub/databases/metagenomics/mgnify_genomes/human-gut/v2.0/species_catalogue/MGYG0000010/MGYG000001017/genome/MGYG000001017.fna	0.104682	24	0	0	YES	30.125	41	2	61706.9	187329	4266	Human-Gut	20	0	0	YES	88.25	171	2	0	0	NA	44
./Human-Gut/pub/databases/metagenomics/mgnify_genomes/human-gut/v2.0/species_catalogue/MGYG0000005/MGYG000000518/genome/MGYG000000518.fna	0.095599	23	0	0	YES	9.65217	27	1	61731.2	215527	2526	Human-Gut	21	0	0	YES	54.1429	108	7	0	0	NA	44
./Human-Gut/pub/databases/metagenomics/mgnify_genomes/human-gut/v2.0/species_catalogue/MGYG0000036/MGYG000003603/genome/MGYG000003603.fna	0.113113	20	0	0	YES	9.5	22	0	93667	411427	5693	Human-Gut	24	0	0	YES	107.333	204	9	0	0	NA	44
./Human-Gut/pub/databases/metagenomics/mgnify_genomes/human-gut/v2.0/species_catalogue/MGYG0000036/MGYG000003600/genome/MGYG000003600.fna	0.0909398	19	0	0	YES	12.9474	26	0	79676	181563	2579	Human-Gut	25	0	0	YES	148.24	343	3	0	0	NA	44
./Pig-Gut/ftp.ebi.ac.uk/pub/databases/metagenomics/mgnify_genomes/pig-gut/v1.0/species_catalogue/MGYG0003033/MGYG000303303/genome/MGYG000303303.fna	0.135106	17	0	0	YES	33.9412	36	31	127691	848067	3224	Pig-Gut	27	0	0	YES	48.8148	117	5	0	0	NA	44
./Human-Gut/pub/databases/metagenomics/mgnify_genomes/human-gut/v2.0/species_catalogue/MGYG0000027/MGYG000002776/genome/MGYG000002776.fna	0.102459	16	0	0	YES	21.8125	243	0	105623	383729	12927	Human-Gut	28	0	0	YES	163.429	336	18	0	0	NA	44
./Human-Gut/pub/databases/metagenomics/mgnify_genomes/human-gut/v2.0/species_catalogue/MGYG0000034/MGYG000003471/genome/MGYG000003471.fna	0.071675	15	0	0	YES	10.7333	18	1	72149.3	150551	6707	Human-Gut	29	0	0	YES	88.931	183	2	0	0	NA	44
./Mouse-Gut/ftp.ebi.ac.uk/pub/databases/metagenomics/mgnify_genomes/mouse-gut/v1.0/species_catalogue/MGYG0003273/MGYG000327368/genome/MGYG000327368.fna	0.0569994	28	0	0	YES	33.9286	42	8	30538	95735	36	Mouse-Gut	15	0	0	YES	44.5333	104	2	0	0	NA	43
./Mouse-Gut/ftp.ebi.ac.uk/pub/databases/metagenomics/mgnify_genomes/mouse-gut/v1.0/species_catalogue/MGYG0003268/MGYG000326869/genome/MGYG000326869.fna	0.160672	26	0	0	YES	31.8462	38	2	101666	345267	10649	Mouse-Gut	17	0	0	YES	115.176	205	3	0	0	NA	43
./Human-Gut/pub/databases/metagenomics/mgnify_genomes/human-gut/v2.0/species_catalogue/MGYG0000035/MGYG000003523/genome/MGYG000003523.fna	0.0650679	24	0	0	YES	13.7083	90	0	44016.6	132876	2616	Human-Gut	19	0	0	YES	79.9474	177	3	0	0	NA	43
./Human-Gut/pub/databases/metagenomics/mgnify_genomes/human-gut/v2.0/species_catalogue/MGYG0000036/MGYG000003606/genome/MGYG000003606.fna	0.093308	21	0	0	YES	10.7619	20	0	71045.5	170304	16975	Human-Gut	22	0	0	YES	122.273	249	7	0	0	NA	43
./Pig-Gut/ftp.ebi.ac.uk/pub/databases/metagenomics/mgnify_genomes/pig-gut/v1.0/species_catalogue/MGYG0003019/MGYG000301942/genome/MGYG000301942.fna	0.114155	21	0	0	YES	397.095	5855	0	84453.3	233524	12210	Pig-Gut	22	0	0	YES	118.818	260	5	0	0	NA	43
./Human-Gut/pub/databases/metagenomics/mgnify_genomes/human-gut/v2.0/species_catalogue/MGYG0000036/MGYG000003625/genome/MGYG000003625.fna	0.146851	20	0	0	YES	11.95	20	2	115372	403436	8649	Human-Gut	23	0	0	YES	156.522	310	9	0	0	NA	43
./Human-Gut/pub/databases/metagenomics/mgnify_genomes/human-gut/v2.0/species_catalogue/MGYG0000017/MGYG000001759/genome/MGYG000001759.fna	0.124133	13	0	0	YES	10	26	0	84737.9	523803	1709	Human-Gut	30	0	0	YES	50.3333	89	3	0	0	NA	43
./Mouse-Gut/ftp.ebi.ac.uk/pub/databases/metagenomics/mgnify_genomes/mouse-gut/v1.0/species_catalogue/MGYG0003724/MGYG000372439/genome/MGYG000372439.fna	0.101822	25	0	0	YES	1148.64	7002	0	18201.6	95318	7	Mouse-Gut	17	0	0	YES	151.941	302	21	160.312	236	58	42
./Human-Gut/pub/databases/metagenomics/mgnify_genomes/human-gut/v2.0/species_catalogue/MGYG0000005/MGYG000000535/genome/MGYG000000535.fna	0.134012	21	0	0	YES	9.80952	23	0	87686.2	252848	3310	Human-Gut	21	0	0	YES	59.381	143	8	0	0	NA	42
./Human-Gut/pub/databases/metagenomics/mgnify_genomes/human-gut/v2.0/species_catalogue/MGYG0000034/MGYG000003427/genome/MGYG000003427.fna	0.201029	20	0	0	YES	11.75	20	2	139503	470532	2253	Human-Gut	22	0	0	YES	244.636	407	29	0	0	NA	42
./Mouse-Gut/ftp.ebi.ac.uk/pub/databases/metagenomics/mgnify_genomes/mouse-gut/v1.0/species_catalogue/MGYG0003654/MGYG000365455/genome/MGYG000365455.fna	0.109939	20	0	0	YES	43.35	485	0	19393.2	55216	25	Mouse-Gut	22	0	0	YES	203.364	411	20	127.923	229	52	42
./Human-Gut/pub/databases/metagenomics/mgnify_genomes/human-gut/v2.0/species_catalogue/MGYG0000037/MGYG000003748/genome/MGYG000003748.fna	0.0685293	19	0	0	YES	13.5789	34	8	45797.8	195472	3185	Human-Gut	23	0	0	YES	44.7391	104	3	0	0	NA	42
./Human-Gut/pub/databases/metagenomics/mgnify_genomes/human-gut/v2.0/species_catalogue/MGYG0000035/MGYG000003568/genome/MGYG000003568.fna	0.0792699	16	0	0	YES	10.8125	26	1	78074	248431	4615	Human-Gut	26	0	0	YES	105.923	196	23	0	0	NA	42
./Non-Model-Fish-Gut/ftp.ebi.ac.uk/pub/databases/metagenomics/mgnify_genomes/non-model-fish-gut/v2.0/species_catalogue/MGYG0002995/MGYG000299573/genome/MGYG000299573.fna	0.0700829	22	0	0	YES	27.8182	37	0	45485.2	190313	2774	Non-Model-Fish-Gut	19	0	0	YES	120.947	258	14	0	0	NA	41
./Human-Oral/ftp.ebi.ac.uk/pub/databases/metagenomics/mgnify_genomes/human-oral/v1.0/species_catalogue/MGYG0002987/MGYG000298726/genome/MGYG000298726.fna	0.080729	21	0	0	YES	25.381	36	0	54321.1	213129	7327	Human-Oral	20	0	0	YES	139.45	282	2	0	0	NA	41
./Human-Gut/pub/databases/metagenomics/mgnify_genomes/human-gut/v2.0/species_catalogue/MGYG0000004/MGYG000000462/genome/MGYG000000462.fna	0.108531	19	0	0	YES	7	23	1	75998.6	296473	8577	Human-Gut	22	0	0	YES	41.6364	79	3	0	0	NA	41
./Human-Gut/pub/databases/metagenomics/mgnify_genomes/human-gut/v2.0/species_catalogue/MGYG0000016/MGYG000001644/genome/MGYG000001644.fna	0.17256	19	0	0	YES	1000	18823	0	143857	651130	1695	Human-Gut	21	0	0	YES	92.9524	178	6	0	0	NA	40
./Human-Gut/pub/databases/metagenomics/mgnify_genomes/human-gut/v2.0/species_catalogue/MGYG0000034/MGYG000003414/genome/MGYG000003414.fna	0.100713	18	0	0	YES	11.5556	25	0	93602.7	294619	7776	Human-Gut	22	0	0	YES	149.682	321	24	0	0	NA	40
./Marine/ftp.ebi.ac.uk/pub/databases/metagenomics/mgnify_genomes/marine/v1.0/species_catalogue/MGYG0002974/MGYG000297412/genome/MGYG000297412.fna	0.0559545	18	0	0	YES	109.944	168	22	49167.9	321638	2408	Marine	22	0	0	YES	24.2273	44	6	0	0	NA	40
./Human-Gut/pub/databases/metagenomics/mgnify_genomes/human-gut/v2.0/species_catalogue/MGYG0000034/MGYG000003477/genome/MGYG000003477.fna	0.112568	14	0	0	YES	9	13	0	116813	303169	13	Human-Gut	26	0	0	YES	98.1923	192	11	0	0	NA	40
./Human-Gut/pub/databases/metagenomics/mgnify_genomes/human-gut/v2.0/species_catalogue/MGYG0000005/MGYG000000500/genome/MGYG000000500.fna	0.141725	22	0	0	YES	1857.73	40652	0	101451	388004	3876	Human-Gut	17	0	0	YES	81.6471	171	6	0	0	NA	39
./Human-Gut/pub/databases/metagenomics/mgnify_genomes/human-gut/v2.0/species_catalogue/MGYG0000036/MGYG000003602/genome/MGYG000003602.fna	0.0608365	21	0	0	YES	14.7143	29	0	48176.8	132875	2068	Human-Gut	18	0	0	YES	105.389	273	7	0	0	NA	39
./Human-Gut/pub/databases/metagenomics/mgnify_genomes/human-gut/v2.0/species_catalogue/MGYG0000034/MGYG000003442/genome/MGYG000003442.fna	0.130317	20	0	0	YES	12.05	25	0	108246	343604	5496	Human-Gut	19	0	0	YES	101.105	208	9	0	0	NA	39
./Mouse-Gut/ftp.ebi.ac.uk/pub/databases/metagenomics/mgnify_genomes/mouse-gut/v1.0/species_catalogue/MGYG0003555/MGYG000355517/genome/MGYG000355517.fna	0.0817711	19	0	0	YES	3861.63	36999	0	9705.58	53635	0	Mouse-Gut	20	0	0	YES	38.4706	75	2	141.2	202	4	39
./Non-Model-Fish-Gut/ftp.ebi.ac.uk/pub/databases/metagenomics/mgnify_genomes/non-model-fish-gut/v2.0/species_catalogue/MGYG0002995/MGYG000299515/genome/MGYG000299515.fna	0.0843577	19	0	0	YES	29.8947	41	17	71202.8	344760	2786	Non-Model-Fish-Gut	20	0	0	YES	115.05	254	5	0	0	NA	39
./Human-Oral/ftp.ebi.ac.uk/pub/databases/metagenomics/mgnify_genomes/human-oral/v1.0/species_catalogue/MGYG0002985/MGYG000298547/genome/MGYG000298547.fna	0.146635	18	0	0	YES	16.2222	53	0	118532	419032	5681	Human-Oral	21	0	0	YES	177.952	306	9	0	0	NA	39
./Human-Gut/pub/databases/metagenomics/mgnify_genomes/human-gut/v2.0/species_catalogue/MGYG0000016/MGYG000001674/genome/MGYG000001674.fna	0.0840771	16	0	0	YES	1477.06	23406	1	88227.1	460676	6419	Human-Gut	23	0	0	YES	98.5217	199	3	0	0	NA	39
./Non-Model-Fish-Gut/ftp.ebi.ac.uk/pub/databases/metagenomics/mgnify_genomes/non-model-fish-gut/v2.0/species_catalogue/MGYG0002996/MGYG000299694/genome/MGYG000299694.fna	0.16315	21	0	0	YES	41.7619	123	32	121452	743543	2666	Non-Model-Fish-Gut	17	0	0	YES	191.647	393	25	0	0	NA	38
./Marine/ftp.ebi.ac.uk/pub/databases/metagenomics/mgnify_genomes/marine/v1.0/species_catalogue/MGYG0002962/MGYG000296246/genome/MGYG000296246.fna	0.219696	21	0	0	YES	18.3333	42	1	172785	891943	16359	Marine	17	0	0	YES	279.824	528	48	0	0	NA	38
./Human-Gut/pub/databases/metagenomics/mgnify_genomes/human-gut/v2.0/species_catalogue/MGYG0000037/MGYG000003736/genome/MGYG000003736.fna	0.219308	20	0	0	YES	14.2	32	-1	125533	519468	0	Human-Gut	18	0	0	YES	49.2778	102	3	0	0	NA	38
./Human-Gut/pub/databases/metagenomics/mgnify_genomes/human-gut/v2.0/species_catalogue/MGYG0000016/MGYG000001649/genome/MGYG000001649.fna	0.155201	18	0	0	YES	7.72222	22	0	106766	408687	5	Human-Gut	20	0	0	YES	75.4	147	2	0	0	NA	38
./Human-Gut/pub/databases/metagenomics/mgnify_genomes/human-gut/v2.0/species_catalogue/MGYG0000033/MGYG000003363/genome/MGYG000003363.fna	0.248887	17	0	0	YES	529.118	8791	1	205853	1387396	8971	Human-Gut	21	0	0	YES	94.6667	165	8	0	0	NA	38
./Non-Model-Fish-Gut/ftp.ebi.ac.uk/pub/databases/metagenomics/mgnify_genomes/non-model-fish-gut/v2.0/species_catalogue/MGYG0002995/MGYG000299524/genome/MGYG000299524.fna	0.114347	17	0	0	YES	30	39	2	90807.5	334543	6567	Non-Model-Fish-Gut	21	0	0	YES	168.905	314	21	0	0	NA	38
./Mouse-Gut/ftp.ebi.ac.uk/pub/databases/metagenomics/mgnify_genomes/mouse-gut/v1.0/species_catalogue/MGYG0003409/MGYG000340909/genome/MGYG000340909.fna	0.094645	16	0	0	YES	21.875	37	4	36552.7	166222	544	Mouse-Gut	22	0	0	YES	204.273	447	34	83.5	130	19	38
./Human-Gut/pub/databases/metagenomics/mgnify_genomes/human-gut/v2.0/species_catalogue/MGYG0000034/MGYG000003425/genome/MGYG000003425.fna	0.300999	20	0	0	YES	10.05	18	1	247173	788274	1644	Human-Gut	17	0	0	YES	293.824	534	93	0	0	NA	37
./Human-Gut/pub/databases/metagenomics/mgnify_genomes/human-gut/v2.0/species_catalogue/MGYG0000016/MGYG000001654/genome/MGYG000001654.fna	0.16064	18	0	0	YES	18.7778	38	1	131334	737873	5654	Human-Gut	19	0	0	YES	171.474	272	17	0	0	NA	37
./Mouse-Gut/ftp.ebi.ac.uk/pub/databases/metagenomics/mgnify_genomes/mouse-gut/v1.0/species_catalogue/MGYG0003271/MGYG000327130/genome/MGYG000327130.fna	0.0723681	16	0	0	YES	39.5	72	31	62690.4	252812	5567	Mouse-Gut	21	0	0	YES	82.5238	181	4	0	0	NA	37
./Human-Gut/pub/databases/metagenomics/mgnify_genomes/human-gut/v2.0/species_catalogue/MGYG0000035/MGYG000003544/genome/MGYG000003544.fna	0.0942789	16	0	0	YES	9.375	17	0	93058.2	397648	4284	Human-Gut	21	0	0	YES	104.667	171	3	0	0	NA	37
./Human-Gut/pub/databases/metagenomics/mgnify_genomes/human-gut/v2.0/species_catalogue/MGYG0000034/MGYG000003420/genome/MGYG000003420.fna	0.135019	12	0	0	YES	390.75	4522	1	171665	362899	18800	Human-Gut	25	0	0	YES	122.36	223	2	0	0	NA	37
./Mouse-Gut/ftp.ebi.ac.uk/pub/databases/metagenomics/mgnify_genomes/mouse-gut/v1.0/species_catalogue/MGYG0004061/MGYG000406156/genome/MGYG000406156.fna	0.136788	22	0	0	YES	14.8636	39	1	103158	574303	5	Mouse-Gut	14	0	0	YES	180.429	341	8	0	0	NA	36
./Pig-Gut/ftp.ebi.ac.uk/pub/databases/metagenomics/mgnify_genomes/pig-gut/v1.0/species_catalogue/MGYG0003032/MGYG000303213/genome/MGYG000303213.fna	0.160592	22	0	0	YES	1265.82	27097	30	76581.7	367364	3460	Pig-Gut	14	0	0	YES	61.3571	108	18	0	0	NA	36
./Marine/ftp.ebi.ac.uk/pub/databases/metagenomics/mgnify_genomes/marine/v1.0/species_catalogue/MGYG0002971/MGYG000297157/genome/MGYG000297157.fna	0.125889	18	0	0	YES	130.722	963	10	103744	600267	69	Marine	18	0	0	YES	32.5556	63	5	0	0	NA	36
./Pig-Gut/ftp.ebi.ac.uk/pub/databases/metagenomics/mgnify_genomes/pig-gut/v1.0/species_catalogue/MGYG0003033/MGYG000303310/genome/MGYG000303310.fna	0.124049	16	0	0	YES	32.8125	38	11	114900	474569	2564	Pig-Gut	20	0	0	YES	157.7	298	26	0	0	NA	36
./Human-Gut/pub/databases/metagenomics/mgnify_genomes/human-gut/v2.0/species_catalogue/MGYG0000016/MGYG000001653/genome/MGYG000001653.fna	0.115322	16	0	0	YES	17.9375	33	1	90290.4	293337	3246	Human-Gut	20	0	0	YES	92.45	181	21	0	0	NA	36
./Human-Gut/pub/databases/metagenomics/mgnify_genomes/human-gut/v2.0/species_catalogue/MGYG0000029/MGYG000002995/genome/MGYG000002995.fna	0.281226	15	0	0	YES	42.5333	64	3	308405	1332049	30866	Human-Gut	21	0	0	YES	92.619	192	5	0	0	NA	36
./Mouse-Gut/ftp.ebi.ac.uk/pub/databases/metagenomics/mgnify_genomes/mouse-gut/v1.0/species_catalogue/MGYG0003243/MGYG000324334/genome/MGYG000324334.fna	0.134812	14	0	0	YES	237.143	2991	1	92423.1	276194	8985	Mouse-Gut	22	0	0	YES	161.591	265	28	0	0	NA	36
./Mouse-Gut/ftp.ebi.ac.uk/pub/databases/metagenomics/mgnify_genomes/mouse-gut/v1.0/species_catalogue/MGYG0003243/MGYG000324324/genome/MGYG000324324.fna	0.224972	13	0	0	YES	21.1538	38	0	232906	739114	11501	Mouse-Gut	23	0	0	YES	219.565	535	23	0	0	NA	36
./Human-Gut/pub/databases/metagenomics/mgnify_genomes/human-gut/v2.0/species_catalogue/MGYG0000037/MGYG000003788/genome/MGYG000003788.fna	0.115261	18	0	0	YES	900.278	15921	10	90988.7	300706	662	Human-Gut	17	0	0	YES	62.3529	119	2	0	0	NA	35
./Human-Gut/pub/databases/metagenomics/mgnify_genomes/human-gut/v2.0/species_catalogue/MGYG0000036/MGYG000003632/genome/MGYG000003632.fna	0.112898	17	0	0	YES	11.5294	30	2	107471	326779	6999	Human-Gut	18	0	0	YES	137.833	312	11	0	0	NA	35
./Non-Model-Fish-Gut/ftp.ebi.ac.uk/pub/databases/metagenomics/mgnify_genomes/non-model-fish-gut/v2.0/species_catalogue/MGYG0002995/MGYG000299549/genome/MGYG000299549.fna	0.158858	16	0	0	YES	740.375	11362	8	141654	418725	8439	Non-Model-Fish-Gut	19	0	0	YES	156.316	264	34	0	0	NA	35
./Marine/ftp.ebi.ac.uk/pub/databases/metagenomics/mgnify_genomes/marine/v1.0/species_catalogue/MGYG0002974/MGYG000297472/genome/MGYG000297472.fna	0.103914	14	0	0	YES	79.0714	162	5	95605.7	376036	78	Marine	21	0	0	YES	50.1905	94	7	0	0	NA	35
./Human-Gut/pub/databases/metagenomics/mgnify_genomes/human-gut/v2.0/species_catalogue/MGYG0000036/MGYG000003631/genome/MGYG000003631.fna	0.0988259	11	0	0	YES	8.63636	19	0	151109	436835	23536	Human-Gut	24	0	0	YES	291.792	477	34	0	0	NA	35
./Human-Gut/pub/databases/metagenomics/mgnify_genomes/human-gut/v2.0/species_catalogue/MGYG0000016/MGYG000001658/genome/MGYG000001658.fna	0.161682	20	0	0	YES	15.55	38	2	123405	827997	4	Human-Gut	14	0	0	YES	114.929	209	3	0	0	NA	34
./Mouse-Gut/ftp.ebi.ac.uk/pub/databases/metagenomics/mgnify_genomes/mouse-gut/v1.0/species_catalogue/MGYG0003313/MGYG000331361/genome/MGYG000331361.fna	0.168336	18	0	0	YES	23.1667	40	1	153508	740767	3178	Mouse-Gut	16	0	0	YES	159.625	348	36	0	0	NA	34
./Human-Gut/pub/databases/metagenomics/mgnify_genomes/human-gut/v2.0/species_catalogue/MGYG0000029/MGYG000002901/genome/MGYG000002901.fna	0.0690964	17	0	0	YES	28.5882	36	0	62494.9	223934	10804	Human-Gut	17	0	0	YES	170.294	263	11	0	0	NA	34
./Human-Gut/pub/databases/metagenomics/mgnify_genomes/human-gut/v2.0/species_catalogue/MGYG0000033/MGYG000003396/genome/MGYG000003396.fna	0.233894	12	0	0	YES	13.1667	22	6	326537	1254053	76379	Human-Gut	22	0	0	YES	107.909	180	16	0	0	NA	34
./Human-Gut/pub/databases/metagenomics/mgnify_genomes/human-gut/v2.0/species_catalogue/MGYG0000034/MGYG000003455/genome/MGYG000003455.fna	0.0733209	10	0	0	YES	11.6	24	1	116393	271120	10462	Human-Gut	24	0	0	YES	97.8333	160	3	0	0	NA	34
./Human-Gut/pub/databases/metagenomics/mgnify_genomes/human-gut/v2.0/species_catalogue/MGYG0000038/MGYG000003803/genome/MGYG000003803.fna	0.227099	21	0	0	YES	8.47619	17	0	152894	981808	2	Human-Gut	12	0	0	YES	367.75	690	32	0	0	NA	33
./Human-Gut/pub/databases/metagenomics/mgnify_genomes/human-gut/v2.0/species_catalogue/MGYG0000037/MGYG000003724/genome/MGYG000003724.fna	0.0876099	19	0	0	YES	14.6842	27	9	66680.5	157115	4850	Human-Gut	14	0	0	YES	85	206	7	0	0	NA	33
./Mouse-Gut/ftp.ebi.ac.uk/pub/databases/metagenomics/mgnify_genomes/mouse-gut/v1.0/species_catalogue/MGYG0003275/MGYG000327533/genome/MGYG000327533.fna	0.205236	17	0	0	YES	33.3529	35	20	163751	803530	6022	Mouse-Gut	16	0	0	YES	134.312	262	31	0	0	NA	33
./Human-Gut/pub/databases/metagenomics/mgnify_genomes/human-gut/v2.0/species_catalogue/MGYG0000035/MGYG000003575/genome/MGYG000003575.fna	0.139686	12	0	0	YES	11.4167	23	1	186132	439102	25309	Human-Gut	21	0	0	YES	108.667	230	8	0	0	NA	33
./Human-Gut/pub/databases/metagenomics/mgnify_genomes/human-gut/v2.0/species_catalogue/MGYG0000036/MGYG000003608/genome/MGYG000003608.fna	0.0826848	12	0	0	YES	9.91667	22	0	114237	419409	9305	Human-Gut	21	0	0	YES	109.429	221	15	0	0	NA	33
./Human-Gut/pub/databases/metagenomics/mgnify_genomes/human-gut/v2.0/species_catalogue/MGYG0000032/MGYG000003229/genome/MGYG000003229.fna	0.104784	19	0	0	YES	11.6842	27	1	83806	270755	4520	Human-Gut	13	0	0	YES	94.6154	222	11	0	0	NA	32
./Human-Gut/pub/databases/metagenomics/mgnify_genomes/human-gut/v2.0/species_catalogue/MGYG0000035/MGYG000003553/genome/MGYG000003553.fna	0.138214	19	0	0	YES	8.31579	19	0	90508.8	190680	6764	Human-Gut	13	0	0	YES	140.077	261	14	0	0	NA	32
./Mouse-Gut/ftp.ebi.ac.uk/pub/databases/metagenomics/mgnify_genomes/mouse-gut/v1.0/species_catalogue/MGYG0003271/MGYG000327196/genome/MGYG000327196.fna	0.191505	19	0	0	YES	4551.32	85855	25	153270	1274245	6188	Mouse-Gut	13	0	0	YES	62.9231	110	3	0	0	NA	32
./Human-Gut/pub/databases/metagenomics/mgnify_genomes/human-gut/v2.0/species_catalogue/MGYG0000016/MGYG000001671/genome/MGYG000001671.fna	0.196696	15	0	0	YES	396.2	5711	1	143359	698747	332	Human-Gut	17	0	0	YES	113.941	273	11	0	0	NA	32
./Human-Gut/pub/databases/metagenomics/mgnify_genomes/human-gut/v2.0/species_catalogue/MGYG0000035/MGYG000003555/genome/MGYG000003555.fna	0.0688816	15	0	0	YES	9	16	0	75736.5	187467	9657	Human-Gut	17	0	0	YES	89.9412	176	13	0	0	NA	32
./Non-Model-Fish-Gut/ftp.ebi.ac.uk/pub/databases/metagenomics/mgnify_genomes/non-model-fish-gut/v2.0/species_catalogue/MGYG0002995/MGYG000299517/genome/MGYG000299517.fna	0.0898519	13	0	0	YES	27.4615	37	3	91695.6	355319	3570	Non-Model-Fish-Gut	19	0	0	YES	140.526	230	37	0	0	NA	32
./Human-Gut/pub/databases/metagenomics/mgnify_genomes/human-gut/v2.0/species_catalogue/MGYG0000037/MGYG000003765/genome/MGYG000003765.fna	0.138515	16	0	0	YES	531.188	8342	0	129703	442445	11663	Human-Gut	15	0	0	YES	212.733	456	89	0	0	NA	31
./Human-Gut/pub/databases/metagenomics/mgnify_genomes/human-gut/v2.0/species_catalogue/MGYG0000016/MGYG000001656/genome/MGYG000001656.fna	0.116863	13	0	0	YES	19.7692	38	1	118613	383022	8119	Human-Gut	18	0	0	YES	154.667	246	19	0	0	NA	31
./Human-Gut/pub/databases/metagenomics/mgnify_genomes/human-gut/v2.0/species_catalogue/MGYG0000005/MGYG000000520/genome/MGYG000000520.fna	0.111222	13	0	0	YES	12.3846	29	1	122076	878439	1584	Human-Gut	18	0	0	YES	38.1667	79	4	0	0	NA	31
./Mouse-Gut/ftp.ebi.ac.uk/pub/databases/metagenomics/mgnify_genomes/mouse-gut/v1.0/species_catalogue/MGYG0003240/MGYG000324065/genome/MGYG000324065.fna	0.178573	17	0	0	YES	33.5882	38	20	155092	1036699	35	Mouse-Gut	13	0	0	YES	52.0769	86	4	0	0	NA	30
./Human-Gut/pub/databases/metagenomics/mgnify_genomes/human-gut/v2.0/species_catalogue/MGYG0000005/MGYG000000530/genome/MGYG000000530.fna	0.116563	16	0	0	YES	1390.19	22151	0	105817	397092	4344	Human-Gut	14	0	0	YES	46.1429	73	18	0	0	NA	30
./Human-Gut/pub/databases/metagenomics/mgnify_genomes/human-gut/v2.0/species_catalogue/MGYG0000033/MGYG000003309/genome/MGYG000003309.fna	0.0986745	16	0	0	YES	41.0625	65	9	84857.5	237915	6228	Human-Gut	14	0	0	YES	122.357	197	14	0	0	NA	30
./Human-Gut/pub/databases/metagenomics/mgnify_genomes/human-gut/v2.0/species_catalogue/MGYG0000037/MGYG000003734/genome/MGYG000003734.fna	0.312086	16	0	0	YES	22.3125	139	10	262282	1510393	16964	Human-Gut	14	0	0	YES	76.0714	172	3	0	0	NA	30
./Human-Gut/pub/databases/metagenomics/mgnify_genomes/human-gut/v2.0/species_catalogue/MGYG0000035/MGYG000003548/genome/MGYG000003548.fna	0.136492	16	0	0	YES	13.125	20	2	137876	407075	15	Human-Gut	13	0	0	YES	92.7692	147	6	0	0	NA	29
./Human-Gut/pub/databases/metagenomics/mgnify_genomes/human-gut/v2.0/species_catalogue/MGYG0000035/MGYG000003556/genome/MGYG000003556.fna	0.126863	16	0	0	YES	10.875	24	0	126239	460979	4957	Human-Gut	13	0	0	YES	71.9231	214	13	0	0	NA	29
./Mouse-Gut/ftp.ebi.ac.uk/pub/databases/metagenomics/mgnify_genomes/mouse-gut/v1.0/species_catalogue/MGYG0003305/MGYG000330586/genome/MGYG000330586.fna	0.199246	15	0	0	YES	24.4	56	1	212416	1296231	2599	Mouse-Gut	14	0	0	YES	136.143	285	9	0	0	NA	29
./Human-Gut/pub/databases/metagenomics/mgnify_genomes/human-gut/v2.0/species_catalogue/MGYG0000032/MGYG000003271/genome/MGYG000003271.fna	0.0840943	14	0	0	YES	12.2857	57	0	95995.9	212659	5954	Human-Gut	15	0	0	YES	342.867	705	27	0	0	NA	29
./Human-Gut/pub/databases/metagenomics/mgnify_genomes/human-gut/v2.0/species_catalogue/MGYG0000016/MGYG000001642/genome/MGYG000001642.fna	0.118951	13	0	0	YES	11.9231	22	3	149526	467386	12414	Human-Gut	16	0	0	YES	76.125	141	2	0	0	NA	29
./Mouse-Gut/ftp.ebi.ac.uk/pub/databases/metagenomics/mgnify_genomes/mouse-gut/v1.0/species_catalogue/MGYG0003494/MGYG000349464/genome/MGYG000349464.fna	0.16273	12	0	0	YES	9.83333	17	3	213977	667677	28513	Mouse-Gut	17	0	0	YES	230.765	396	63	0	0	NA	29
./Mouse-Gut/ftp.ebi.ac.uk/pub/databases/metagenomics/mgnify_genomes/mouse-gut/v1.0/species_catalogue/MGYG0003457/MGYG000345714/genome/MGYG000345714.fna	0.164662	12	0	0	YES	31.25	57	4	186362	445603	2320	Mouse-Gut	17	0	0	YES	60.4706	110	6	0	0	NA	29
./Mouse-Gut/ftp.ebi.ac.uk/pub/databases/metagenomics/mgnify_genomes/mouse-gut/v1.0/species_catalogue/MGYG0003307/MGYG000330705/genome/MGYG000330705.fna	0.114508	16	0	0	YES	26.9375	47	0	111785	464418	6009	Mouse-Gut	12	0	0	YES	131.636	252	22	0	0	NA	28
./Human-Gut/pub/databases/metagenomics/mgnify_genomes/human-gut/v2.0/species_catalogue/MGYG0000038/MGYG000003807/genome/MGYG000003807.fna	0.0753186	15	0	0	YES	187.8	2610	8	66842.1	327367	12	Human-Gut	13	0	0	YES	60.4615	135	4	0	0	NA	28
./Human-Gut/pub/databases/metagenomics/mgnify_genomes/human-gut/v2.0/species_catalogue/MGYG0000032/MGYG000003207/genome/MGYG000003207.fna	0.11087	14	0	0	YES	7.71429	12	1	111745	375646	1127	Human-Gut	14	0	0	YES	346.143	627	4	0	0	NA	28
./Mouse-Gut/ftp.ebi.ac.uk/pub/databases/metagenomics/mgnify_genomes/mouse-gut/v1.0/species_catalogue/MGYG0003220/MGYG000322033/genome/MGYG000322033.fna	0.146092	13	0	0	YES	613.769	7554	6	94809.1	405313	25	Mouse-Gut	15	0	0	YES	56.9333	118	4	10	16	4	28
./Human-Gut/pub/databases/metagenomics/mgnify_genomes/human-gut/v2.0/species_catalogue/MGYG0000031/MGYG000003195/genome/MGYG000003195.fna	0.0999268	13	0	0	YES	11.5385	23	1	110389	490073	6463	Human-Gut	15	0	0	YES	28.0667	44	2	0	0	NA	28
./Human-Gut/pub/databases/metagenomics/mgnify_genomes/human-gut/v2.0/species_catalogue/MGYG0000028/MGYG000002888/genome/MGYG000002888.fna	0.147767	16	0	0	YES	274.875	3993	4	127285	888521	2140	Human-Gut	11	0	0	YES	51.0909	96	5	0	0	NA	27
./Mouse-Gut/ftp.ebi.ac.uk/pub/databases/metagenomics/mgnify_genomes/mouse-gut/v1.0/species_catalogue/MGYG0003376/MGYG000337677/genome/MGYG000337677.fna	0.0564948	15	0	0	YES	39.8667	281	1	13350.2	66114	6	Mouse-Gut	12	0	0	YES	118.5	259	2	116.667	184	52	27
./Marine/ftp.ebi.ac.uk/pub/databases/metagenomics/mgnify_genomes/marine/v1.0/species_catalogue/MGYG0002971/MGYG000297127/genome/MGYG000297127.fna	0.128394	15	0	0	YES	15.4	58	2	122423	443382	6179	Marine	12	0	0	YES	176	308	21	0	0	NA	27
./Marine/ftp.ebi.ac.uk/pub/databases/metagenomics/mgnify_genomes/marine/v1.0/species_catalogue/MGYG0002963/MGYG000296361/genome/MGYG000296361.fna	0.16118	14	0	0	YES	15	41	1	161604	1279511	2405	Marine	13	0	0	YES	160.462	300	7	0	0	NA	27
./Marine/ftp.ebi.ac.uk/pub/databases/metagenomics/mgnify_genomes/marine/v1.0/species_catalogue/MGYG0002973/MGYG000297392/genome/MGYG000297392.fna	0.112065	14	0	0	YES	3735.14	50983	18	86899.5	283390	67	Marine	13	0	0	YES	38.6923	68	7	0	0	NA	27
./Mouse-Gut/ftp.ebi.ac.uk/pub/databases/metagenomics/mgnify_genomes/mouse-gut/v1.0/species_catalogue/MGYG0003269/MGYG000326933/genome/MGYG000326933.fna	0.239303	13	0	0	YES	27.6923	42	0	264888	1133734	35	Mouse-Gut	14	0	0	YES	58.3571	96	3	0	0	NA	27
./Human-Gut/pub/databases/metagenomics/mgnify_genomes/human-gut/v2.0/species_catalogue/MGYG0000028/MGYG000002844/genome/MGYG000002844.fna	0.130998	12	0	0	YES	35.5	43	14	119382	437148	6932	Human-Gut	15	0	0	YES	45.1333	68	10	0	0	NA	27
./Human-Gut/pub/databases/metagenomics/mgnify_genomes/human-gut/v2.0/species_catalogue/MGYG0000005/MGYG000000539/genome/MGYG000000539.fna	0.137266	12	0	0	YES	11.3333	20	1	146274	630814	4543	Human-Gut	14	0	0	YES	57.1429	90	19	0	0	NA	26
./Human-Gut/pub/databases/metagenomics/mgnify_genomes/human-gut/v2.0/species_catalogue/MGYG0000032/MGYG000003215/genome/MGYG000003215.fna	0.158074	11	0	0	YES	17.2727	55	1	241404	594722	37379	Human-Gut	15	0	0	YES	168.867	263	5	0	0	NA	26
./Human-Gut/pub/databases/metagenomics/mgnify_genomes/human-gut/v2.0/species_catalogue/MGYG0000035/MGYG000003571/genome/MGYG000003571.fna	0.0917956	11	0	0	YES	10.6364	18	3	129626	346962	5122	Human-Gut	15	0	0	YES	94.2	190	26	0	0	NA	26
./Marine/ftp.ebi.ac.uk/pub/databases/metagenomics/mgnify_genomes/marine/v1.0/species_catalogue/MGYG0002960/MGYG000296014/genome/MGYG000296014.fna	0.10213	11	0	0	YES	2736.27	29167	33	96513.5	427936	96	Marine	15	0	0	YES	25.8571	48	2	0	0	NA	26
./Human-Gut/pub/databases/metagenomics/mgnify_genomes/human-gut/v2.0/species_catalogue/MGYG0000036/MGYG000003601/genome/MGYG000003601.fna	0.082874	10	0	0	YES	13.9	21	4	136082	465418	2694	Human-Gut	16	0	0	YES	62.3125	107	9	0	0	NA	26
./Mouse-Gut/ftp.ebi.ac.uk/pub/databases/metagenomics/mgnify_genomes/mouse-gut/v1.0/species_catalogue/MGYG0003269/MGYG000326902/genome/MGYG000326902.fna	0.0476022	16	0	0	YES	26.1875	37	0	41670.1	137969	4627	Mouse-Gut	9	0	0	YES	61.2222	93	7	0	0	NA	25
./Human-Gut/pub/databases/metagenomics/mgnify_genomes/human-gut/v2.0/species_catalogue/MGYG0000030/MGYG000003071/genome/MGYG000003071.fna	0.0801525	14	0	0	YES	43.8571	139	0	82669.4	237351	8542	Human-Gut	11	0	0	YES	149.182	305	20	0	0	NA	25
./Human-Gut/pub/databases/metagenomics/mgnify_genomes/human-gut/v2.0/species_catalogue/MGYG0000028/MGYG000002885/genome/MGYG000002885.fna	0.18725	12	0	0	YES	27.25	34	0	216283	1261447	25750	Human-Gut	13	0	0	YES	315.615	594	6	0	0	NA	25
./Mouse-Gut/ftp.ebi.ac.uk/pub/databases/metagenomics/mgnify_genomes/mouse-gut/v1.0/species_catalogue/MGYG0003313/MGYG000331372/genome/MGYG000331372.fna	0.145778	12	0	0	YES	27.4167	38	1	180708	464366	18987	Mouse-Gut	13	0	0	YES	126	272	3	0	0	NA	25
./Human-Gut/pub/databases/metagenomics/mgnify_genomes/human-gut/v2.0/species_catalogue/MGYG0000029/MGYG000002952/genome/MGYG000002952.fna	0.0643029	12	0	0	YES	20.75	60	1	89018.8	511110	2618	Human-Gut	13	0	0	YES	132.615	214	15	0	0	NA	25
./Human-Gut/pub/databases/metagenomics/mgnify_genomes/human-gut/v2.0/species_catalogue/MGYG0000036/MGYG000003609/genome/MGYG000003609.fna	0.0637466	12	0	0	YES	9.83333	23	1	80993.2	239545	8	Human-Gut	13	0	0	YES	59.9231	113	3	0	0	NA	25
./Mouse-Gut/ftp.ebi.ac.uk/pub/databases/metagenomics/mgnify_genomes/mouse-gut/v1.0/species_catalogue/MGYG0003282/MGYG000328222/genome/MGYG000328222.fna	0.116993	11	0	0	YES	28.2727	36	9	134122	634079	14396	Mouse-Gut	14	0	0	YES	111.286	234	6	0	0	NA	25
./Non-Model-Fish-Gut/ftp.ebi.ac.uk/pub/databases/metagenomics/mgnify_genomes/non-model-fish-gut/v2.0/species_catalogue/MGYG0002995/MGYG000299572/genome/MGYG000299572.fna	0.0381632	10	0	0	YES	21.8	36	0	60527.5	183789	10385	Non-Model-Fish-Gut	15	0	0	YES	61.6667	110	2	0	0	NA	25
./Human-Gut/pub/databases/metagenomics/mgnify_genomes/human-gut/v2.0/species_catalogue/MGYG0000027/MGYG000002772/genome/MGYG000002772.fna	0.173942	12	0	0	YES	30.9167	87	10	223306	556927	13518	Human-Gut	12	0	0	YES	239.333	600	91	0	0	NA	24
./Human-Gut/pub/databases/metagenomics/mgnify_genomes/human-gut/v2.0/species_catalogue/MGYG0000035/MGYG000003554/genome/MGYG000003554.fna	0.118078	11	0	0	YES	8.27273	12	0	161435	335904	20917	Human-Gut	12	0	0	YES	115.417	207	15	0	0	NA	23
./Human-Gut/pub/databases/metagenomics/mgnify_genomes/human-gut/v2.0/species_catalogue/MGYG0000034/MGYG000003485/genome/MGYG000003485.fna	0.077556	11	0	0	YES	7.18182	12	1	85106.2	247662	28059	Human-Gut	12	0	0	YES	77.5	126	9	0	0	NA	23
./Human-Gut/pub/databases/metagenomics/mgnify_genomes/human-gut/v2.0/species_catalogue/MGYG0000035/MGYG000003529/genome/MGYG000003529.fna	0.0988002	11	0	0	YES	10.5455	17	1	143853	305073	73047	Human-Gut	12	0	0	YES	35.75	55	7	0	0	NA	23
./Human-Gut/pub/databases/metagenomics/mgnify_genomes/human-gut/v2.0/species_catalogue/MGYG0000032/MGYG000003268/genome/MGYG000003268.fna	0.14686	11	0	0	YES	22.7273	56	1	214408	410882	3825	Human-Gut	11	0	0	YES	125.273	258	18	0	0	NA	22
./Human-Gut/pub/databases/metagenomics/mgnify_genomes/human-gut/v2.0/species_catalogue/MGYG0000004/MGYG000000494/genome/MGYG000000494.fna	0.0896313	11	0	0	YES	10.2727	21	1	90389.2	254727	17088	Human-Gut	11	0	0	YES	36.1818	64	2	0	0	NA	22
./Mouse-Gut/ftp.ebi.ac.uk/pub/databases/metagenomics/mgnify_genomes/mouse-gut/v1.0/species_catalogue/MGYG0003345/MGYG000334507/genome/MGYG000334507.fna	0.0346821	11	0	0	YES	156.545	1543	1	11973.5	26415	21	Mouse-Gut	8	0	0	YES	81.125	138	20	41.5	70	16	19
./Human-Gut/pub/databases/metagenomics/mgnify_genomes/human-gut/v2.0/species_catalogue/MGYG0000035/MGYG000003594/genome/MGYG000003594.fna	0.168518	11	1.11e-16	3.94983e-15	YES	17.0909	90	2	244940	774694	23435	Human-Gut	15	0	0	YES	125	264	12	0	0	NA	26
./Non-Model-Fish-Gut/ftp.ebi.ac.uk/pub/databases/metagenomics/mgnify_genomes/non-model-fish-gut/v2.0/species_catalogue/MGYG0002995/MGYG000299563/genome/MGYG000299563.fna	0.0374271	8	1.11e-16	3.94983e-15	YES	25.5	36	11	45239.4	88050	3035	Non-Model-Fish-Gut	9	0	0	YES	37.6667	75	9	0	0	NA	17
./Human-Gut/pub/databases/metagenomics/mgnify_genomes/human-gut/v2.0/species_catalogue/MGYG0000035/MGYG000003560/genome/MGYG000003560.fna	0.0812223	9	4.44e-16	1.56218e-14	YES	11.5556	23	1	108201	194316	9012	Human-Gut	16	0	0	YES	49.5625	96	2	0	0	NA	25
./Mouse-Gut/ftp.ebi.ac.uk/pub/databases/metagenomics/mgnify_genomes/mouse-gut/v1.0/species_catalogue/MGYG0003308/MGYG000330898/genome/MGYG000330898.fna	0.137145	10	5.55e-16	1.94399e-14	YES	19	41	0	215137	615162	26216	Mouse-Gut	12	0	0	YES	203.417	333	8	0	0	NA	22
./Human-Gut/pub/databases/metagenomics/mgnify_genomes/human-gut/v2.0/species_catalogue/MGYG0000032/MGYG000003297/genome/MGYG000003297.fna	0.0884387	9	8.88e-16	3.09653e-14	YES	20.4444	60	5	155992	410089	14647	Human-Gut	19	0	0	YES	261.368	498	17	0	0	NA	28
./Mouse-Gut/ftp.ebi.ac.uk/pub/databases/metagenomics/mgnify_genomes/mouse-gut/v1.0/species_catalogue/MGYG0003227/MGYG000322796/genome/MGYG000322796.fna	0.143503	10	8.88e-16	3.09653e-14	YES	1016.2	9964	0	34422.6	96924	20	Mouse-Gut	13	0	0	YES	66.3077	181	8	175	343	46	23
./Pig-Gut/ftp.ebi.ac.uk/pub/databases/metagenomics/mgnify_genomes/pig-gut/v1.0/species_catalogue/MGYG0003032/MGYG000303259/genome/MGYG000303259.fna	0.0908214	9	1.11e-15	3.86206e-14	YES	34.4444	38	30	149167	485580	8660	Pig-Gut	10	0	0	YES	100.4	145	44	0	0	NA	19
./Human-Gut/pub/databases/metagenomics/mgnify_genomes/human-gut/v2.0/species_catalogue/MGYG0000037/MGYG000003749/genome/MGYG000003749.fna	0.0516471	8	1.22e-15	4.23537e-14	YES	13.875	34	5	37066.2	132175	4107	Human-Gut	14	0	0	YES	64.6429	124	3	0	0	NA	22
./Human-Gut/pub/databases/metagenomics/mgnify_genomes/human-gut/v2.0/species_catalogue/MGYG0000034/MGYG000003430/genome/MGYG000003430.fna	0.0933455	9	1.33e-15	4.60704e-14	YES	12.1111	24	0	134957	462310	21	Human-Gut	23	0	0	YES	73.6957	143	3	0	0	NA	32
./Human-Oral/ftp.ebi.ac.uk/pub/databases/metagenomics/mgnify_genomes/human-oral/v1.0/species_catalogue/MGYG0002981/MGYG000298183/genome/MGYG000298183.fna	0.150165	10	1.44e-15	4.9661e-14	YES	22.2	37	2	90139.8	209937	19340	Human-Oral	13	0	0	YES	144.308	251	2	0	0	NA	23
./Mouse-Gut/ftp.ebi.ac.uk/pub/databases/metagenomics/mgnify_genomes/mouse-gut/v1.0/species_catalogue/MGYG0003525/MGYG000352581/genome/MGYG000352581.fna	0.156018	10	2e-15	6.86711e-14	YES	364.2	3438	4	40807	97964	29	Mouse-Gut	16	0	0	YES	82.8125	164	10	161.615	274	43	26
./Human-Gut/pub/databases/metagenomics/mgnify_genomes/human-gut/v2.0/species_catalogue/MGYG0000005/MGYG000000522/genome/MGYG000000522.fna	0.100757	9	2.66e-15	9.09337e-14	YES	14.1111	26	2	177585	1011193	1675	Human-Gut	11	0	0	YES	66.6364	122	5	0	0	NA	20
./Mouse-Gut/ftp.ebi.ac.uk/pub/databases/metagenomics/mgnify_genomes/mouse-gut/v1.0/species_catalogue/MGYG0003273/MGYG000327333/genome/MGYG000327333.fna	0.102938	9	3.22e-15	1.09838e-13	YES	29.7778	42	3	164802	359302	26355	Mouse-Gut	11	0	0	YES	57.9091	89	10	0	0	NA	20
./Pig-Gut/ftp.ebi.ac.uk/pub/databases/metagenomics/mgnify_genomes/pig-gut/v1.0/species_catalogue/MGYG0003032/MGYG000303243/genome/MGYG000303243.fna	0.103905	9	3.55e-15	1.20048e-13	YES	33.1111	38	22	150184	573471	23445	Pig-Gut	17	0	0	YES	64.8824	133	7	0	0	NA	26
./Mouse-Gut/ftp.ebi.ac.uk/pub/databases/metagenomics/mgnify_genomes/mouse-gut/v1.0/species_catalogue/MGYG0003269/MGYG000326934/genome/MGYG000326934.fna	0.188379	10	1.31e-14	4.4109e-13	YES	23.7	39	0	191021	1090753	6291	Mouse-Gut	14	0	0	YES	83	148	4	0	0	NA	24
./Human-Gut/pub/databases/metagenomics/mgnify_genomes/human-gut/v2.0/species_catalogue/MGYG0000033/MGYG000003364/genome/MGYG000003364.fna	0.123321	9	1.63e-14	5.47659e-13	YES	12.4444	22	1	229362	776513	3928	Human-Gut	12	0	0	YES	60.1667	106	7	0	0	NA	21
./Human-Gut/pub/databases/metagenomics/mgnify_genomes/human-gut/v2.0/species_catalogue/MGYG0000035/MGYG000003561/genome/MGYG000003561.fna	0.0737973	8	2.04e-14	6.82485e-13	YES	11.25	22	0	150552	234056	58432	Human-Gut	11	0	0	YES	81.1818	167	9	0	0	NA	19
./Human-Gut/pub/databases/metagenomics/mgnify_genomes/human-gut/v2.0/species_catalogue/MGYG0000004/MGYG000000495/genome/MGYG000000495.fna	0.128056	9	2.28e-14	7.59531e-13	YES	10.5556	30	1	84324.4	230806	19493	Human-Gut	15	0	0	YES	45.2143	72	5	0	0	NA	24
./Human-Gut/pub/databases/metagenomics/mgnify_genomes/human-gut/v2.0/species_catalogue/MGYG0000035/MGYG000003528/genome/MGYG000003528.fna	0.218105	10	5.51e-14	1.82389e-12	YES	9.9	13	2	362943	1080470	43355	Human-Gut	24	0	0	YES	208.833	328	21	0	0	NA	34
./Human-Gut/pub/databases/metagenomics/mgnify_genomes/human-gut/v2.0/species_catalogue/MGYG0000021/MGYG000002122/genome/MGYG000002122.fna	0.0921069	8	1.18e-13	3.85705e-12	YES	25.25	39	0	184684	499674	22907	Human-Gut	11	0	0	YES	198.091	310	28	0	0	NA	19
./Human-Gut/pub/databases/metagenomics/mgnify_genomes/human-gut/v2.0/species_catalogue/MGYG0000028/MGYG000002886/genome/MGYG000002886.fna	0.254645	10	2.51e-13	8.15333e-12	YES	31.6	34	25	377306	963992	20940	Human-Gut	13	0	0	YES	185	401	12	0	0	NA	23
./Mouse-Gut/ftp.ebi.ac.uk/pub/databases/metagenomics/mgnify_genomes/mouse-gut/v1.0/species_catalogue/MGYG0003237/MGYG000323744/genome/MGYG000323744.fna	0.260334	10	3.11e-13	1.00606e-11	YES	34.7	39	23	263796	858656	29221	Mouse-Gut	14	0	0	YES	107.786	223	17	0	0	NA	24
./Pig-Gut/ftp.ebi.ac.uk/pub/databases/metagenomics/mgnify_genomes/pig-gut/v1.0/species_catalogue/MGYG0003022/MGYG000302221/genome/MGYG000302221.fna	0.126908	8	1.49e-12	4.69395e-11	YES	2547.38	20162	3	224161	1044585	14318	Pig-Gut	14	0	0	YES	109.429	219	6	0	0	NA	22
./Mouse-Gut/ftp.ebi.ac.uk/pub/databases/metagenomics/mgnify_genomes/mouse-gut/v1.0/species_catalogue/MGYG0003227/MGYG000322760/genome/MGYG000322760.fna	0.211225	9	1.91e-12	5.98097e-11	YES	35.1111	37	31	211266	575708	32468	Mouse-Gut	13	0	0	YES	116.231	228	33	133	166	100	22
./Human-Gut/pub/databases/metagenomics/mgnify_genomes/human-gut/v2.0/species_catalogue/MGYG0000005/MGYG000000537/genome/MGYG000000537.fna	0.139414	8	3.13e-12	9.72349e-11	YES	11.125	21	0	57803.4	186648	8529	Human-Gut	16	0	0	YES	56.0625	95	10	0	0	NA	24
./Human-Gut/pub/databases/metagenomics/mgnify_genomes/human-gut/v2.0/species_catalogue/MGYG0000035/MGYG000003549/genome/MGYG000003549.fna	0.0884237	7	7.76e-12	2.36378e-10	YES	10.4286	17	0	192039	282019	12948	Human-Gut	10	0	0	YES	51	102	10	0	0	NA	17
./Pig-Gut/ftp.ebi.ac.uk/pub/databases/metagenomics/mgnify_genomes/pig-gut/v1.0/species_catalogue/MGYG0003020/MGYG000302023/genome/MGYG000302023.fna	0.0527513	6	2.86e-11	8.52934e-10	YES	254.167	1407	13	116419	365789	25192	Pig-Gut	12	0	0	YES	108	175	26	0	0	NA	18
./Mouse-Gut/ftp.ebi.ac.uk/pub/databases/metagenomics/mgnify_genomes/mouse-gut/v1.0/species_catalogue/MGYG0003685/MGYG000368546/genome/MGYG000368546.fna	0.114131	7	4.53e-11	1.34076e-09	YES	23.2857	58	0	248487	535057	45220	Mouse-Gut	12	0	0	YES	122	225	26	0	0	NA	19
./Mouse-Gut/ftp.ebi.ac.uk/pub/databases/metagenomics/mgnify_genomes/mouse-gut/v1.0/species_catalogue/MGYG0003283/MGYG000328321/genome/MGYG000328321.fna	0.114773	7	4.71e-11	1.38878e-09	YES	33.4286	38	20	202728	443855	21	Mouse-Gut	17	0	0	YES	105.941	173	39	0	0	NA	24
./Human-Gut/pub/databases/metagenomics/mgnify_genomes/human-gut/v2.0/species_catalogue/MGYG0000034/MGYG000003407/genome/MGYG000003407.fna	0.0359199	5	4.84e-10	1.3654e-08	YES	9.2	17	0	117400	282602	21682	Human-Gut	13	0	0	YES	85.7692	170	6	0	0	NA	18
./Human-Gut/pub/databases/metagenomics/mgnify_genomes/human-gut/v2.0/species_catalogue/MGYG0000032/MGYG000003244/genome/MGYG000003244.fna	0.112189	6	2.52e-09	6.93421e-08	YES	8.5	16	0	252282	549857	9	Human-Gut	20	0	0	YES	130.7	179	22	0	0	NA	26
./Pig-Gut/ftp.ebi.ac.uk/pub/databases/metagenomics/mgnify_genomes/pig-gut/v1.0/species_catalogue/MGYG0003033/MGYG000303305/genome/MGYG000303305.fna	0.113569	6	2.7e-09	7.41647e-08	YES	34	39	23	207823	357331	55453	Pig-Gut	11	0	0	YES	37.1818	82	9	0	0	NA	17
./Human-Gut/pub/databases/metagenomics/mgnify_genomes/human-gut/v2.0/species_catalogue/MGYG0000032/MGYG000003245/genome/MGYG000003245.fna	0.133639	6	7.06e-09	1.91243e-07	YES	19.3333	24	10	363084	641829	31251	Human-Gut	11	0	0	YES	186.8	277	45	0	0	NA	17
./Mouse-Gut/ftp.ebi.ac.uk/pub/databases/metagenomics/mgnify_genomes/mouse-gut/v1.0/species_catalogue/MGYG0003478/MGYG000347897/genome/MGYG000347897.fna	0.156499	6	1.78e-08	4.76401e-07	YES	18	49	2	407144	662848	104182	Mouse-Gut	16	0	0	YES	278.188	611	18	0	0	NA	22
./Human-Gut/pub/databases/metagenomics/mgnify_genomes/human-gut/v2.0/species_catalogue/MGYG0000032/MGYG000003233/genome/MGYG000003233.fna	0.173828	6	3.3e-08	8.713e-07	YES	16.5	22	8	445284	1848636	67371	Human-Gut	16	0	0	YES	124.625	255	2	0	0	NA	22
./Human-Gut/pub/databases/metagenomics/mgnify_genomes/human-gut/v2.0/species_catalogue/MGYG0000036/MGYG000003617/genome/MGYG000003617.fna	0.10381	5	9.21e-08	2.37563e-06	YES	6	8	1	345994	643274	83888	Human-Gut	19	0	0	YES	72.6842	135	4	0	0	NA	24
./Human-Gut/pub/databases/metagenomics/mgnify_genomes/human-gut/v2.0/species_catalogue/MGYG0000034/MGYG000003463/genome/MGYG000003463.fna	0.1303	5	2.81e-07	6.95042e-06	YES	2799.2	13940	3	354161	582553	3606	Human-Gut	15	0	0	YES	72.8	131	9	0	0	NA	20
./Human-Gut/pub/databases/metagenomics/mgnify_genomes/human-gut/v2.0/species_catalogue/MGYG0000016/MGYG000001641/genome/MGYG000001641.fna	0.168212	5	9.76e-07	2.32829e-05	YES	5.8	11	2	465911	2191948	5229	Human-Gut	15	0	0	YES	49.5333	80	5	0	0	NA	20
./Mouse-Gut/ftp.ebi.ac.uk/pub/databases/metagenomics/mgnify_genomes/mouse-gut/v1.0/species_catalogue/MGYG0003769/MGYG000376978/genome/MGYG000376978.fna	0.105319	4	4.71e-06	0.000106876	YES	15.25	30	0	360696	762772	31	Mouse-Gut	10	0	0	YES	35.4	78	9	0	0	NA	14
./Mouse-Gut/ftp.ebi.ac.uk/pub/databases/metagenomics/mgnify_genomes/mouse-gut/v1.0/species_catalogue/MGYG0003309/MGYG000330945/genome/MGYG000330945.fna	0.106923	4	5e-06	0.000113292	YES	25.25	37	8	361602	897846	50638	Mouse-Gut	10	0	0	YES	92.2	186	5	0	0	NA	14
./Human-Oral/ftp.ebi.ac.uk/pub/databases/metagenomics/mgnify_genomes/human-oral/v1.0/species_catalogue/MGYG0002982/MGYG000298200/genome/MGYG000298200.fna	0.110065	14	0	0	YES	19.2143	35	4	98939.4	872170	2649	Human-Oral	10	1.11022e-16	4.00444e-15	YES	47.6	96	6	0	0	NA	24
./Non-Model-Fish-Gut/ftp.ebi.ac.uk/pub/databases/metagenomics/mgnify_genomes/non-model-fish-gut/v2.0/species_catalogue/MGYG0002995/MGYG000299539/genome/MGYG000299539.fna	0.0369224	7	1.8e-14	6.03482e-13	YES	30.1429	35	11	71795.6	193955	7764	Non-Model-Fish-Gut	8	1.11022e-16	4.00444e-15	YES	23.125	38	2	0	0	NA	15
./Mouse-Gut/ftp.ebi.ac.uk/pub/databases/metagenomics/mgnify_genomes/mouse-gut/v1.0/species_catalogue/MGYG0003282/MGYG000328230/genome/MGYG000328230.fna	0.173349	4	3.28e-05	0.000688404	YES	30.25	42	8	469797	1258130	37484	Mouse-Gut	11	1.11022e-16	4.00444e-15	YES	113.545	201	2	0	0	NA	15
./Mouse-Gut/ftp.ebi.ac.uk/pub/databases/metagenomics/mgnify_genomes/mouse-gut/v1.0/species_catalogue/MGYG0004046/MGYG000404651/genome/MGYG000404651.fna	0.0419301	8	2.22e-16	7.86392e-15	YES	26	35	8	79030.9	218625	11972	Mouse-Gut	8	2.22045e-16	7.9539e-15	YES	23.25	35	8	0	0	NA	16
./Honeybee-Gut/ftp.ebi.ac.uk/pub/databases/metagenomics/mgnify_genomes/honeybee-gut/v1.0/species_catalogue/MGYG0003212/MGYG000321272/genome/MGYG000321272.fna	0.183403	6	4.52e-08	1.18146e-06	YES	33.6667	38	22	286758	652336	9000	Honeybee-Gut	11	2.22045e-16	7.9539e-15	YES	23.2727	51	6	0	0	NA	17
./Mouse-Gut/ftp.ebi.ac.uk/pub/databases/metagenomics/mgnify_genomes/mouse-gut/v1.0/species_catalogue/MGYG0003222/MGYG000322265/genome/MGYG000322265.fna	0.185664	4	4.27e-05	0.000886676	YES	38	38	36	328781	1044413	43083	Mouse-Gut	11	2.22045e-16	7.9539e-15	YES	64.9091	143	11	149.5	232	67	15
./Mouse-Gut/ftp.ebi.ac.uk/pub/databases/metagenomics/mgnify_genomes/mouse-gut/v1.0/species_catalogue/MGYG0003362/MGYG000336229/genome/MGYG000336229.fna	0.0788277	13	0	0	YES	29	38	7	12725.2	24171	2005	Mouse-Gut	9	3.33067e-16	1.18765e-14	YES	107.667	214	22	242.667	316	154	22
./Non-Model-Fish-Gut/ftp.ebi.ac.uk/pub/databases/metagenomics/mgnify_genomes/non-model-fish-gut/v2.0/species_catalogue/MGYG0002995/MGYG000299554/genome/MGYG000299554.fna	0.0209429	9	0	0	YES	25	36	0	21518.7	53209	6072	Non-Model-Fish-Gut	7	3.33067e-16	1.18765e-14	YES	46.5714	83	20	0	0	NA	16
./Mouse-Gut/ftp.ebi.ac.uk/pub/databases/metagenomics/mgnify_genomes/mouse-gut/v1.0/species_catalogue/MGYG0003666/MGYG000366673/genome/MGYG000366673.fna	0.0868579	21	0	0	YES	947.857	9502	0	21815	93147	1	Mouse-Gut	9	6.66134e-16	2.3699e-14	YES	139.333	233	4	218.125	295	46	30
./Mouse-Gut/ftp.ebi.ac.uk/pub/databases/metagenomics/mgnify_genomes/mouse-gut/v1.0/species_catalogue/MGYG0003311/MGYG000331115/genome/MGYG000331115.fna	0.0881572	8	8.37e-14	2.75313e-12	YES	22.375	38	0	60927.1	123188	17421	Mouse-Gut	9	7.77156e-16	2.75237e-14	YES	151.111	248	16	0	0	NA	17
./Human-Gut/pub/databases/metagenomics/mgnify_genomes/human-gut/v2.0/species_catalogue/MGYG0000034/MGYG000003479/genome/MGYG000003479.fna	0.140967	3	0.000420192	0.00780421	YES	14.3333	20	10	573442	1227711	41169	Human-Gut	10	7.77156e-16	2.75237e-14	YES	47	65	15	0	0	NA	13
./Human-Gut/pub/databases/metagenomics/mgnify_genomes/human-gut/v2.0/species_catalogue/MGYG0000037/MGYG000003777/genome/MGYG000003777.fna	0.143362	7	2.18e-10	6.2399e-09	YES	13.8571	23	10	267532	742118	45607	Human-Gut	10	8.88178e-16	3.13847e-14	YES	38.4	59	3	0	0	NA	17
./Human-Oral/ftp.ebi.ac.uk/pub/databases/metagenomics/mgnify_genomes/human-oral/v1.0/species_catalogue/MGYG0002992/MGYG000299211/genome/MGYG000299211.fna	0.145899	11	0	0	YES	22.0909	37	3	191008	754293	21431	Human-Oral	10	1.11022e-15	3.91425e-14	YES	92.7	157	39	0	0	NA	21
./Pig-Gut/ftp.ebi.ac.uk/pub/databases/metagenomics/mgnify_genomes/pig-gut/v1.0/species_catalogue/MGYG0003024/MGYG000302445/genome/MGYG000302445.fna	0.0924125	7	1.05e-11	3.18602e-10	YES	305.714	2005	0	144152	286633	23800	Pig-Gut	9	1.22125e-15	4.28286e-14	YES	159.778	255	71	0	0	NA	16
./Non-Model-Fish-Gut/ftp.ebi.ac.uk/pub/databases/metagenomics/mgnify_genomes/non-model-fish-gut/v2.0/species_catalogue/MGYG0002995/MGYG000299512/genome/MGYG000299512.fna	0.148321	5	5.29e-07	1.28213e-05	YES	31.8	38	23	478347	1168012	75121	Non-Model-Fish-Gut	10	1.22125e-15	4.28286e-14	YES	64.8	114	11	0	0	NA	15
./Mouse-Gut/ftp.ebi.ac.uk/pub/databases/metagenomics/mgnify_genomes/mouse-gut/v1.0/species_catalogue/MGYG0003304/MGYG000330463/genome/MGYG000330463.fna	0.149642	8	5.46e-12	1.67951e-10	YES	21.75	47	4	127650	500416	33382	Mouse-Gut	10	1.33227e-15	4.64817e-14	YES	39.6	105	3	0	0	NA	18
./Non-Model-Fish-Gut/ftp.ebi.ac.uk/pub/databases/metagenomics/mgnify_genomes/non-model-fish-gut/v2.0/species_catalogue/MGYG0002996/MGYG000299673/genome/MGYG000299673.fna	0.22135	2	0.021166	0.263432	NO	35.5	35	34	285522	412779	158266	Non-Model-Fish-Gut	11	1.33227e-15	4.64817e-14	YES	53.2727	98	2	0	0	NA	13
./Human-Gut/pub/databases/metagenomics/mgnify_genomes/human-gut/v2.0/species_catalogue/MGYG0000034/MGYG000003468/genome/MGYG000003468.fna	0.0542539	13	0	0	YES	15	26	1	65279.1	175472	7668	Human-Gut	8	1.77636e-15	6.20701e-14	YES	55.875	87	8	0	0	NA	21
./Human-Gut/pub/databases/metagenomics/mgnify_genomes/human-gut/v2.0/species_catalogue/MGYG0000034/MGYG000003480/genome/MGYG000003480.fna	0.154397	6	1.65e-08	4.42364e-07	YES	11.5	19	4	400731	769403	29360	Human-Gut	10	1.88738e-15	6.57594e-14	YES	84.8	147	22	0	0	NA	16
./Human-Gut/pub/databases/metagenomics/mgnify_genomes/human-gut/v2.0/species_catalogue/MGYG0000029/MGYG000002984/genome/MGYG000002984.fna	0.0983954	10	0	0	YES	23.6	38	4	104396	278081	15072	Human-Gut	9	2.22045e-15	7.68994e-14	YES	176.444	254	2	0	0	NA	19
./Human-Gut/pub/databases/metagenomics/mgnify_genomes/human-gut/v2.0/species_catalogue/MGYG0000026/MGYG000002629/genome/MGYG000002629.fna	0.0557843	8	2.22e-15	7.60581e-14	YES	164.5	933	0	102846	375237	9239	Human-Gut	8	2.22045e-15	7.68994e-14	YES	186.5	303	25	0	0	NA	16
./Mouse-Gut/ftp.ebi.ac.uk/pub/databases/metagenomics/mgnify_genomes/mouse-gut/v1.0/species_catalogue/MGYG0003275/MGYG000327534/genome/MGYG000327534.fna	0.236878	9	5.23e-12	1.61193e-10	YES	32	40	3	158084	342389	12565	Mouse-Gut	11	2.66454e-15	9.19374e-14	YES	72.9091	144	3	0	0	NA	20
./Pig-Gut/ftp.ebi.ac.uk/pub/databases/metagenomics/mgnify_genomes/pig-gut/v1.0/species_catalogue/MGYG0003033/MGYG000303340/genome/MGYG000303340.fna	0.101649	13	0	0	YES	33	38	14	120689	657661	14827	Pig-Gut	9	2.88658e-15	9.96668e-14	YES	97.1111	188	9	0	0	NA	22
./Mouse-Gut/ftp.ebi.ac.uk/pub/databases/metagenomics/mgnify_genomes/mouse-gut/v1.0/species_catalogue/MGYG0003249/MGYG000324944/genome/MGYG000324944.fna	0.162179	9	1.85e-13	6.03447e-12	YES	32.4444	37	2	161568	461802	8611	Mouse-Gut	10	2.9976e-15	1.03233e-13	YES	83.1	175	4	0	0	NA	19
./Non-Model-Fish-Gut/ftp.ebi.ac.uk/pub/databases/metagenomics/mgnify_genomes/non-model-fish-gut/v2.0/species_catalogue/MGYG0002995/MGYG000299520/genome/MGYG000299520.fna	0.105655	12	0	0	YES	32.5	39	18	115845	303781	6425	Non-Model-Fish-Gut	9	4.10783e-15	1.41119e-13	YES	59.6667	99	26	0	0	NA	21
./Human-Gut/pub/databases/metagenomics/mgnify_genomes/human-gut/v2.0/species_catalogue/MGYG0000034/MGYG000003445/genome/MGYG000003445.fna	0.106586	8	3.76e-13	1.21382e-11	YES	11.125	17	2	205274	555512	98456	Human-Gut	9	4.44089e-15	1.52116e-13	YES	93.3333	152	17	0	0	NA	17
./Human-Gut/pub/databases/metagenomics/mgnify_genomes/human-gut/v2.0/species_catalogue/MGYG0000016/MGYG000001640/genome/MGYG000001640.fna	0.170369	9	2.86e-13	9.27102e-12	YES	8.88889	14	1	255477	712199	43144	Human-Gut	10	4.88498e-15	1.66826e-13	YES	71.2	130	2	0	0	NA	19
./Pig-Gut/ftp.ebi.ac.uk/pub/databases/metagenomics/mgnify_genomes/pig-gut/v1.0/species_catalogue/MGYG0003032/MGYG000303229/genome/MGYG000303229.fna	0.0627488	5	7.69e-09	2.07949e-07	YES	31.8	36	20	146605	294642	10464	Pig-Gut	8	5.66214e-15	1.93069e-13	YES	69.5	93	23	0	0	NA	13
./Human-Gut/pub/databases/metagenomics/mgnify_genomes/human-gut/v2.0/species_catalogue/MGYG0000016/MGYG000001668/genome/MGYG000001668.fna	0.112185	16	0	0	YES	5.875	15	0	113332	593903	13266	Human-Gut	9	6.99441e-15	2.37402e-13	YES	181.222	273	53	0	0	NA	25
./Human-Gut/pub/databases/metagenomics/mgnify_genomes/human-gut/v2.0/species_catalogue/MGYG0000037/MGYG000003764/genome/MGYG000003764.fna	0.0645111	11	0	0	YES	11.0909	37	0	80448.2	254297	22317	Human-Gut	8	6.99441e-15	2.37402e-13	YES	125.75	287	7	0	0	NA	19
./Human-Gut/pub/databases/metagenomics/mgnify_genomes/human-gut/v2.0/species_catalogue/MGYG0000039/MGYG000003900/genome/MGYG000003900.fna	0.113014	11	0	0	YES	35.4545	41	23	124272	351007	11366	Human-Gut	9	7.43849e-15	2.52139e-13	YES	184.222	360	21	0	0	NA	20
./Human-Gut/pub/databases/metagenomics/mgnify_genomes/human-gut/v2.0/species_catalogue/MGYG0000038/MGYG000003809/genome/MGYG000003809.fna	0.0654895	5	9.51e-09	2.56721e-07	YES	11	11	9	92519.4	256347	10	Human-Gut	8	7.88258e-15	2.66473e-13	YES	55.25	89	10	0	0	NA	13
./Human-Gut/pub/databases/metagenomics/mgnify_genomes/human-gut/v2.0/species_catalogue/MGYG0000035/MGYG000003550/genome/MGYG000003550.fna	0.184972	4	4.21e-05	0.000876542	YES	12.75	17	6	774075	1192900	108894	Human-Gut	10	1.08802e-14	3.67805e-13	YES	49.8	100	3	0	0	NA	14
./Human-Gut/pub/databases/metagenomics/mgnify_genomes/human-gut/v2.0/species_catalogue/MGYG0000035/MGYG000003515/genome/MGYG000003515.fna	0.122225	11	0	0	YES	10.8182	21	0	163478	468811	18041	Human-Gut	9	1.4988e-14	5.05065e-13	YES	79.1111	139	19	0	0	NA	20
./Mouse-Gut/ftp.ebi.ac.uk/pub/databases/metagenomics/mgnify_genomes/mouse-gut/v1.0/species_catalogue/MGYG0003227/MGYG000322726/genome/MGYG000322726.fna	0.195259	19	0	0	YES	8234.42	132716	4	40322.7	238849	3	Mouse-Gut	10	1.85407e-14	6.21576e-13	YES	83.7	227	2	156.667	286	4	29
./Human-Oral/ftp.ebi.ac.uk/pub/databases/metagenomics/mgnify_genomes/human-oral/v1.0/species_catalogue/MGYG0002990/MGYG000299068/genome/MGYG000299068.fna	0.0384422	8	1.11e-16	3.94983e-15	YES	18.125	42	0	76881.8	214887	27811	Human-Oral	7	2.37588e-14	7.97937e-13	YES	31.5714	52	8	0	0	NA	15
./Human-Gut/pub/databases/metagenomics/mgnify_genomes/human-gut/v2.0/species_catalogue/MGYG0000010/MGYG000001033/genome/MGYG000001033.fna	0.129879	8	1.79e-12	5.61644e-11	YES	9.5	17	2	267036	813160	1176	Human-Gut	9	2.57572e-14	8.63142e-13	YES	448.667	724	75	0	0	NA	17
./Human-Gut/pub/databases/metagenomics/mgnify_genomes/human-gut/v2.0/species_catalogue/MGYG0000030/MGYG000003009/genome/MGYG000003009.fna	0.0778419	4	1.44e-06	3.40062e-05	YES	23	40	3	223456	655206	2914	Human-Gut	8	3.11973e-14	1.04157e-12	YES	152.625	258	4	0	0	NA	12
./Human-Gut/pub/databases/metagenomics/mgnify_genomes/human-gut/v2.0/species_catalogue/MGYG0000034/MGYG000003473/genome/MGYG000003473.fna	0.133099	7	1.31e-10	3.78426e-09	YES	13.8571	18	8	240212	1035100	27891	Human-Gut	9	3.20854e-14	1.06934e-12	YES	38.3333	56	15	0	0	NA	16
./Mouse-Gut/ftp.ebi.ac.uk/pub/databases/metagenomics/mgnify_genomes/mouse-gut/v1.0/species_catalogue/MGYG0003282/MGYG000328213/genome/MGYG000328213.fna	0.209154	3	0.0013046	0.0226455	YES	31.3333	37	20	916649	1508607	188823	Mouse-Gut	10	3.65263e-14	1.21333e-12	YES	58.4	104	12	0	0	NA	13
./Human-Gut/pub/databases/metagenomics/mgnify_genomes/human-gut/v2.0/species_catalogue/MGYG0000037/MGYG000003775/genome/MGYG000003775.fna	0.084627	6	4.75e-10	1.34243e-08	YES	16.1667	24	11	190115	654054	65118	Human-Gut	8	6.05072e-14	2.00688e-12	YES	59.75	150	4	0	0	NA	14
./Human-Gut/pub/databases/metagenomics/mgnify_genomes/human-gut/v2.0/species_catalogue/MGYG0000032/MGYG000003203/genome/MGYG000003203.fna	0.317578	17	0	0	YES	10.5882	43	0	248410	879089	7	Human-Gut	11	6.20615e-14	2.0556e-12	YES	277.455	490	106	0	0	NA	28
./Mouse-Gut/ftp.ebi.ac.uk/pub/databases/metagenomics/mgnify_genomes/mouse-gut/v1.0/species_catalogue/MGYG0003282/MGYG000328223/genome/MGYG000328223.fna	0.0850363	9	5.55e-16	1.94399e-14	YES	27.2222	41	9	130099	843471	2693	Mouse-Gut	8	6.28386e-14	2.07439e-12	YES	133.375	240	2	0	0	NA	17
./Marine/ftp.ebi.ac.uk/pub/databases/metagenomics/mgnify_genomes/marine/v1.0/species_catalogue/MGYG0002962/MGYG000296285/genome/MGYG000296285.fna	0.143848	12	0	0	YES	15.3333	43	2	157336	638068	12609	Marine	9	6.38378e-14	2.10298e-12	YES	276.667	448	11	0	0	NA	21
./Marine/ftp.ebi.ac.uk/pub/databases/metagenomics/mgnify_genomes/marine/v1.0/species_catalogue/MGYG0002965/MGYG000296570/genome/MGYG000296570.fna	0.0860367	5	3.66e-08	9.63103e-07	YES	17	31	7	262284	1071019	4079	Marine	8	6.89448e-14	2.26632e-12	YES	94.375	209	27	0	0	NA	13
./Mouse-Gut/ftp.ebi.ac.uk/pub/databases/metagenomics/mgnify_genomes/mouse-gut/v1.0/species_catalogue/MGYG0003275/MGYG000327524/genome/MGYG000327524.fna	0.226883	8	1.42e-10	4.09446e-09	YES	689.875	3796	33	352815	1787347	15632	Mouse-Gut	10	8.10463e-14	2.65874e-12	YES	78.6	119	5	0	0	NA	18
./Human-Gut/pub/databases/metagenomics/mgnify_genomes/human-gut/v2.0/species_catalogue/MGYG0000037/MGYG000003721/genome/MGYG000003721.fna	0.0882529	12	0	0	YES	13.1667	17	11	118330	426519	5499	Human-Gut	8	8.43769e-14	2.76454e-12	YES	112.25	189	27	0	0	NA	20
./Human-Gut/pub/databases/metagenomics/mgnify_genomes/human-gut/v2.0/species_catalogue/MGYG0000039/MGYG000003914/genome/MGYG000003914.fna	0.148748	3	0.000490835	0.00904118	YES	7564.33	22626	26	628048	1027543	296843	Human-Gut	9	8.59313e-14	2.8078e-12	YES	124.444	194	8	0	0	NA	12
./Mouse-Gut/ftp.ebi.ac.uk/pub/databases/metagenomics/mgnify_genomes/mouse-gut/v1.0/species_catalogue/MGYG0003225/MGYG000322557/genome/MGYG000322557.fna	0.0899468	19	0	0	YES	6455.26	32114	1	18814.6	117744	3	Mouse-Gut	8	9.81437e-14	3.1999e-12	YES	18.2857	38	2	54.25	124	4	27
./Marine/ftp.ebi.ac.uk/pub/databases/metagenomics/mgnify_genomes/marine/v1.0/species_catalogue/MGYG0002969/MGYG000296979/genome/MGYG000296979.fna	0.151796	11	0	0	YES	27.1818	40	1	211615	485054	21279	Marine	9	1.02918e-13	3.35275e-12	YES	422.889	738	55	0	0	NA	20
./Human-Gut/pub/databases/metagenomics/mgnify_genomes/human-gut/v2.0/species_catalogue/MGYG0000030/MGYG000003005/genome/MGYG000003005.fna	0.155973	8	7.56e-12	2.30735e-10	YES	358.125	2595	17	305907	939889	45068	Human-Gut	9	1.30895e-13	4.25533e-12	YES	151.333	286	19	0	0	NA	17
./Mouse-Gut/ftp.ebi.ac.uk/pub/databases/metagenomics/mgnify_genomes/mouse-gut/v1.0/species_catalogue/MGYG0003240/MGYG000324087/genome/MGYG000324087.fna	0.0936819	10	0	0	YES	32.5	40	17	143463	988807	34	Mouse-Gut	8	1.35336e-13	4.37618e-12	YES	21.5	44	3	0	0	NA	18
./Human-Gut/pub/databases/metagenomics/mgnify_genomes/human-gut/v2.0/species_catalogue/MGYG0000028/MGYG000002895/genome/MGYG000002895.fna	0.0938789	12	0	0	YES	228.667	2404	18	122474	304186	10342	Human-Gut	8	1.37668e-13	4.46419e-12	YES	133.125	266	3	0	0	NA	20
./Mouse-Gut/ftp.ebi.ac.uk/pub/databases/metagenomics/mgnify_genomes/mouse-gut/v1.0/species_catalogue/MGYG0003267/MGYG000326756/genome/MGYG000326756.fna	0.053152	8	1.55e-15	5.3337e-14	YES	34.625	46	7	89113.5	188175	10258	Mouse-Gut	7	2.27041e-13	7.31304e-12	YES	62.5714	98	10	0	0	NA	15
./Human-Gut/pub/databases/metagenomics/mgnify_genomes/human-gut/v2.0/species_catalogue/MGYG0000035/MGYG000003563/genome/MGYG000003563.fna	0.100015	7	1.82e-11	5.49051e-10	YES	1633.43	11368	5	211907	357772	82889	Human-Gut	8	2.27152e-13	7.31304e-12	YES	34.875	67	9	0	0	NA	15
./Mouse-Gut/ftp.ebi.ac.uk/pub/databases/metagenomics/mgnify_genomes/mouse-gut/v1.0/species_catalogue/MGYG0003310/MGYG000331025/genome/MGYG000331025.fna	0.100972	7	1.94e-11	5.84127e-10	YES	31.1429	81	3	186436	507071	7754	Mouse-Gut	8	2.45026e-13	7.87672e-12	YES	61	148	9	0	0	NA	15
./Mouse-Gut/ftp.ebi.ac.uk/pub/databases/metagenomics/mgnify_genomes/mouse-gut/v1.0/species_catalogue/MGYG0003225/MGYG000322595/genome/MGYG000322595.fna	0.254474	5	7.2e-06	0.000161737	YES	24092.6	76479	32	170601	648126	2	Mouse-Gut	10	2.49023e-13	7.98892e-12	YES	35.6667	78	2	203.125	313	4	15
./Mouse-Gut/ftp.ebi.ac.uk/pub/databases/metagenomics/mgnify_genomes/mouse-gut/v1.0/species_catalogue/MGYG0003273/MGYG000327352/genome/MGYG000327352.fna	0.101443	6	1.39e-09	3.8519e-08	YES	33.1667	37	21	85302.5	164613	9348	Mouse-Gut	8	2.5413e-13	8.13267e-12	YES	58.875	124	7	0	0	NA	14
./Human-Gut/pub/databases/metagenomics/mgnify_genomes/human-gut/v2.0/species_catalogue/MGYG0000034/MGYG000003489/genome/MGYG000003489.fna	0.169285	2	0.0128099	0.171569	NO	19.5	22	15	1090000	1564489	608490	Human-Gut	9	2.70228e-13	8.62733e-12	YES	201.444	320	25	0	0	NA	11
./Human-Gut/pub/databases/metagenomics/mgnify_genomes/human-gut/v2.0/species_catalogue/MGYG0000036/MGYG000003634/genome/MGYG000003634.fna	0.103155	9	3.33e-15	1.13097e-13	YES	11.6667	35	1	168285	357507	4051	Human-Gut	8	2.90101e-13	9.24752e-12	YES	106.125	188	19	0	0	NA	17
./Human-Gut/pub/databases/metagenomics/mgnify_genomes/human-gut/v2.0/species_catalogue/MGYG0000031/MGYG000003108/genome/MGYG000003108.fna	0.103356	9	3.33e-15	1.13097e-13	YES	13	24	3	54577.4	167049	18	Human-Gut	8	2.94653e-13	9.38784e-12	YES	182.875	275	48	0	0	NA	17
./Human-Gut/pub/databases/metagenomics/mgnify_genomes/human-gut/v2.0/species_catalogue/MGYG0000037/MGYG000003731/genome/MGYG000003731.fna	0.106672	8	3.78e-13	1.21777e-11	YES	14.75	21	9	213655	1277143	3617	Human-Gut	8	3.78253e-13	1.20048e-11	YES	49.25	91	18	0	0	NA	16
./Pig-Gut/ftp.ebi.ac.uk/pub/databases/metagenomics/mgnify_genomes/pig-gut/v1.0/species_catalogue/MGYG0003024/MGYG000302468/genome/MGYG000302468.fna	0.110034	10	1.11e-16	3.94983e-15	YES	557.1	5363	3	161625	557098	12666	Pig-Gut	8	4.8328e-13	1.53084e-11	YES	112.5	250	24	0	0	NA	18
./Mouse-Gut/ftp.ebi.ac.uk/pub/databases/metagenomics/mgnify_genomes/mouse-gut/v1.0/species_catalogue/MGYG0003237/MGYG000323725/genome/MGYG000323725.fna	0.111354	10	1.11e-16	3.94983e-15	YES	1012.6	9881	5	111794	417905	5816	Mouse-Gut	8	5.3102e-13	1.67957e-11	YES	115.75	194	33	0	0	NA	18
./Human-Gut/pub/databases/metagenomics/mgnify_genomes/human-gut/v2.0/species_catalogue/MGYG0000045/MGYG000004549/genome/MGYG000004549.fna	0.11167	6	2.45e-09	6.75346e-08	YES	4617.67	22887	0	283506	980301	57076	Human-Gut	8	5.43121e-13	1.71406e-11	YES	212.875	315	7	0	0	NA	14
./Human-Gut/pub/databases/metagenomics/mgnify_genomes/human-gut/v2.0/species_catalogue/MGYG0000036/MGYG000003615/genome/MGYG000003615.fna	0.183593	4	4.09e-05	0.000853828	YES	11	20	2	703244	1194455	65327	Human-Gut	9	5.53668e-13	1.74527e-11	YES	98.7778	153	33	0	0	NA	13
./Human-Gut/pub/databases/metagenomics/mgnify_genomes/human-gut/v2.0/species_catalogue/MGYG0000031/MGYG000003109/genome/MGYG000003109.fna	0.0714389	7	1.77e-12	5.56484e-11	YES	429.714	2953	0	169758	704767	6370	Human-Gut	7	1.77003e-12	5.56484e-11	YES	129.857	255	45	0	0	NA	14
./Non-Model-Fish-Gut/ftp.ebi.ac.uk/pub/databases/metagenomics/mgnify_genomes/non-model-fish-gut/v2.0/species_catalogue/MGYG0002996/MGYG000299682/genome/MGYG000299682.fna	0.210449	4	6.91e-05	0.00140872	YES	36.25	37	33	408618	776834	172807	Non-Model-Fish-Gut	9	1.84663e-12	5.8047e-11	YES	116.667	209	7	0	0	NA	13
./Human-Oral/ftp.ebi.ac.uk/pub/databases/metagenomics/mgnify_genomes/human-oral/v1.0/species_catalogue/MGYG0002985/MGYG000298526/genome/MGYG000298526.fna	0.135557	7	1.48e-10	4.25963e-09	YES	30.5714	36	16	250863	1296080	16632	Human-Oral	8	2.50699e-12	7.85981e-11	YES	25.125	57	9	0	0	NA	15
./Mouse-Gut/ftp.ebi.ac.uk/pub/databases/metagenomics/mgnify_genomes/mouse-gut/v1.0/species_catalogue/MGYG0003226/MGYG000322634/genome/MGYG000322634.fna	0.138998	5	3.85e-07	9.4334e-06	YES	21.8	33	7	67902.8	227562	14261	Mouse-Gut	8	3.05445e-12	9.53171e-11	YES	52.125	94	14	67.6	121	7	13
./Mouse-Gut/ftp.ebi.ac.uk/pub/databases/metagenomics/mgnify_genomes/mouse-gut/v1.0/species_catalogue/MGYG0003274/MGYG000327457/genome/MGYG000327457.fna	0.139771	8	3.19e-12	9.89026e-11	YES	35.25	35	32	223323	1072778	6329	Mouse-Gut	8	3.19078e-12	9.94937e-11	YES	38.125	65	15	0	0	NA	16
./Human-Gut/pub/databases/metagenomics/mgnify_genomes/human-gut/v2.0/species_catalogue/MGYG0000032/MGYG000003270/genome/MGYG000003270.fna	0.141361	5	4.18e-07	1.01941e-05	YES	31.2	56	7	448411	944295	175872	Human-Gut	8	3.4881e-12	1.08634e-10	YES	515	1038	32	0	0	NA	13
./Human-Gut/pub/databases/metagenomics/mgnify_genomes/human-gut/v2.0/species_catalogue/MGYG0000004/MGYG000000498/genome/MGYG000000498.fna	0.0792192	5	2.43e-08	6.44856e-07	YES	11.4	21	5	145139	371518	1757	Human-Gut	7	3.62488e-12	1.12457e-10	YES	24.8571	44	3	0	0	NA	12
./Marine/ftp.ebi.ac.uk/pub/databases/metagenomics/mgnify_genomes/marine/v1.0/species_catalogue/MGYG0002971/MGYG000297163/genome/MGYG000297163.fna	0.232568	6	1.8e-07	4.49483e-06	YES	101.333	176	40	198837	545540	40511	Marine	9	4.45022e-12	1.37968e-10	YES	360.333	621	43	0	0	NA	15
./Human-Gut/pub/databases/metagenomics/mgnify_genomes/human-gut/v2.0/species_catalogue/MGYG0000032/MGYG000003222/genome/MGYG000003222.fna	0.0848292	12	0	0	YES	5.83333	10	0	111561	203291	3715	Human-Gut	7	5.82334e-12	1.80086e-10	YES	98.8571	127	75	0	0	NA	19
./Mouse-Gut/ftp.ebi.ac.uk/pub/databases/metagenomics/mgnify_genomes/mouse-gut/v1.0/species_catalogue/MGYG0003308/MGYG000330877/genome/MGYG000330877.fna	0.0435761	2	0.0009223	0.0163354	YES	14	23	3	169402	228748	110056	Mouse-Gut	6	9.16089e-12	2.82876e-10	YES	77.6667	114	51	0	0	NA	8
./Mouse-Gut/ftp.ebi.ac.uk/pub/databases/metagenomics/mgnify_genomes/mouse-gut/v1.0/species_catalogue/MGYG0003313/MGYG000331365/genome/MGYG000331365.fna	0.0914571	5	4.94e-08	1.28695e-06	YES	24.6	54	3	251003	981952	18407	Mouse-Gut	7	9.80294e-12	3.02044e-10	YES	111.857	193	20	0	0	NA	12
./Marine/ftp.ebi.ac.uk/pub/databases/metagenomics/mgnify_genomes/marine/v1.0/species_catalogue/MGYG0002972/MGYG000297270/genome/MGYG000297270.fna	0.092868	6	8.23e-10	2.29283e-08	YES	111.167	203	18	246488	731025	46436	Marine	7	1.08985e-11	3.35287e-10	YES	206.286	339	57	0	0	NA	13
./Marine/ftp.ebi.ac.uk/pub/databases/metagenomics/mgnify_genomes/marine/v1.0/species_catalogue/MGYG0002968/MGYG000296847/genome/MGYG000296847.fna	0.166039	4	2.77e-05	0.000588465	YES	509.75	1723	67	591377	1654481	50698	Marine	8	1.23631e-11	3.79935e-10	YES	21	38	8	0	0	NA	12
./Mouse-Gut/ftp.ebi.ac.uk/pub/databases/metagenomics/mgnify_genomes/mouse-gut/v1.0/species_catalogue/MGYG0003227/MGYG000322779/genome/MGYG000322779.fna	0.166092	6	2.53e-08	6.70257e-07	YES	20.5	36	0	149152	305466	5987	Mouse-Gut	8	1.23936e-11	3.79935e-10	YES	51.25	113	2	103	214	40	14
./Human-Gut/pub/databases/metagenomics/mgnify_genomes/human-gut/v2.0/species_catalogue/MGYG0000033/MGYG000003329/genome/MGYG000003329.fna	0.0962645	1	0.0917763	0.956558	NO	17	16	16	1321635	1321635	1321635	Human-Gut	7	1.39726e-11	4.28121e-10	YES	25.7143	43	3	0	0	NA	8
./Marine/ftp.ebi.ac.uk/pub/databases/metagenomics/mgnify_genomes/marine/v1.0/species_catalogue/MGYG0002968/MGYG000296808/genome/MGYG000296808.fna	0.179545	12	0	0	YES	106.333	198	4	171014	958667	7679	Marine	8	2.28366e-11	6.95867e-10	YES	44.625	90	2	0	0	NA	20
./Human-Gut/pub/databases/metagenomics/mgnify_genomes/human-gut/v2.0/species_catalogue/MGYG0000037/MGYG000003761/genome/MGYG000003761.fna	0.281275	26	0	0	YES	736.731	18756	2	133706	507314	4756	Human-Gut	9	2.35842e-11	7.18882e-10	YES	121	257	15	0	0	NA	35
./Mouse-Gut/ftp.ebi.ac.uk/pub/databases/metagenomics/mgnify_genomes/mouse-gut/v1.0/species_catalogue/MGYG0003311/MGYG000331120/genome/MGYG000331120.fna	0.0522829	4	2.99e-07	7.36076e-06	YES	45	75	5	156783	284333	60	Mouse-Gut	6	2.71251e-11	8.23893e-10	YES	104.667	190	15	0	0	NA	10
./Mouse-Gut/ftp.ebi.ac.uk/pub/databases/metagenomics/mgnify_genomes/mouse-gut/v1.0/species_catalogue/MGYG0003272/MGYG000327215/genome/MGYG000327215.fna	0.106998	5	1.07e-07	2.7509e-06	YES	34	34	32	196969	387910	19230	Mouse-Gut	7	2.90115e-11	8.79948e-10	YES	46.2857	103	7	0	0	NA	12
./Human-Gut/pub/databases/metagenomics/mgnify_genomes/human-gut/v2.0/species_catalogue/MGYG0000005/MGYG000000514/genome/MGYG000000514.fna	0.187497	4	4.43e-05	0.000916255	YES	8.75	12	4	579540	843102	67859	Human-Gut	8	3.20726e-11	9.72127e-10	YES	58.75	129	27	0	0	NA	12
./Pig-Gut/ftp.ebi.ac.uk/pub/databases/metagenomics/mgnify_genomes/pig-gut/v1.0/species_catalogue/MGYG0003021/MGYG000302108/genome/MGYG000302108.fna	0.109386	5	1.19e-07	3.03945e-06	YES	28.4	39	16	359429	636595	141087	Pig-Gut	7	3.37875e-11	1.02163e-09	YES	146.571	332	38	0	0	NA	12
./Non-Model-Fish-Gut/ftp.ebi.ac.uk/pub/databases/metagenomics/mgnify_genomes/non-model-fish-gut/v2.0/species_catalogue/MGYG0002996/MGYG000299676/genome/MGYG000299676.fna	0.110446	6	2.29e-09	6.32355e-08	YES	479	2609	38	253451	689733	53040	Non-Model-Fish-Gut	7	3.61141e-11	1.08905e-09	YES	151.571	302	58	0	0	NA	13
./Marine/ftp.ebi.ac.uk/pub/databases/metagenomics/mgnify_genomes/marine/v1.0/species_catalogue/MGYG0002962/MGYG000296277/genome/MGYG000296277.fna	0.112758	5	1.38e-07	3.49622e-06	YES	16.2	31	2	268537	887509	2042	Marine	7	4.16663e-11	1.25557e-09	YES	212.286	398	9	0	0	NA	12
./Mouse-Gut/ftp.ebi.ac.uk/pub/databases/metagenomics/mgnify_genomes/mouse-gut/v1.0/species_catalogue/MGYG0003306/MGYG000330651/genome/MGYG000330651.fna	0.113187	7	4.28e-11	1.26917e-09	YES	28.2857	91	3	235401	483022	52996	Mouse-Gut	7	4.2772e-11	1.28622e-09	YES	90	181	6	0	0	NA	14
./Mouse-Gut/ftp.ebi.ac.uk/pub/databases/metagenomics/mgnify_genomes/mouse-gut/v1.0/species_catalogue/MGYG0003284/MGYG000328451/genome/MGYG000328451.fna	0.117529	4	7.24e-06	0.000162402	YES	29	41	15	445795	1652884	15167	Mouse-Gut	7	5.54577e-11	1.66468e-09	YES	56.5714	82	23	0	0	NA	11
./Human-Gut/pub/databases/metagenomics/mgnify_genomes/human-gut/v2.0/species_catalogue/MGYG0000036/MGYG000003611/genome/MGYG000003611.fna	0.118822	5	1.79e-07	4.477e-06	YES	7	19	0	347371	591966	43632	Human-Gut	7	5.98058e-11	1.79023e-09	YES	59.4286	102	15	0	0	NA	12
./Human-Gut/pub/databases/metagenomics/mgnify_genomes/human-gut/v2.0/species_catalogue/MGYG0000021/MGYG000002127/genome/MGYG000002127.fna	0.0617632	10	0	0	YES	35.3	36	30	94472.4	626763	5410	Human-Gut	6	7.31255e-11	2.18421e-09	YES	212.333	362	106	0	0	NA	16
./Non-Model-Fish-Gut/ftp.ebi.ac.uk/pub/databases/metagenomics/mgnify_genomes/non-model-fish-gut/v2.0/species_catalogue/MGYG0002995/MGYG000299550/genome/MGYG000299550.fna	0.209594	4	6.8e-05	0.0013881	YES	42.5	77	13	277467	615427	21161	Non-Model-Fish-Gut	8	7.66821e-11	2.28741e-09	YES	48.5	96	20	0	0	NA	12
./Non-Model-Fish-Gut/ftp.ebi.ac.uk/pub/databases/metagenomics/mgnify_genomes/non-model-fish-gut/v2.0/species_catalogue/MGYG0002996/MGYG000299675/genome/MGYG000299675.fna	0.124674	4	9.11e-06	0.000202033	YES	39.75	40	37	395124	529156	234104	Non-Model-Fish-Gut	7	8.33053e-11	2.47952e-09	YES	121.429	260	9	0	0	NA	11
./Human-Gut/pub/databases/metagenomics/mgnify_genomes/human-gut/v2.0/species_catalogue/MGYG0000032/MGYG000003225/genome/MGYG000003225.fna	0.129519	5	2.73e-07	6.76323e-06	YES	11.4	20	2	240836	533303	57329	Human-Gut	7	1.08326e-10	3.20865e-09	YES	80.5714	114	4	0	0	NA	12
./Mouse-Gut/ftp.ebi.ac.uk/pub/databases/metagenomics/mgnify_genomes/mouse-gut/v1.0/species_catalogue/MGYG0003631/MGYG000363154/genome/MGYG000363154.fna	0.0670938	4	8e-07	1.91523e-05	YES	1416.5	5584	2	17262.2	31025	4	Mouse-Gut	6	1.19619e-10	3.55841e-09	YES	29.8333	55	4	63.25	103	7	10
./Human-Gut/pub/databases/metagenomics/mgnify_genomes/human-gut/v2.0/species_catalogue/MGYG0000039/MGYG000003924/genome/MGYG000003924.fna	0.132606	10	4.44e-16	1.56218e-14	YES	340.3	2980	3	182337	416321	8794	Human-Gut	7	1.27402e-10	3.75886e-09	YES	132.286	316	6	0	0	NA	17
./Human-Gut/pub/databases/metagenomics/mgnify_genomes/human-gut/v2.0/species_catalogue/MGYG0000016/MGYG000001675/genome/MGYG000001675.fna	0.135019	12	0	0	YES	20.0833	40	1	160274	671084	8858	Human-Gut	7	1.44233e-10	4.25398e-09	YES	109	156	5	0	0	NA	19
./Human-Gut/pub/databases/metagenomics/mgnify_genomes/human-gut/v2.0/species_catalogue/MGYG0000038/MGYG000003812/genome/MGYG000003812.fna	0.138016	23	0	0	YES	15.2174	32	1	89210.4	510361	2	Human-Gut	7	1.67757e-10	4.95363e-09	YES	58	100	24	0	0	NA	30
./Human-Gut/pub/databases/metagenomics/mgnify_genomes/human-gut/v2.0/species_catalogue/MGYG0000015/MGYG000001577/genome/MGYG000001577.fna	0.140315	11	0	0	YES	1820.55	19969	1	209895	778130	28674	Human-Gut	7	1.87942e-10	5.53292e-09	YES	97.4286	177	22	0	0	NA	18
./Human-Gut/pub/databases/metagenomics/mgnify_genomes/human-gut/v2.0/species_catalogue/MGYG0000035/MGYG000003567/genome/MGYG000003567.fna	0.141217	7	1.96e-10	5.63077e-09	YES	3595.14	25107	0	339251	930673	27139	Human-Gut	7	1.96412e-10	5.75755e-09	YES	69.7143	127	13	0	0	NA	14
./Mouse-Gut/ftp.ebi.ac.uk/pub/databases/metagenomics/mgnify_genomes/mouse-gut/v1.0/species_catalogue/MGYG0003311/MGYG000331164/genome/MGYG000331164.fna	0.141254	2	0.00908482	0.130138	NO	55.5	72	37	952764	1818127	87400	Mouse-Gut	7	1.96766e-10	5.77608e-09	YES	116.429	205	18	0	0	NA	9
./Human-Gut/pub/databases/metagenomics/mgnify_genomes/human-gut/v2.0/species_catalogue/MGYG0000039/MGYG000003926/genome/MGYG000003926.fna	0.142931	13	0	0	YES	37.1538	42	33	171269	383644	21166	Human-Gut	7	2.13395e-10	6.23353e-09	YES	166.714	326	6	0	0	NA	20
./Human-Gut/pub/databases/metagenomics/mgnify_genomes/human-gut/v2.0/species_catalogue/MGYG0000012/MGYG000001252/genome/MGYG000001252.fna	0.143849	5	4.55e-07	1.1062e-05	YES	2258	7689	1	390839	511324	266495	Human-Gut	7	2.23006e-10	6.51401e-09	YES	183.429	380	5	0	0	NA	12
./Mouse-Gut/ftp.ebi.ac.uk/pub/databases/metagenomics/mgnify_genomes/mouse-gut/v1.0/species_catalogue/MGYG0003310/MGYG000331069/genome/MGYG000331069.fna	0.147034	12	0	0	YES	26.6667	38	9	170337	815120	12238	Mouse-Gut	7	2.59222e-10	7.55151e-09	YES	201.429	329	43	0	0	NA	19
./Human-Gut/pub/databases/metagenomics/mgnify_genomes/human-gut/v2.0/species_catalogue/MGYG0000017/MGYG000001724/genome/MGYG000001724.fna	0.0782551	2	0.00290678	0.0487797	YES	285.5	568	1	97388	143185	51591	Human-Gut	6	2.98287e-10	8.67246e-09	YES	190	338	45	0	0	NA	8
./Human-Gut/pub/databases/metagenomics/mgnify_genomes/human-gut/v2.0/species_catalogue/MGYG0000033/MGYG000003327/genome/MGYG000003327.fna	0.15186	9	1.03e-13	3.37379e-12	YES	215.444	1836	2	119929	347447	5185	Human-Gut	7	3.23613e-10	9.41163e-09	YES	59.7143	97	9	0	0	NA	16
./Human-Gut/pub/databases/metagenomics/mgnify_genomes/human-gut/v2.0/species_catalogue/MGYG0000027/MGYG000002780/genome/MGYG000002780.fna	0.152433	3	0.000526773	0.00963703	YES	15.3333	22	10	308398	761538	13388	Human-Gut	7	3.32088e-10	9.62616e-09	YES	33.5714	70	11	0	0	NA	10
./Human-Gut/pub/databases/metagenomics/mgnify_genomes/human-gut/v2.0/species_catalogue/MGYG0000016/MGYG000001683/genome/MGYG000001683.fna	0.154288	7	3.61e-10	1.0258e-08	YES	11.5714	32	0	324355	1817739	30522	Human-Gut	7	3.60858e-10	1.04476e-08	YES	141.429	255	29	0	0	NA	14
./Mouse-Gut/ftp.ebi.ac.uk/pub/databases/metagenomics/mgnify_genomes/mouse-gut/v1.0/species_catalogue/MGYG0003757/MGYG000375728/genome/MGYG000375728.fna	0.0829339	2	0.00325466	0.053924	YES	12	22	0	458934	818691	99177	Mouse-Gut	6	4.20931e-10	1.21616e-08	YES	172.5	242	70	0	0	NA	8
./Pig-Gut/ftp.ebi.ac.uk/pub/databases/metagenomics/mgnify_genomes/pig-gut/v1.0/species_catalogue/MGYG0003020/MGYG000302038/genome/MGYG000302038.fna	0.0847359	7	5.78e-12	1.77446e-10	YES	26.4286	37	10	156643	354489	13429	Pig-Gut	6	4.78139e-10	1.37828e-08	YES	163	209	96	0	0	NA	13
./Marine/ftp.ebi.ac.uk/pub/databases/metagenomics/mgnify_genomes/marine/v1.0/species_catalogue/MGYG0002964/MGYG000296401/genome/MGYG000296401.fna	0.0850611	7	5.93e-12	1.81695e-10	YES	133.286	290	4	163098	387849	4344	Marine	6	4.89117e-10	1.4074e-08	YES	57	73	11	0	0	NA	13
./Marine/ftp.ebi.ac.uk/pub/databases/metagenomics/mgnify_genomes/marine/v1.0/species_catalogue/MGYG0002972/MGYG000297264/genome/MGYG000297264.fna	0.164678	10	3.44e-15	1.1658e-13	YES	72.2	144	3	237504	1048131	18802	Marine	7	5.64303e-10	1.62028e-08	YES	34.2857	73	4	0	0	NA	17
./Human-Gut/pub/databases/metagenomics/mgnify_genomes/human-gut/v2.0/species_catalogue/MGYG0000036/MGYG000003626/genome/MGYG000003626.fna	0.166182	7	6.01e-10	1.68334e-08	YES	8.57143	19	1	293221	1073745	11028	Human-Gut	7	6.00581e-10	1.72342e-08	YES	252.714	405	9	0	0	NA	14
./Human-Gut/pub/databases/metagenomics/mgnify_genomes/human-gut/v2.0/species_catalogue/MGYG0000034/MGYG000003423/genome/MGYG000003423.fna	0.168266	5	9.77e-07	2.32829e-05	YES	12.6	20	6	557641	1137153	285852	Human-Gut	7	6.54161e-10	1.87197e-08	YES	43.5714	91	3	0	0	NA	12
./Marine/ftp.ebi.ac.uk/pub/databases/metagenomics/mgnify_genomes/marine/v1.0/species_catalogue/MGYG0002960/MGYG000296059/genome/MGYG000296059.fna	0.169968	4	3.04e-05	0.000640609	YES	145.5	189	98	617768	1287382	156	Marine	7	7.00851e-10	2.00284e-08	YES	29.3333	63	9	0	0	NA	11
./Human-Gut/pub/databases/metagenomics/mgnify_genomes/human-gut/v2.0/species_catalogue/MGYG0000015/MGYG000001571/genome/MGYG000001571.fna	0.281901	9	2.4e-11	7.18486e-10	YES	6	15	1	279912	719254	29205	Human-Gut	8	7.70193e-10	2.19597e-08	YES	51.75	82	12	0	0	NA	17
./Mouse-Gut/ftp.ebi.ac.uk/pub/databases/metagenomics/mgnify_genomes/mouse-gut/v1.0/species_catalogue/MGYG0003226/MGYG000322694/genome/MGYG000322694.fna	0.172703	5	1.11e-06	2.63722e-05	YES	555.8	2678	7	164385	363319	24	Mouse-Gut	7	7.81829e-10	2.22614e-08	YES	29.5714	46	3	64	115	37	12
./Human-Gut/pub/databases/metagenomics/mgnify_genomes/human-gut/v2.0/species_catalogue/MGYG0000032/MGYG000003249/genome/MGYG000003249.fna	0.174579	2	0.0135763	0.17953	NO	7	9	3	219620	398019	41221	Human-Gut	7	8.41897e-10	2.39259e-08	YES	298.571	388	97	0	0	NA	9
./Mouse-Gut/ftp.ebi.ac.uk/pub/databases/metagenomics/mgnify_genomes/mouse-gut/v1.0/species_catalogue/MGYG0003284/MGYG000328450/genome/MGYG000328450.fna	0.176194	1	0.161545	1	NO	38	37	37	910544	910544	910544	Mouse-Gut	7	8.96673e-10	2.54426e-08	YES	146.571	255	15	0	0	NA	8
./Human-Gut/pub/databases/metagenomics/mgnify_genomes/human-gut/v2.0/species_catalogue/MGYG0000016/MGYG000001663/genome/MGYG000001663.fna	0.184152	2	0.0150113	0.195371	NO	9	12	4	1300000	1717058	876521	Human-Gut	7	1.21315e-09	3.42585e-08	YES	32	67	6	0	0	NA	9
./Non-Model-Fish-Gut/ftp.ebi.ac.uk/pub/databases/metagenomics/mgnify_genomes/non-model-fish-gut/v2.0/species_catalogue/MGYG0002995/MGYG000299504/genome/MGYG000299504.fna	0.0998379	3	0.000153921	0.00303519	YES	24.6667	35	2	348452	467275	131152	Non-Model-Fish-Gut	6	1.26272e-09	3.56098e-08	YES	42	60	24	0	0	NA	9
./Human-Gut/pub/databases/metagenomics/mgnify_genomes/human-gut/v2.0/species_catalogue/MGYG0000034/MGYG000003497/genome/MGYG000003497.fna	0.100676	4	3.95e-06	9.01533e-05	YES	18	28	9	384986	785618	106170	Human-Gut	6	1.32669e-09	3.75204e-08	YES	110.5	191	9	0	0	NA	10
./Human-Gut/pub/databases/metagenomics/mgnify_genomes/human-gut/v2.0/species_catalogue/MGYG0000016/MGYG000001664/genome/MGYG000001664.fna	0.187822	3	0.000959843	0.0169811	YES	10.3333	18	3	520775	681522	237384	Human-Gut	7	1.3884e-09	3.91425e-08	YES	38	63	5	0	0	NA	10
./Mouse-Gut/ftp.ebi.ac.uk/pub/databases/metagenomics/mgnify_genomes/mouse-gut/v1.0/species_catalogue/MGYG0003225/MGYG000322586/genome/MGYG000322586.fna	0.104297	3	0.000174895	0.00342291	YES	765.333	1328	291	24	30	15	Mouse-Gut	6	1.63494e-09	4.58185e-08	YES	5.6	9	2	46	52	40	9
./Human-Gut/pub/databases/metagenomics/mgnify_genomes/human-gut/v2.0/species_catalogue/MGYG0000035/MGYG000003559/genome/MGYG000003559.fna	0.104587	3	0.000176323	0.00344226	YES	8.33333	14	0	578698	898315	19212	Human-Gut	6	1.66206e-09	4.65782e-08	YES	73	124	36	0	0	NA	9
./Mouse-Gut/ftp.ebi.ac.uk/pub/databases/metagenomics/mgnify_genomes/mouse-gut/v1.0/species_catalogue/MGYG0003310/MGYG000331087/genome/MGYG000331087.fna	0.107219	5	1.08e-07	2.77206e-06	YES	25	56	3	281828	792060	33219	Mouse-Gut	6	1.925e-09	5.37772e-08	YES	57.6667	112	2	0	0	NA	11
./Human-Gut/pub/databases/metagenomics/mgnify_genomes/human-gut/v2.0/species_catalogue/MGYG0000026/MGYG000002635/genome/MGYG000002635.fna	0.108121	2	0.00544036	0.0856938	YES	12.5	17	6	572550	998918	146182	Human-Gut	6	2.02264e-09	5.6477e-08	YES	197.333	331	62	0	0	NA	8
./Human-Gut/pub/databases/metagenomics/mgnify_genomes/human-gut/v2.0/species_catalogue/MGYG0000034/MGYG000003428/genome/MGYG000003428.fna	0.112315	9	7.11e-15	2.39917e-13	YES	9.66667	22	1	157909	430298	42997	Human-Gut	6	2.53233e-09	7.061e-08	YES	128.5	300	12	0	0	NA	15
./Human-Gut/pub/databases/metagenomics/mgnify_genomes/human-gut/v2.0/species_catalogue/MGYG0000004/MGYG000000480/genome/MGYG000000480.fna	0.115594	5	1.56e-07	3.93316e-06	YES	14	25	1	149853	519749	29616	Human-Gut	6	3.00121e-09	8.35783e-08	YES	32.5	57	9	0	0	NA	11
./Human-Gut/pub/databases/metagenomics/mgnify_genomes/human-gut/v2.0/species_catalogue/MGYG0000037/MGYG000003732/genome/MGYG000003732.fna	0.118529	8	8.7e-13	2.763e-11	YES	15.625	23	10	152866	824629	5442	Human-Gut	6	3.47961e-09	9.67786e-08	YES	42.3333	73	11	0	0	NA	14
./Mouse-Gut/ftp.ebi.ac.uk/pub/databases/metagenomics/mgnify_genomes/mouse-gut/v1.0/species_catalogue/MGYG0003313/MGYG000331318/genome/MGYG000331318.fna	0.119996	5	1.88e-07	4.67968e-06	YES	22.6	40	1	223045	385700	107228	Mouse-Gut	6	3.74153e-09	1.03825e-07	YES	73.1667	101	42	0	0	NA	11
./Mouse-Gut/ftp.ebi.ac.uk/pub/databases/metagenomics/mgnify_genomes/mouse-gut/v1.0/species_catalogue/MGYG0003266/MGYG000326680/genome/MGYG000326680.fna	0.12002	4	7.86e-06	0.000175056	YES	37	37	35	426316	863987	59780	Mouse-Gut	6	3.74599e-09	1.03918e-07	YES	23.5	40	5	0	0	NA	10
./Human-Gut/pub/databases/metagenomics/mgnify_genomes/human-gut/v2.0/species_catalogue/MGYG0000037/MGYG000003744/genome/MGYG000003744.fna	0.121263	6	3.98e-09	1.09133e-07	YES	2175.17	12989	1	317840	1007332	21680	Human-Gut	6	3.98064e-09	1.10097e-07	YES	205.5	388	42	0	0	NA	12
./Mouse-Gut/ftp.ebi.ac.uk/pub/databases/metagenomics/mgnify_genomes/mouse-gut/v1.0/species_catalogue/MGYG0003312/MGYG000331279/genome/MGYG000331279.fna	0.220848	5	3.64e-06	8.36879e-05	YES	29.4	43	17	247662	767307	38	Mouse-Gut	7	4.19203e-09	1.15702e-07	YES	100.143	158	31	0	0	NA	12
./Non-Model-Fish-Gut/ftp.ebi.ac.uk/pub/databases/metagenomics/mgnify_genomes/non-model-fish-gut/v2.0/species_catalogue/MGYG0002996/MGYG000299691/genome/MGYG000299691.fna	0.222056	6	1.38e-07	3.49622e-06	YES	4655.33	22879	35	453360	826446	4904	Non-Model-Fish-Gut	7	4.35066e-09	1.19908e-07	YES	106	211	46	0	0	NA	13
./Human-Gut/pub/databases/metagenomics/mgnify_genomes/human-gut/v2.0/species_catalogue/MGYG0000007/MGYG000000720/genome/MGYG000000720.fna	0.223955	10	7.14e-14	2.35846e-12	YES	327	3087	5	257669	848403	20919	Human-Gut	7	4.61024e-09	1.26852e-07	YES	84.4286	147	19	0	0	NA	17
./Mouse-Gut/ftp.ebi.ac.uk/pub/databases/metagenomics/mgnify_genomes/mouse-gut/v1.0/species_catalogue/MGYG0003307/MGYG000330732/genome/MGYG000330732.fna	0.125399	7	8.67e-11	2.52316e-09	YES	31.4286	76	1	177219	756224	10297	Mouse-Gut	6	4.85062e-09	1.33222e-07	YES	62.3333	173	13	0	0	NA	13
./Mouse-Gut/ftp.ebi.ac.uk/pub/databases/metagenomics/mgnify_genomes/mouse-gut/v1.0/species_catalogue/MGYG0003297/MGYG000329700/genome/MGYG000329700.fna	0.126817	4	9.74e-06	0.000214485	YES	2039.5	8080	7	178074	357196	16227	Mouse-Gut	6	5.18288e-09	1.42037e-07	YES	80.5	156	8	0	0	NA	10
./Mouse-Gut/ftp.ebi.ac.uk/pub/databases/metagenomics/mgnify_genomes/mouse-gut/v1.0/species_catalogue/MGYG0004018/MGYG000401870/genome/MGYG000401870.fna	0.129621	3	0.000329453	0.00620728	YES	33.3333	37	24	535957	986990	177579	Mouse-Gut	6	5.89559e-09	1.61497e-07	YES	101	221	20	0	0	NA	9
./Pig-Gut/ftp.ebi.ac.uk/pub/databases/metagenomics/mgnify_genomes/pig-gut/v1.0/species_catalogue/MGYG0003010/MGYG000301020/genome/MGYG000301020.fna	0.131764	1	0.123452	1	NO	66	65	65	34182	34182	34182	Pig-Gut	6	6.49305e-09	1.77337e-07	YES	56.3333	103	17	0	0	NA	7
./Mouse-Gut/ftp.ebi.ac.uk/pub/databases/metagenomics/mgnify_genomes/mouse-gut/v1.0/species_catalogue/MGYG0003225/MGYG000322532/genome/MGYG000322532.fna	0.237029	8	2e-10	5.73516e-09	YES	16351.2	81348	10	152820	490842	19	Mouse-Gut	7	6.78049e-09	1.84938e-07	YES	65.7143	116	4	208.6	370	40	15
./Human-Gut/pub/databases/metagenomics/mgnify_genomes/human-gut/v2.0/species_catalogue/MGYG0000033/MGYG000003339/genome/MGYG000003339.fna	0.133761	4	1.2e-05	0.000262408	YES	13.5	27	5	184274	547542	8	Human-Gut	6	7.09448e-09	1.93058e-07	YES	48.3333	108	14	0	0	NA	10
./Human-Oral/ftp.ebi.ac.uk/pub/databases/metagenomics/mgnify_genomes/human-oral/v1.0/species_catalogue/MGYG0002980/MGYG000298078/genome/MGYG000298078.fna	0.0629367	9	0	0	YES	628.778	5500	2	109818	223978	32556	Human-Oral	5	7.8087e-09	2.12294e-07	YES	108	214	28	0	0	NA	14
./Human-Gut/pub/databases/metagenomics/mgnify_genomes/human-gut/v2.0/species_catalogue/MGYG0000034/MGYG000003448/genome/MGYG000003448.fna	0.0634668	7	7.79e-13	2.47903e-11	YES	12.4286	19	1	146778	389702	40778	Human-Gut	5	8.13953e-09	2.2088e-07	YES	34.4	70	12	0	0	NA	12
./Mouse-Gut/ftp.ebi.ac.uk/pub/databases/metagenomics/mgnify_genomes/mouse-gut/v1.0/species_catalogue/MGYG0003242/MGYG000324203/genome/MGYG000324203.fna	0.0639832	6	9.02e-11	2.6153e-09	YES	34.5	36	31	135989	310861	54077	Mouse-Gut	5	8.47247e-09	2.29437e-07	YES	10.8	17	7	0	0	NA	11
./Pig-Gut/ftp.ebi.ac.uk/pub/databases/metagenomics/mgnify_genomes/pig-gut/v1.0/species_catalogue/MGYG0003033/MGYG000303314/genome/MGYG000303314.fna	0.13993	5	3.98e-07	9.7367e-06	YES	30	37	2	377622	1102789	26160	Pig-Gut	6	9.24937e-09	2.50133e-07	YES	34.8333	54	10	0	0	NA	11
./Human-Gut/pub/databases/metagenomics/mgnify_genomes/human-gut/v2.0/species_catalogue/MGYG0000037/MGYG000003766/genome/MGYG000003766.fna	0.0661949	6	1.1e-10	3.18349e-09	YES	340.833	2015	2	149445	258911	39072	Human-Gut	5	1.00231e-08	2.69948e-07	YES	197.6	380	95	0	0	NA	11
./Marine/ftp.ebi.ac.uk/pub/databases/metagenomics/mgnify_genomes/marine/v1.0/species_catalogue/MGYG0002964/MGYG000296408/genome/MGYG000296408.fna	0.146854	3	0.000472992	0.00874337	YES	354	1009	21	251445	479982	42858	Marine	6	1.22856e-08	3.31465e-07	YES	352.667	652	2	0	0	NA	9
./Mouse-Gut/ftp.ebi.ac.uk/pub/databases/metagenomics/mgnify_genomes/mouse-gut/v1.0/species_catalogue/MGYG0003273/MGYG000327369/genome/MGYG000327369.fna	0.147899	4	1.77e-05	0.000382247	YES	34.5	35	32	294542	348053	253283	Mouse-Gut	6	1.2808e-08	3.44346e-07	YES	53.6667	114	2	0	0	NA	10
./Human-Gut/pub/databases/metagenomics/mgnify_genomes/human-gut/v2.0/species_catalogue/MGYG0000017/MGYG000001760/genome/MGYG000001760.fna	0.152115	2	0.0104605	0.146625	NO	21.5	25	16	793678	820580	766776	Human-Gut	6	1.51059e-08	4.05524e-07	YES	21	37	2	0	0	NA	8
./Pig-Gut/ftp.ebi.ac.uk/pub/databases/metagenomics/mgnify_genomes/pig-gut/v1.0/species_catalogue/MGYG0003033/MGYG000303345/genome/MGYG000303345.fna	0.152377	2	0.0104948	0.146974	NO	33.5	34	31	283490	489140	77839	Pig-Gut	6	1.52595e-08	4.10192e-07	YES	29.8333	66	8	0	0	NA	8
./Mouse-Gut/ftp.ebi.ac.uk/pub/databases/metagenomics/mgnify_genomes/mouse-gut/v1.0/species_catalogue/MGYG0003271/MGYG000327189/genome/MGYG000327189.fna	0.152894	3	0.000531385	0.00970816	YES	21.6667	36	9	418240	1068369	2701	Mouse-Gut	6	1.55657e-08	4.1752e-07	YES	28.1667	51	7	0	0	NA	9
./Mouse-Gut/ftp.ebi.ac.uk/pub/databases/metagenomics/mgnify_genomes/mouse-gut/v1.0/species_catalogue/MGYG0003309/MGYG000330961/genome/MGYG000330961.fna	0.159946	5	7.64e-07	1.83185e-05	YES	45.8	108	25	389315	1500661	35678	Mouse-Gut	6	2.02795e-08	5.42384e-07	YES	103.833	156	30	0	0	NA	11
./Human-Gut/pub/databases/metagenomics/mgnify_genomes/human-gut/v2.0/species_catalogue/MGYG0000037/MGYG000003743/genome/MGYG000003743.fna	0.0774654	2	0.0028499	0.0479279	YES	2.5	3	0	372217	579437	164997	Human-Gut	5	2.17946e-08	5.8147e-07	YES	103.6	180	41	0	0	NA	7
./Mouse-Gut/ftp.ebi.ac.uk/pub/databases/metagenomics/mgnify_genomes/mouse-gut/v1.0/species_catalogue/MGYG0003313/MGYG000331354/genome/MGYG000331354.fna	0.162	7	5.04e-10	1.41927e-08	YES	25.4286	38	0	218853	540985	8396	Mouse-Gut	6	2.18549e-08	5.83143e-07	YES	90.8333	189	10	0	0	NA	13
./Mouse-Gut/ftp.ebi.ac.uk/pub/databases/metagenomics/mgnify_genomes/mouse-gut/v1.0/species_catalogue/MGYG0003283/MGYG000328307/genome/MGYG000328307.fna	0.163369	7	5.34e-10	1.49836e-08	YES	18.4286	39	8	236583	467000	7800	Mouse-Gut	6	2.29597e-08	6.11394e-07	YES	191.5	302	68	0	0	NA	13
./Human-Gut/pub/databases/metagenomics/mgnify_genomes/human-gut/v2.0/species_catalogue/MGYG0000035/MGYG000003547/genome/MGYG000003547.fna	0.0813588	4	1.71e-06	4.01401e-05	YES	8.75	18	1	242352	521203	10	Human-Gut	5	2.77605e-08	7.37737e-07	YES	56.4	95	25	0	0	NA	9
./Human-Gut/pub/databases/metagenomics/mgnify_genomes/human-gut/v2.0/species_catalogue/MGYG0000037/MGYG000003776/genome/MGYG000003776.fna	0.0814952	2	0.00314571	0.0523405	YES	4	4	2	42221	71545	12897	Human-Gut	5	2.79906e-08	7.41787e-07	YES	146.4	303	67	0	0	NA	7
./Mouse-Gut/ftp.ebi.ac.uk/pub/databases/metagenomics/mgnify_genomes/mouse-gut/v1.0/species_catalogue/MGYG0003306/MGYG000330691/genome/MGYG000330691.fna	0.0816481	1	0.0784037	0.876208	NO	29	28	28	362315	362315	362315	Mouse-Gut	5	2.82506e-08	7.48468e-07	YES	82.2	130	18	0	0	NA	6
./Human-Gut/pub/databases/metagenomics/mgnify_genomes/human-gut/v2.0/species_catalogue/MGYG0000033/MGYG000003378/genome/MGYG000003378.fna	0.293109	10	9.88e-13	3.1314e-11	YES	2380.9	23650	8	369510	1541499	8899	Human-Gut	7	2.85507e-08	7.55127e-07	YES	68.1429	125	7	0	0	NA	17
./Human-Gut/pub/databases/metagenomics/mgnify_genomes/human-gut/v2.0/species_catalogue/MGYG0000026/MGYG000002630/genome/MGYG000002630.fna	0.0831355	1	0.0797736	0.887693	NO	17	16	16	83896	83896	83896	Human-Gut	5	3.08812e-08	8.1448e-07	YES	61.4	103	3	0	0	NA	6
./Human-Gut/pub/databases/metagenomics/mgnify_genomes/human-gut/v2.0/species_catalogue/MGYG0000031/MGYG000003112/genome/MGYG000003112.fna	0.0833597	7	5.16e-12	1.59349e-10	YES	17.1429	41	0	197908	488520	46424	Human-Gut	5	3.1294e-08	8.23637e-07	YES	196.4	314	91	0	0	NA	12
./Human-Gut/pub/databases/metagenomics/mgnify_genomes/human-gut/v2.0/species_catalogue/MGYG0000021/MGYG000002123/genome/MGYG000002123.fna	0.176038	4	3.48e-05	0.000728427	YES	33.75	43	18	671156	1897739	171500	Human-Gut	6	3.55538e-08	9.35217e-07	YES	181.5	272	18	0	0	NA	10
./Marine/ftp.ebi.ac.uk/pub/databases/metagenomics/mgnify_genomes/marine/v1.0/species_catalogue/MGYG0002967/MGYG000296784/genome/MGYG000296784.fna	0.178223	7	9.7e-10	2.69756e-08	YES	117.286	169	45	266404	1108611	6648	Marine	6	3.8213e-08	1.00184e-06	YES	57.1667	82	42	0	0	NA	13
./Mouse-Gut/ftp.ebi.ac.uk/pub/databases/metagenomics/mgnify_genomes/mouse-gut/v1.0/species_catalogue/MGYG0003272/MGYG000327260/genome/MGYG000327260.fna	0.0868623	3	0.000102356	0.00207053	YES	36	35	35	110808	190967	50672	Mouse-Gut	5	3.83329e-08	1.00278e-06	YES	18.4	33	7	0	0	NA	8
./Mouse-Gut/ftp.ebi.ac.uk/pub/databases/metagenomics/mgnify_genomes/mouse-gut/v1.0/species_catalogue/MGYG0004059/MGYG000405972/genome/MGYG000405972.fna	0.0888932	6	6.35e-10	1.77539e-08	YES	29.3333	34	15	126266	347623	3791	Mouse-Gut	5	4.29561e-08	1.12396e-06	YES	14.8	28	6	0	0	NA	11
./Human-Gut/pub/databases/metagenomics/mgnify_genomes/human-gut/v2.0/species_catalogue/MGYG0000036/MGYG000003649/genome/MGYG000003649.fna	0.182167	9	5.17e-13	1.65535e-11	YES	8.33333	17	2	336251	1151061	33633	Human-Gut	6	4.34299e-08	1.13252e-06	YES	215.667	357	29	0	0	NA	15
./Human-Gut/pub/databases/metagenomics/mgnify_genomes/human-gut/v2.0/species_catalogue/MGYG0000030/MGYG000003000/genome/MGYG000003000.fna	0.089137	2	0.00374433	0.0613875	YES	13.5	22	3	442672	691691	193652	Human-Gut	5	4.35395e-08	1.13324e-06	YES	111.2	161	47	0	0	NA	7
./Human-Gut/pub/databases/metagenomics/mgnify_genomes/human-gut/v2.0/species_catalogue/MGYG0000037/MGYG000003773/genome/MGYG000003773.fna	0.183145	11	1.11e-16	3.94983e-15	YES	14.5455	25	10	225229	550792	5506	Human-Gut	6	4.48097e-08	1.16517e-06	YES	170.333	288	23	0	0	NA	17
./Human-Gut/pub/databases/metagenomics/mgnify_genomes/human-gut/v2.0/species_catalogue/MGYG0000032/MGYG000003273/genome/MGYG000003273.fna	0.0904042	5	4.67e-08	1.21864e-06	YES	13.2	25	1	216463	589173	43756	Human-Gut	5	4.66743e-08	1.21257e-06	YES	414.4	635	244	0	0	NA	10
./Human-Gut/pub/databases/metagenomics/mgnify_genomes/human-gut/v2.0/species_catalogue/MGYG0000046/MGYG000004615/genome/MGYG000004615.fna	0.0906792	7	9.24e-12	2.80914e-10	YES	2.71429	4	0	136871	464548	4801	Human-Gut	5	4.73779e-08	1.22871e-06	YES	30.4	51	14	0	0	NA	12
./Human-Gut/pub/databases/metagenomics/mgnify_genomes/human-gut/v2.0/species_catalogue/MGYG0000013/MGYG000001374/genome/MGYG000001374.fna	0.185842	0	1	1	NO	NA	NA	NA	NA	NA	NA	Human-Gut	6	4.88049e-08	1.26291e-06	YES	3.33333	5	2	4235.17	6737	741	6
./Human-Gut/pub/databases/metagenomics/mgnify_genomes/human-gut/v2.0/species_catalogue/MGYG0000029/MGYG000002929/genome/MGYG000002929.fna	0.0923303	3	0.000122427	0.00244807	YES	36.3333	53	2	443784	657734	43336	Human-Gut	5	5.17799e-08	1.33834e-06	YES	174.8	285	37	0	0	NA	8
./Human-Gut/pub/databases/metagenomics/mgnify_genomes/human-gut/v2.0/species_catalogue/MGYG0000027/MGYG000002786/genome/MGYG000002786.fna	0.0957435	4	3.24e-06	7.50424e-05	YES	5.25	9	0	78268	260039	7671	Human-Gut	5	6.1909e-08	1.59665e-06	YES	18.2	26	10	0	0	NA	9
./Mouse-Gut/ftp.ebi.ac.uk/pub/databases/metagenomics/mgnify_genomes/mouse-gut/v1.0/species_catalogue/MGYG0003268/MGYG000326833/genome/MGYG000326833.fna	0.0961786	4	3.3e-06	7.63192e-05	YES	25.5	39	2	63231.2	126746	21615	Mouse-Gut	5	6.33057e-08	1.62997e-06	YES	18.8	42	4	0	0	NA	9
./Human-Gut/pub/databases/metagenomics/mgnify_genomes/human-gut/v2.0/species_catalogue/MGYG0000037/MGYG000003722/genome/MGYG000003722.fna	0.096193	12	0	0	YES	12.75	27	2	125920	690324	3176	Human-Gut	5	6.33522e-08	1.62997e-06	YES	50.2	73	34	0	0	NA	17
./Pig-Gut/ftp.ebi.ac.uk/pub/databases/metagenomics/mgnify_genomes/pig-gut/v1.0/species_catalogue/MGYG0003024/MGYG000302443/genome/MGYG000302443.fna	0.0984333	8	2e-13	6.51019e-12	YES	23.375	40	2	129448	390163	5054	Pig-Gut	5	7.09491e-08	1.81981e-06	YES	157	262	60	0	0	NA	13
./Mouse-Gut/ftp.ebi.ac.uk/pub/databases/metagenomics/mgnify_genomes/mouse-gut/v1.0/species_catalogue/MGYG0003225/MGYG000322542/genome/MGYG000322542.fna	0.203412	6	8.27e-08	2.13669e-06	YES	28704.5	156805	30	18478.2	86120	23	Mouse-Gut	6	8.26696e-08	2.1192e-06	YES	31.6667	69	4	275.5	421	73	12
./Mouse-Gut/ftp.ebi.ac.uk/pub/databases/metagenomics/mgnify_genomes/mouse-gut/v1.0/species_catalogue/MGYG0003312/MGYG000331288/genome/MGYG000331288.fna	0.102344	7	2.13e-11	6.40104e-10	YES	23.4286	37	2	107994	296420	9073	Mouse-Gut	5	8.5927e-08	2.19761e-06	YES	123.4	236	29	0	0	NA	12
./Mouse-Gut/ftp.ebi.ac.uk/pub/databases/metagenomics/mgnify_genomes/mouse-gut/v1.0/species_catalogue/MGYG0003225/MGYG000322550/genome/MGYG000322550.fna	0.102375	0	1	1	NO	NA	NA	NA	NA	NA	NA	Mouse-Gut	5	8.6055e-08	2.19913e-06	YES	4	6	2	0	0	NA	5
./Human-Oral/ftp.ebi.ac.uk/pub/databases/metagenomics/mgnify_genomes/human-oral/v1.0/species_catalogue/MGYG0002985/MGYG000298570/genome/MGYG000298570.fna	0.103724	3	0.000172105	0.00337253	YES	1220.33	3587	34	280060	591170	65154	Human-Oral	5	9.17757e-08	2.3409e-06	YES	69.2	110	12	0	0	NA	8
./Mouse-Gut/ftp.ebi.ac.uk/pub/databases/metagenomics/mgnify_genomes/mouse-gut/v1.0/species_catalogue/MGYG0003311/MGYG000331191/genome/MGYG000331191.fna	0.104273	7	2.43e-11	7.26078e-10	YES	19.4286	36	0	93765	219363	10400	Mouse-Gut	5	9.41879e-08	2.39819e-06	YES	152.4	304	53	0	0	NA	12
./Human-Gut/pub/databases/metagenomics/mgnify_genomes/human-gut/v2.0/species_catalogue/MGYG0000033/MGYG000003392/genome/MGYG000003392.fna	0.107803	5	1.11e-07	2.8444e-06	YES	11.8	17	6	213684	406639	35708	Human-Gut	5	1.10922e-07	2.82131e-06	YES	90.4	157	23	0	0	NA	10
./Marine/ftp.ebi.ac.uk/pub/databases/metagenomics/mgnify_genomes/marine/v1.0/species_catalogue/MGYG0002963/MGYG000296312/genome/MGYG000296312.fna	0.214464	6	1.12e-07	2.86533e-06	YES	526.667	3047	16	365893	1029037	98001	Marine	6	1.12489e-07	2.84211e-06	YES	317	581	20	0	0	NA	12
./Human-Gut/pub/databases/metagenomics/mgnify_genomes/human-gut/v2.0/species_catalogue/MGYG0000004/MGYG000000466/genome/MGYG000000466.fna	0.109429	3	0.000201233	0.00389457	YES	5.33333	5	3	436491	860837	172558	Human-Gut	5	1.19379e-07	3.01486e-06	YES	57.2	105	9	0	0	NA	8
./Human-Gut/pub/databases/metagenomics/mgnify_genomes/human-gut/v2.0/species_catalogue/MGYG0000038/MGYG000003804/genome/MGYG000003804.fna	0.109839	5	1.22e-07	3.111e-06	YES	3.6	4	0	294488	588604	59078	Human-Gut	5	1.2159e-07	3.08089e-06	YES	362.2	547	39	0	0	NA	10
./Human-Gut/pub/databases/metagenomics/mgnify_genomes/human-gut/v2.0/species_catalogue/MGYG0000030/MGYG000003003/genome/MGYG000003003.fna	0.109952	2	0.0056194	0.088071	YES	30	40	18	209488	307674	111302	Human-Gut	5	1.22208e-07	3.08089e-06	YES	53.6	71	34	0	0	NA	7
./Human-Gut/pub/databases/metagenomics/mgnify_genomes/human-gut/v2.0/species_catalogue/MGYG0000028/MGYG000002893/genome/MGYG000002893.fna	0.113051	7	4.24e-11	1.25969e-09	YES	31	33	18	158952	287391	49773	Human-Gut	5	1.40066e-07	3.52976e-06	YES	33.8	84	11	0	0	NA	12
./Human-Gut/pub/databases/metagenomics/mgnify_genomes/human-gut/v2.0/species_catalogue/MGYG0000020/MGYG000002096/genome/MGYG000002096.fna	0.115036	2	0.00613048	0.0949926	YES	39	38	38	170366	237994	102739	Human-Gut	5	1.52553e-07	3.85132e-06	YES	125.6	231	2	0	0	NA	7
./Honeybee-Gut/ftp.ebi.ac.uk/pub/databases/metagenomics/mgnify_genomes/honeybee-gut/v1.0/species_catalogue/MGYG0003213/MGYG000321339/genome/MGYG000321339.fna	0.226652	10	8.03e-14	2.64686e-12	YES	31.9	54	14	297918	934269	21543	Honeybee-Gut	6	1.55105e-07	3.8954e-06	YES	173.167	311	71	0	0	NA	16
./Mouse-Gut/ftp.ebi.ac.uk/pub/databases/metagenomics/mgnify_genomes/mouse-gut/v1.0/species_catalogue/MGYG0003226/MGYG000322651/genome/MGYG000322651.fna	0.227147	2	0.0222048	0.275266	NO	2620	3898	1340	16.5	24	9	Mouse-Gut	6	1.57083e-07	3.93934e-06	YES	31.1667	76	5	591.5	1419	68	8
./Mouse-Gut/ftp.ebi.ac.uk/pub/databases/metagenomics/mgnify_genomes/mouse-gut/v1.0/species_catalogue/MGYG0004105/MGYG000410549/genome/MGYG000410549.fna	0.11665	3	0.00024245	0.00466344	YES	28.6667	60	6	561379	846316	348928	Mouse-Gut	5	1.63338e-07	4.08335e-06	YES	152.6	257	32	0	0	NA	8
./Pig-Gut/ftp.ebi.ac.uk/pub/databases/metagenomics/mgnify_genomes/pig-gut/v1.0/species_catalogue/MGYG0003031/MGYG000303171/genome/MGYG000303171.fna	0.118576	5	1.77e-07	4.43406e-06	YES	34.2	39	21	122951	322777	26708	Pig-Gut	5	1.76987e-07	4.42698e-06	YES	61.2	84	32	0	0	NA	10
./Human-Gut/pub/databases/metagenomics/mgnify_genomes/human-gut/v2.0/species_catalogue/MGYG0000036/MGYG000003651/genome/MGYG000003651.fna	0.119468	4	7.72e-06	0.000172428	YES	15.5	30	0	468529	674299	306137	Human-Gut	5	1.83615e-07	4.59472e-06	YES	96.2	135	33	0	0	NA	9
./Mouse-Gut/ftp.ebi.ac.uk/pub/databases/metagenomics/mgnify_genomes/mouse-gut/v1.0/species_catalogue/MGYG0003273/MGYG000327334/genome/MGYG000327334.fna	0.234335	6	1.88e-07	4.67968e-06	YES	27.6667	35	14	419317	856658	12704	Mouse-Gut	6	1.88212e-07	4.68713e-06	YES	128.167	200	34	0	0	NA	12
./Human-Gut/pub/databases/metagenomics/mgnify_genomes/human-gut/v2.0/species_catalogue/MGYG0000031/MGYG000003192/genome/MGYG000003192.fna	0.240278	2	0.0246339	0.303456	NO	17.5	17	16	872051	1742063	2039	Human-Gut	6	2.1762e-07	5.42643e-06	YES	89	175	30	0	0	NA	8
./Human-Gut/pub/databases/metagenomics/mgnify_genomes/human-gut/v2.0/species_catalogue/MGYG0000038/MGYG000003805/genome/MGYG000003805.fna	0.125556	17	0	0	YES	117.176	1758	2	122312	386387	4999	Human-Gut	5	2.34227e-07	5.80624e-06	YES	195.8	328	36	0	0	NA	22
./Mouse-Gut/ftp.ebi.ac.uk/pub/databases/metagenomics/mgnify_genomes/mouse-gut/v1.0/species_catalogue/MGYG0004038/MGYG000403847/genome/MGYG000403847.fna	0.125564	3	0.000300385	0.00572854	YES	22.3333	30	12	529051	1300781	91899	Mouse-Gut	5	2.34302e-07	5.80624e-06	YES	291.4	525	112	0	0	NA	8
./Human-Gut/pub/databases/metagenomics/mgnify_genomes/human-gut/v2.0/species_catalogue/MGYG0000016/MGYG000001651/genome/MGYG000001651.fna	0.127375	2	0.00745515	0.111273	NO	19	24	12	61552	98777	24327	Human-Gut	5	2.51311e-07	6.21821e-06	YES	29.8	47	19	0	0	NA	7
./Marine/ftp.ebi.ac.uk/pub/databases/metagenomics/mgnify_genomes/marine/v1.0/species_catalogue/MGYG0002966/MGYG000296641/genome/MGYG000296641.fna	0.247765	5	6.33e-06	0.000143014	YES	31.8	41	18	594636	1818649	37566	Marine	6	2.59949e-07	6.42085e-06	YES	212.333	287	79	0	0	NA	11
./Pig-Gut/ftp.ebi.ac.uk/pub/databases/metagenomics/mgnify_genomes/pig-gut/v1.0/species_catalogue/MGYG0003023/MGYG000302383/genome/MGYG000302383.fna	0.128302	9	2.31e-14	7.67891e-13	YES	31.3333	58	2	182003	680431	23605	Pig-Gut	5	2.60392e-07	6.42085e-06	YES	148.8	294	12	0	0	NA	14
./Mouse-Gut/ftp.ebi.ac.uk/pub/databases/metagenomics/mgnify_genomes/mouse-gut/v1.0/species_catalogue/MGYG0003266/MGYG000326629/genome/MGYG000326629.fna	0.0506738	2	0.00124135	0.02162	YES	38	38	36	357802	674629	40976	Mouse-Gut	4	2.63834e-07	6.50937e-06	YES	96.75	154	19	0	0	NA	6
./Human-Gut/pub/databases/metagenomics/mgnify_genomes/human-gut/v2.0/species_catalogue/MGYG0000039/MGYG000003919/genome/MGYG000003919.fna	0.130421	5	2.82e-07	6.96415e-06	YES	26.4	36	5	387641	806818	166139	Human-Gut	5	2.82118e-07	6.94225e-06	YES	126.8	184	30	0	0	NA	10
./Non-Model-Fish-Gut/ftp.ebi.ac.uk/pub/databases/metagenomics/mgnify_genomes/non-model-fish-gut/v2.0/species_catalogue/MGYG0002995/MGYG000299576/genome/MGYG000299576.fna	0.130555	5	2.84e-07	7.0025e-06	YES	35.6	37	25	233230	529552	16165	Non-Model-Fish-Gut	5	2.83533e-07	6.98051e-06	YES	93.2	123	66	0	0	NA	10
./Human-Gut/pub/databases/metagenomics/mgnify_genomes/human-gut/v2.0/species_catalogue/MGYG0000032/MGYG000003259/genome/MGYG000003259.fna	0.131925	6	6.54e-09	1.77772e-07	YES	19.1667	42	7	354600	848395	84599	Human-Gut	5	2.98395e-07	7.31314e-06	YES	76.2	124	19	0	0	NA	11
./Mouse-Gut/ftp.ebi.ac.uk/pub/databases/metagenomics/mgnify_genomes/mouse-gut/v1.0/species_catalogue/MGYG0004016/MGYG000401669/genome/MGYG000401669.fna	0.134694	4	1.23e-05	0.000267846	YES	3441	13671	14	475416	1087164	62604	Mouse-Gut	5	3.30287e-07	8.08577e-06	YES	124.4	180	53	0	0	NA	9
./Human-Gut/pub/databases/metagenomics/mgnify_genomes/human-gut/v2.0/species_catalogue/MGYG0000026/MGYG000002627/genome/MGYG000002627.fna	0.136146	3	0.000379899	0.00712345	YES	12.6667	15	5	179543	380125	16	Human-Gut	5	3.48055e-07	8.51349e-06	YES	78.6	146	11	0	0	NA	8
./Mouse-Gut/ftp.ebi.ac.uk/pub/databases/metagenomics/mgnify_genomes/mouse-gut/v1.0/species_catalogue/MGYG0003232/MGYG000323248/genome/MGYG000323248.fna	0.13841	0	1	1	NO	NA	NA	NA	NA	NA	NA	Mouse-Gut	5	3.77266e-07	9.20856e-06	YES	32	55	8	0	0	NA	5
./Marine/ftp.ebi.ac.uk/pub/databases/metagenomics/mgnify_genomes/marine/v1.0/species_catalogue/MGYG0002963/MGYG000296341/genome/MGYG000296341.fna	0.138785	5	3.82e-07	9.37457e-06	YES	37.6	38	35	200648	348400	69303	Marine	5	3.82283e-07	9.31616e-06	YES	276.6	400	146	0	0	NA	10
./Human-Gut/pub/databases/metagenomics/mgnify_genomes/human-gut/v2.0/species_catalogue/MGYG0000035/MGYG000003581/genome/MGYG000003581.fna	0.140307	3	0.000414522	0.00771721	YES	9.33333	10	7	558561	1009404	143950	Human-Gut	5	4.03202e-07	9.81302e-06	YES	83	202	2	0	0	NA	8
./Non-Model-Fish-Gut/ftp.ebi.ac.uk/pub/databases/metagenomics/mgnify_genomes/non-model-fish-gut/v2.0/species_catalogue/MGYG0002995/MGYG000299528/genome/MGYG000299528.fna	0.141955	5	4.27e-07	1.03974e-05	YES	944	4577	31	257061	706292	3888	Non-Model-Fish-Gut	5	4.26861e-07	1.03813e-05	YES	38.4	74	18	0	0	NA	10
./Mouse-Gut/ftp.ebi.ac.uk/pub/databases/metagenomics/mgnify_genomes/mouse-gut/v1.0/species_catalogue/MGYG0003227/MGYG000322701/genome/MGYG000322701.fna	0.0583496	7	4.34e-13	1.39531e-11	YES	28.1429	33	1	48751.6	146609	15810	Mouse-Gut	4	4.60984e-07	1.11905e-05	YES	21	34	9	50	73	37	11
./Human-Gut/pub/databases/metagenomics/mgnify_genomes/human-gut/v2.0/species_catalogue/MGYG0000029/MGYG000002900/genome/MGYG000002900.fna	0.146588	7	2.54e-10	7.24386e-09	YES	31.4286	35	7	132732	515138	5217	Human-Gut	5	4.99295e-07	1.20942e-05	YES	63.8	113	6	0	0	NA	12
./Human-Gut/pub/databases/metagenomics/mgnify_genomes/human-gut/v2.0/species_catalogue/MGYG0000034/MGYG000003456/genome/MGYG000003456.fna	0.14839	4	1.79e-05	0.000386033	YES	13.5	22	4	594811	810127	278219	Human-Gut	5	5.29952e-07	1.28257e-05	YES	105.8	135	75	0	0	NA	9
./Human-Gut/pub/databases/metagenomics/mgnify_genomes/human-gut/v2.0/species_catalogue/MGYG0000026/MGYG000002625/genome/MGYG000002625.fna	0.15046	5	5.67e-07	1.36999e-05	YES	19.8	28	11	75478.6	231127	7801	Human-Gut	5	5.66984e-07	1.36999e-05	YES	63	114	10	0	0	NA	10
./Marine/ftp.ebi.ac.uk/pub/databases/metagenomics/mgnify_genomes/marine/v1.0/species_catalogue/MGYG0002969/MGYG000296981/genome/MGYG000296981.fna	0.151284	12	0	0	YES	34.75	42	14	162629	451516	26888	Marine	5	5.82274e-07	1.40406e-05	YES	178.2	358	25	0	0	NA	17
./Non-Model-Fish-Gut/ftp.ebi.ac.uk/pub/databases/metagenomics/mgnify_genomes/non-model-fish-gut/v2.0/species_catalogue/MGYG0002995/MGYG000299564/genome/MGYG000299564.fna	0.151686	5	5.9e-07	1.42117e-05	YES	24.6	37	10	451212	987573	10291	Non-Model-Fish-Gut	5	5.89853e-07	1.42117e-05	YES	67.6	122	7	0	0	NA	10
./Marine/ftp.ebi.ac.uk/pub/databases/metagenomics/mgnify_genomes/marine/v1.0/species_catalogue/MGYG0002971/MGYG000297162/genome/MGYG000297162.fna	0.15212	3	0.000523658	0.0096006	YES	124	127	118	533268	759668	106769	Marine	5	5.98129e-07	1.43823e-05	YES	31.6	59	3	0	0	NA	8
./Mouse-Gut/ftp.ebi.ac.uk/pub/databases/metagenomics/mgnify_genomes/mouse-gut/v1.0/species_catalogue/MGYG0003240/MGYG000324055/genome/MGYG000324055.fna	0.0626513	7	7.12e-13	2.27506e-11	YES	30.1429	34	15	86785	209749	34	Mouse-Gut	4	6.10612e-07	1.46724e-05	YES	13	21	4	0	0	NA	11
./Human-Gut/pub/databases/metagenomics/mgnify_genomes/human-gut/v2.0/species_catalogue/MGYG0000037/MGYG000003725/genome/MGYG000003725.fna	0.0627657	1	0.0608365	0.711896	NO	12	11	11	49767	49767	49767	Human-Gut	4	6.15025e-07	1.47459e-05	YES	12.25	21	5	0	0	NA	5
./Pig-Gut/ftp.ebi.ac.uk/pub/databases/metagenomics/mgnify_genomes/pig-gut/v1.0/species_catalogue/MGYG0003023/MGYG000302393/genome/MGYG000302393.fna	0.0629691	6	8.2e-11	2.39083e-09	YES	33.3333	37	16	126343	224475	19904	Pig-Gut	4	6.22939e-07	1.49148e-05	YES	57	172	3	0	0	NA	10
./Human-Gut/pub/databases/metagenomics/mgnify_genomes/human-gut/v2.0/species_catalogue/MGYG0000034/MGYG000003466/genome/MGYG000003466.fna	0.153769	3	0.000540215	0.00985798	YES	13	25	3	572166	996829	25077	Human-Gut	5	6.30405e-07	1.50594e-05	YES	45.8	57	36	0	0	NA	8
./Non-Model-Fish-Gut/ftp.ebi.ac.uk/pub/databases/metagenomics/mgnify_genomes/non-model-fish-gut/v2.0/species_catalogue/MGYG0002995/MGYG000299511/genome/MGYG000299511.fna	0.154102	2	0.0107216	0.149216	NO	2649.5	5267	30	1151074	1881517	420631	Non-Model-Fish-Gut	5	6.37082e-07	1.52035e-05	YES	126.8	191	26	0	0	NA	7
./Human-Gut/pub/databases/metagenomics/mgnify_genomes/human-gut/v2.0/species_catalogue/MGYG0000033/MGYG000003308/genome/MGYG000003308.fna	0.155112	8	7.24e-12	2.214e-10	YES	696.625	2749	9	320983	809310	67235	Human-Gut	5	6.57681e-07	1.56808e-05	YES	260.6	409	89	0	0	NA	13
./Mouse-Gut/ftp.ebi.ac.uk/pub/databases/metagenomics/mgnify_genomes/mouse-gut/v1.0/species_catalogue/MGYG0003544/MGYG000354465/genome/MGYG000354465.fna	0.156602	4	2.21e-05	0.000473351	YES	2254.25	8927	23	11771.2	33038	7	Mouse-Gut	5	6.89029e-07	1.63946e-05	YES	80.8	313	2	68.8	196	7	9
./Human-Gut/pub/databases/metagenomics/mgnify_genomes/human-gut/v2.0/species_catalogue/MGYG0000032/MGYG000003253/genome/MGYG000003253.fna	0.156939	3	0.000572959	0.0104191	YES	7.66667	9	5	775194	1626880	164991	Human-Gut	5	6.96273e-07	1.65361e-05	YES	107.2	191	8	0	0	NA	8
./Human-Gut/pub/databases/metagenomics/mgnify_genomes/human-gut/v2.0/species_catalogue/MGYG0000034/MGYG000003443/genome/MGYG000003443.fna	0.0656127	2	0.00206063	0.0352605	YES	16	21	9	401110	582669	219552	Human-Gut	4	7.32771e-07	1.73888e-05	YES	73.75	91	49	0	0	NA	6
./Mouse-Gut/ftp.ebi.ac.uk/pub/databases/metagenomics/mgnify_genomes/mouse-gut/v1.0/species_catalogue/MGYG0003272/MGYG000327261/genome/MGYG000327261.fna	0.165323	3	0.00066562	0.0119789	YES	36.6667	40	33	427341	946018	127445	Mouse-Gut	5	8.96965e-07	2.12471e-05	YES	61.8	108	27	0	0	NA	8
./Pig-Gut/ftp.ebi.ac.uk/pub/databases/metagenomics/mgnify_genomes/pig-gut/v1.0/species_catalogue/MGYG0003012/MGYG000301255/genome/MGYG000301255.fna	0.166369	4	2.8e-05	0.000594033	YES	23.75	33	12	454436	1287455	90031	Pig-Gut	5	9.2488e-07	2.18772e-05	YES	137.6	211	63	0	0	NA	9
./Pig-Gut/ftp.ebi.ac.uk/pub/databases/metagenomics/mgnify_genomes/pig-gut/v1.0/species_catalogue/MGYG0003013/MGYG000301384/genome/MGYG000301384.fna	0.167095	2	0.0124985	0.168118	NO	32.5	36	27	715372	1278789	151955	Pig-Gut	5	9.44685e-07	2.23165e-05	YES	191.4	437	13	0	0	NA	7
./Mouse-Gut/ftp.ebi.ac.uk/pub/databases/metagenomics/mgnify_genomes/mouse-gut/v1.0/species_catalogue/MGYG0003226/MGYG000322631/genome/MGYG000322631.fna	0.167918	6	2.7e-08	7.14086e-07	YES	24.5	38	2	97301.8	205244	34822	Mouse-Gut	5	9.67522e-07	2.28253e-05	YES	29.6	62	2	64	145	4	11
./Marine/ftp.ebi.ac.uk/pub/databases/metagenomics/mgnify_genomes/marine/v1.0/species_catalogue/MGYG0002972/MGYG000297267/genome/MGYG000297267.fna	0.0705032	2	0.00237156	0.0402728	YES	15.5	25	4	360206	589632	130780	Marine	4	9.73099e-07	2.29087e-05	YES	201	277	17	0	0	NA	6
./Human-Gut/pub/databases/metagenomics/mgnify_genomes/human-gut/v2.0/species_catalogue/MGYG0000016/MGYG000001647/genome/MGYG000001647.fna	0.070557	3	5.55e-05	0.00114337	YES	6	10	2	84315.7	130294	6770	Human-Gut	4	9.76032e-07	2.29448e-05	YES	36.5	45	27	0	0	NA	7
./Human-Gut/pub/databases/metagenomics/mgnify_genomes/human-gut/v2.0/species_catalogue/MGYG0000036/MGYG000003622/genome/MGYG000003622.fna	0.17209	1	0.158097	1	NO	17	16	16	711596	711596	711596	Human-Gut	5	1.09004e-06	2.55864e-05	YES	154	237	57	0	0	NA	6
./Human-Gut/pub/databases/metagenomics/mgnify_genomes/human-gut/v2.0/species_catalogue/MGYG0000036/MGYG000003646/genome/MGYG000003646.fna	0.0755312	2	0.00271284	0.0458197	YES	2.5	2	1	500570	543531	457609	Human-Gut	4	1.27669e-06	3.00014e-05	YES	32	61	14	0	0	NA	6
./Marine/ftp.ebi.ac.uk/pub/databases/metagenomics/mgnify_genomes/marine/v1.0/species_catalogue/MGYG0002970/MGYG000297046/genome/MGYG000297046.fna	0.0762053	1	0.073374	0.83308	NO	1	0	0	570107	570107	570107	Marine	4	1.32217e-06	3.08927e-05	YES	47.25	92	24	0	0	NA	5
./Pig-Gut/ftp.ebi.ac.uk/pub/databases/metagenomics/mgnify_genomes/pig-gut/v1.0/species_catalogue/MGYG0003032/MGYG000303214/genome/MGYG000303214.fna	0.0774363	2	0.00284781	0.0479279	YES	33	33	31	405135	792144	18126	Pig-Gut	4	1.40831e-06	3.29498e-05	YES	56.25	140	14	0	0	NA	6
./Mouse-Gut/ftp.ebi.ac.uk/pub/databases/metagenomics/mgnify_genomes/mouse-gut/v1.0/species_catalogue/MGYG0003261/MGYG000326144/genome/MGYG000326144.fna	0.0785983	1	0.0755888	0.851434	NO	37	36	36	591794	591794	591794	Mouse-Gut	4	1.49337e-06	3.47674e-05	YES	145.75	278	10	0	0	NA	5
./Mouse-Gut/ftp.ebi.ac.uk/pub/databases/metagenomics/mgnify_genomes/mouse-gut/v1.0/species_catalogue/MGYG0003304/MGYG000330469/genome/MGYG000330469.fna	0.0809863	2	0.00310759	0.0518029	YES	19	22	14	448726	795774	101679	Mouse-Gut	4	1.6801e-06	3.91425e-05	YES	63.25	84	31	0	0	NA	6
./Mouse-Gut/ftp.ebi.ac.uk/pub/databases/metagenomics/mgnify_genomes/mouse-gut/v1.0/species_catalogue/MGYG0003280/MGYG000328068/genome/MGYG000328068.fna	0.189442	13	0	0	YES	1341.38	9241	35	199110	863310	14632	Mouse-Gut	5	1.73698e-06	4.04802e-05	YES	78.2	112	16	0	0	NA	18
./Human-Gut/pub/databases/metagenomics/mgnify_genomes/human-gut/v2.0/species_catalogue/MGYG0000039/MGYG000003917/genome/MGYG000003917.fna	0.0822362	2	0.00320161	0.0531575	YES	36	35	35	438733	820803	56663	Human-Gut	4	1.78446e-06	4.13493e-05	YES	251	339	112	0	0	NA	6
./Human-Gut/pub/databases/metagenomics/mgnify_genomes/human-gut/v2.0/species_catalogue/MGYG0000037/MGYG000003759/genome/MGYG000003759.fna	0.0853944	12	0	0	YES	1640.67	19521	11	95725.9	203786	13379	Human-Gut	4	2.06957e-06	4.80148e-05	YES	38.5	66	9	0	0	NA	16
./Human-Gut/pub/databases/metagenomics/mgnify_genomes/human-gut/v2.0/species_catalogue/MGYG0000042/MGYG000004290/genome/MGYG000004290.fna	0.198036	2	0.0172028	0.219515	NO	3	2	2	1113632	1867141	360123	Human-Gut	5	2.153e-06	4.97967e-05	YES	122.6	254	10	0	0	NA	7
./Human-Gut/pub/databases/metagenomics/mgnify_genomes/human-gut/v2.0/species_catalogue/MGYG0000037/MGYG000003778/genome/MGYG000003778.fna	0.0864144	5	3.74e-08	9.82503e-07	YES	6.8	17	2	206102	657658	17738	Human-Gut	4	2.16847e-06	5.01857e-05	YES	162	289	28	0	0	NA	9
./Human-Gut/pub/databases/metagenomics/mgnify_genomes/human-gut/v2.0/species_catalogue/MGYG0000030/MGYG000003010/genome/MGYG000003010.fna	0.0879751	2	0.00365016	0.0599691	YES	36	40	30	41716.5	68742	14691	Human-Gut	4	2.32652e-06	5.38065e-05	YES	81.75	130	57	0	0	NA	6
./Mouse-Gut/ftp.ebi.ac.uk/pub/databases/metagenomics/mgnify_genomes/mouse-gut/v1.0/species_catalogue/MGYG0003337/MGYG000333766/genome/MGYG000333766.fna	0.202175	9	1.3e-12	4.10365e-11	YES	247.444	1945	26	138519	353358	60140	Mouse-Gut	5	2.37938e-06	5.48802e-05	YES	237.4	500	31	53	97	10	14
./Pig-Gut/ftp.ebi.ac.uk/pub/databases/metagenomics/mgnify_genomes/pig-gut/v1.0/species_catalogue/MGYG0003021/MGYG000302182/genome/MGYG000302182.fna	0.0888383	3	0.00010934	0.00220326	YES	832	2455	10	39940.7	61865	11697	Pig-Gut	4	2.41752e-06	5.57205e-05	YES	138.25	199	7	0	0	NA	7
./Mouse-Gut/ftp.ebi.ac.uk/pub/databases/metagenomics/mgnify_genomes/mouse-gut/v1.0/species_catalogue/MGYG0003493/MGYG000349368/genome/MGYG000349368.fna	0.0901703	11	0	0	YES	23.2727	37	4	49646.3	181482	462	Mouse-Gut	4	2.56308e-06	5.88574e-05	YES	292.25	551	68	74.5	127	4	15
./Human-Gut/pub/databases/metagenomics/mgnify_genomes/human-gut/v2.0/species_catalogue/MGYG0000036/MGYG000003628/genome/MGYG000003628.fna	0.0922153	4	2.8e-06	6.53347e-05	YES	16.5	29	1	140942	243170	72548	Human-Gut	4	2.79905e-06	6.42809e-05	YES	36.25	49	11	0	0	NA	8
./Non-Model-Fish-Gut/ftp.ebi.ac.uk/pub/databases/metagenomics/mgnify_genomes/non-model-fish-gut/v2.0/species_catalogue/MGYG0002995/MGYG000299530/genome/MGYG000299530.fna	0.20923	1	0.188792	1	NO	16	15	15	2378625	2378625	2378625	Non-Model-Fish-Gut	5	2.80809e-06	6.44161e-05	YES	124.6	200	3	0	0	NA	6
./Marine/ftp.ebi.ac.uk/pub/databases/metagenomics/mgnify_genomes/marine/v1.0/species_catalogue/MGYG0002971/MGYG000297174/genome/MGYG000297174.fna	0.0943301	3	0.000130361	0.0026034	YES	24	31	16	284127	581904	97554	Marine	4	3.05962e-06	7.00445e-05	YES	122.25	171	28	0	0	NA	7
./Human-Gut/pub/databases/metagenomics/mgnify_genomes/human-gut/v2.0/species_catalogue/MGYG0000016/MGYG000001650/genome/MGYG000001650.fna	0.0945957	4	3.09e-06	7.17806e-05	YES	5.25	8	0	57710	179268	11286	Human-Gut	4	3.09357e-06	7.06279e-05	YES	100.5	179	67	0	0	NA	8
./Mouse-Gut/ftp.ebi.ac.uk/pub/databases/metagenomics/mgnify_genomes/mouse-gut/v1.0/species_catalogue/MGYG0003309/MGYG000330936/genome/MGYG000330936.fna	0.0946572	1	0.0903153	0.950952	NO	41	40	40	114541	114541	114541	Mouse-Gut	4	3.10147e-06	7.07532e-05	YES	105.25	171	44	0	0	NA	5
./Mouse-Gut/ftp.ebi.ac.uk/pub/databases/metagenomics/mgnify_genomes/mouse-gut/v1.0/species_catalogue/MGYG0003570/MGYG000357081/genome/MGYG000357081.fna	0.215028	2	0.0200571	0.250825	NO	32.5	36	27	40098.5	66116	14081	Mouse-Gut	5	3.20389e-06	7.29293e-05	YES	59.8	71	44	95.5	112	79	7
./Mouse-Gut/ftp.ebi.ac.uk/pub/databases/metagenomics/mgnify_genomes/mouse-gut/v1.0/species_catalogue/MGYG0003308/MGYG000330832/genome/MGYG000330832.fna	0.0962658	3	0.000138352	0.00275595	YES	32.3333	38	19	184630	304317	102923	Mouse-Gut	4	3.31348e-06	7.53266e-05	YES	37.75	76	2	0	0	NA	7
./Marine/ftp.ebi.ac.uk/pub/databases/metagenomics/mgnify_genomes/marine/v1.0/species_catalogue/MGYG0002971/MGYG000297179/genome/MGYG000297179.fna	0.218862	1	0.196568	1	NO	30	29	29	1551314	1551314	1551314	Marine	5	3.48878e-06	7.93076e-05	YES	52.8	95	23	0	0	NA	6
./Mouse-Gut/ftp.ebi.ac.uk/pub/databases/metagenomics/mgnify_genomes/mouse-gut/v1.0/species_catalogue/MGYG0003283/MGYG000328333/genome/MGYG000328333.fna	0.0978566	1	0.0932211	0.960189	NO	5	4	4	799676	799676	799676	Mouse-Gut	4	3.53351e-06	8.01003e-05	YES	64.75	95	7	0	0	NA	5
./Mouse-Gut/ftp.ebi.ac.uk/pub/databases/metagenomics/mgnify_genomes/mouse-gut/v1.0/species_catalogue/MGYG0003268/MGYG000326882/genome/MGYG000326882.fna	0.0992431	3	0.000151253	0.00299011	YES	37.3333	37	36	24282.7	39206	12737	Mouse-Gut	4	3.73394e-06	8.45161e-05	YES	25.25	48	11	0	0	NA	7
./Mouse-Gut/ftp.ebi.ac.uk/pub/databases/metagenomics/mgnify_genomes/mouse-gut/v1.0/species_catalogue/MGYG0003307/MGYG000330717/genome/MGYG000330717.fna	0.103494	1	0.0983187	0.983546	NO	1	0	0	665541	665541	665541	Mouse-Gut	4	4.40106e-06	9.95532e-05	YES	52	79	12	0	0	NA	5
./Non-Model-Fish-Gut/ftp.ebi.ac.uk/pub/databases/metagenomics/mgnify_genomes/non-model-fish-gut/v2.0/species_catalogue/MGYG0002996/MGYG000299677/genome/MGYG000299677.fna	0.230205	4	9.74e-05	0.00197282	YES	36.25	36	34	549333	1723182	10509	Non-Model-Fish-Gut	5	4.44949e-06	0.000100539	YES	106.8	138	43	0	0	NA	9
./Human-Gut/pub/databases/metagenomics/mgnify_genomes/human-gut/v2.0/species_catalogue/MGYG0000039/MGYG000003915/genome/MGYG000003915.fna	0.104442	5	9.49e-08	2.44383e-06	YES	38	40	34	315532	615597	3129	Human-Gut	4	4.56113e-06	0.000102876	YES	56.5	119	27	0	0	NA	9
./Pig-Gut/ftp.ebi.ac.uk/pub/databases/metagenomics/mgnify_genomes/pig-gut/v1.0/species_catalogue/MGYG0003014/MGYG000301488/genome/MGYG000301488.fna	0.104564	3	0.000176209	0.00344226	YES	22.6667	39	4	250813	447038	128313	Pig-Gut	4	4.58199e-06	0.000103179	YES	118.75	148	94	0	0	NA	7
./Human-Gut/pub/databases/metagenomics/mgnify_genomes/human-gut/v2.0/species_catalogue/MGYG0000017/MGYG000001762/genome/MGYG000001762.fna	0.105129	1	0.0997917	0.984768	NO	11	10	10	313348	313348	313348	Human-Gut	4	4.67971e-06	0.00010528	YES	11.75	29	3	0	0	NA	5
./Human-Gut/pub/databases/metagenomics/mgnify_genomes/human-gut/v2.0/species_catalogue/MGYG0000017/MGYG000001740/genome/MGYG000001740.fna	0.10711	0	1	1	NO	NA	NA	NA	NA	NA	NA	Human-Gut	4	5.03461e-06	0.000112991	YES	146	207	77	0	0	NA	4
./Mouse-Gut/ftp.ebi.ac.uk/pub/databases/metagenomics/mgnify_genomes/mouse-gut/v1.0/species_catalogue/MGYG0003283/MGYG000328353/genome/MGYG000328353.fna	0.107217	2	0.00535293	0.0844868	YES	25	30	18	150759	227133	74385	Mouse-Gut	4	5.05423e-06	0.000113278	YES	67.5	78	51	0	0	NA	6
./Mouse-Gut/ftp.ebi.ac.uk/pub/databases/metagenomics/mgnify_genomes/mouse-gut/v1.0/species_catalogue/MGYG0003309/MGYG000330994/genome/MGYG000330994.fna	0.107843	3	0.000192841	0.0037414	YES	15	21	6	455628	1093819	100822	Mouse-Gut	4	5.17086e-06	0.000115804	YES	38	56	20	0	0	NA	7
./Mouse-Gut/ftp.ebi.ac.uk/pub/databases/metagenomics/mgnify_genomes/mouse-gut/v1.0/species_catalogue/MGYG0003357/MGYG000335747/genome/MGYG000335747.fna	0.111951	3	0.000215066	0.00414691	YES	206092	391469	72888	24.3333	26	22	Mouse-Gut	4	5.98523e-06	0.000133979	YES	7	12	4	60.25	118	37	7
./Pig-Gut/ftp.ebi.ac.uk/pub/databases/metagenomics/mgnify_genomes/pig-gut/v1.0/species_catalogue/MGYG0003021/MGYG000302149/genome/MGYG000302149.fna	0.11204	0	1	1	NO	NA	NA	NA	NA	NA	NA	Pig-Gut	4	6.00375e-06	0.000134011	YES	228.25	401	71	0	0	NA	4
./Human-Gut/pub/databases/metagenomics/mgnify_genomes/human-gut/v2.0/species_catalogue/MGYG0000034/MGYG000003469/genome/MGYG000003469.fna	0.112377	1	0.106293	0.995463	NO	1	0	0	1035939	1035939	1035939	Human-Gut	4	6.07476e-06	0.000135382	YES	60.75	80	12	0	0	NA	5
./Marine/ftp.ebi.ac.uk/pub/databases/metagenomics/mgnify_genomes/marine/v1.0/species_catalogue/MGYG0002970/MGYG000297056/genome/MGYG000297056.fna	0.112391	1	0.106305	0.995463	NO	13	12	12	156304	156304	156304	Marine	4	6.07761e-06	0.000135412	YES	159.5	184	92	0	0	NA	5
./Human-Gut/pub/databases/metagenomics/mgnify_genomes/human-gut/v2.0/species_catalogue/MGYG0000034/MGYG000003450/genome/MGYG000003450.fna	0.114709	4	6.58e-06	0.000148235	YES	23444.5	56706	24	420474	1256345	96490	Human-Gut	4	6.58258e-06	0.00014634	YES	46	57	35	0	0	NA	8
./Pig-Gut/ftp.ebi.ac.uk/pub/databases/metagenomics/mgnify_genomes/pig-gut/v1.0/species_catalogue/MGYG0003031/MGYG000303177/genome/MGYG000303177.fna	0.115138	5	1.53e-07	3.86374e-06	YES	32.4	33	28	13361	21781	4604	Pig-Gut	4	6.67951e-06	0.000148353	YES	43.75	50	39	0	0	NA	9
./Mouse-Gut/ftp.ebi.ac.uk/pub/databases/metagenomics/mgnify_genomes/mouse-gut/v1.0/species_catalogue/MGYG0003226/MGYG000322689/genome/MGYG000322689.fna	0.115699	4	6.81e-06	0.000153196	YES	31.75	35	18	139519	295283	17693	Mouse-Gut	4	6.80738e-06	0.000151026	YES	45.25	66	31	73	76	70	8
./Human-Gut/pub/databases/metagenomics/mgnify_genomes/human-gut/v2.0/species_catalogue/MGYG0000005/MGYG000000556/genome/MGYG000000556.fna	0.116626	8	7.65e-13	2.43943e-11	YES	170	1241	2	149163	351604	9712	Human-Gut	4	7.02307e-06	0.000155463	YES	74	229	9	0	0	NA	12
./Marine/ftp.ebi.ac.uk/pub/databases/metagenomics/mgnify_genomes/marine/v1.0/species_catalogue/MGYG0002973/MGYG000297384/genome/MGYG000297384.fna	0.117007	3	0.000244617	0.00469935	YES	35	39	26	370938	660318	117884	Marine	4	7.11321e-06	0.000157233	YES	163	216	43	0	0	NA	7
./Human-Oral/ftp.ebi.ac.uk/pub/databases/metagenomics/mgnify_genomes/human-oral/v1.0/species_catalogue/MGYG0002980/MGYG000298083/genome/MGYG000298083.fna	0.117778	5	1.71e-07	4.29751e-06	YES	30.2	34	18	267295	825030	16933	Human-Oral	4	7.29797e-06	0.000161207	YES	26	50	5	0	0	NA	9
./Human-Gut/pub/databases/metagenomics/mgnify_genomes/human-gut/v2.0/species_catalogue/MGYG0000004/MGYG000000485/genome/MGYG000000485.fna	0.117998	7	5.7e-11	1.67439e-09	YES	10.2857	20	0	147849	677001	3223	Human-Gut	4	7.3515e-06	0.000162083	YES	43.75	69	21	0	0	NA	11
./Human-Gut/pub/databases/metagenomics/mgnify_genomes/human-gut/v2.0/species_catalogue/MGYG0000032/MGYG000003212/genome/MGYG000003212.fna	0.118385	5	1.76e-07	4.41608e-06	YES	11	15	1	375430	837197	41484	Human-Gut	4	7.44608e-06	0.000164057	YES	224.25	378	56	0	0	NA	9
./Human-Gut/pub/databases/metagenomics/mgnify_genomes/human-gut/v2.0/species_catalogue/MGYG0000012/MGYG000001271/genome/MGYG000001271.fna	0.118909	0	1	1	NO	NA	NA	NA	NA	NA	NA	Human-Gut	4	7.57561e-06	0.000166685	YES	4.33333	8	2	0	0	NA	4
./Human-Gut/pub/databases/metagenomics/mgnify_genomes/human-gut/v2.0/species_catalogue/MGYG0000034/MGYG000003400/genome/MGYG000003400.fna	0.26017	3	0.0024179	0.0409708	YES	12	22	2	1270000	3464897	64013	Human-Gut	5	8.00283e-06	0.000175648	YES	43.6	61	30	0	0	NA	8
./Human-Gut/pub/databases/metagenomics/mgnify_genomes/human-gut/v2.0/species_catalogue/MGYG0000032/MGYG000003258/genome/MGYG000003258.fna	0.120604	1	0.113615	1	NO	10	9	9	344337	344337	344337	Human-Gut	4	8.00597e-06	0.000175648	YES	113.5	189	22	0	0	NA	5
./Mouse-Gut/ftp.ebi.ac.uk/pub/databases/metagenomics/mgnify_genomes/mouse-gut/v1.0/species_catalogue/MGYG0003285/MGYG000328573/genome/MGYG000328573.fna	0.122609	7	7.42e-11	2.17556e-09	YES	24.4286	37	4	227325	863429	2820	Mouse-Gut	4	8.53811e-06	0.000187008	YES	98.25	193	36	0	0	NA	11
./Human-Gut/pub/databases/metagenomics/mgnify_genomes/human-gut/v2.0/species_catalogue/MGYG0000032/MGYG000003278/genome/MGYG000003278.fna	0.125536	1	0.117976	1	NO	21	20	20	403834	403834	403834	Human-Gut	4	9.36128e-06	0.000204678	YES	89	108	68	0	0	NA	5
./Mouse-Gut/ftp.ebi.ac.uk/pub/databases/metagenomics/mgnify_genomes/mouse-gut/v1.0/species_catalogue/MGYG0003226/MGYG000322692/genome/MGYG000322692.fna	0.125612	7	8.77e-11	2.54753e-09	YES	2357.71	16057	12	13257	42067	18	Mouse-Gut	4	9.38347e-06	0.000204829	YES	68.75	95	51	133	139	127	11
./Human-Oral/ftp.ebi.ac.uk/pub/databases/metagenomics/mgnify_genomes/human-oral/v1.0/species_catalogue/MGYG0002981/MGYG000298113/genome/MGYG000298113.fna	0.125733	6	4.93e-09	1.3471e-07	YES	32.5	36	13	279510	506548	31640	Human-Oral	4	9.4188e-06	0.000205416	YES	65.75	88	37	0	0	NA	10
./Human-Gut/pub/databases/metagenomics/mgnify_genomes/human-gut/v2.0/species_catalogue/MGYG0000029/MGYG000002951/genome/MGYG000002951.fna	0.0388086	3	9.46e-06	0.000208907	YES	46.3333	60	16	135581	323091	25105	Human-Gut	3	9.46245e-06	0.000206002	YES	16.6667	22	12	0	0	NA	6
./Marine/ftp.ebi.ac.uk/pub/databases/metagenomics/mgnify_genomes/marine/v1.0/species_catalogue/MGYG0002964/MGYG000296416/genome/MGYG000296416.fna	0.272469	1	0.238503	1	NO	31	30	30	1895942	1895942	1895942	Marine	5	9.97979e-06	0.000217023	YES	215.8	533	45	0	0	NA	6
./Mouse-Gut/ftp.ebi.ac.uk/pub/databases/metagenomics/mgnify_genomes/mouse-gut/v1.0/species_catalogue/MGYG0003304/MGYG000330443/genome/MGYG000330443.fna	0.134719	4	1.23e-05	0.000267846	YES	32.75	41	11	528752	1533746	34272	Mouse-Gut	4	1.23254e-05	0.000267103	YES	135.5	321	40	0	0	NA	8
./Human-Gut/pub/databases/metagenomics/mgnify_genomes/human-gut/v2.0/species_catalogue/MGYG0000035/MGYG000003597/genome/MGYG000003597.fna	0.137819	2	0.00866793	0.125429	NO	16	17	13	1114450	1870612	358288	Human-Gut	4	1.34664e-05	0.000292756	YES	72.5	96	49	0	0	NA	6
./Mouse-Gut/ftp.ebi.ac.uk/pub/databases/metagenomics/mgnify_genomes/mouse-gut/v1.0/species_catalogue/MGYG0003313/MGYG000331392/genome/MGYG000331392.fna	0.138225	1	0.129098	1	NO	22	21	21	123008	123008	123008	Mouse-Gut	4	1.36216e-05	0.000294516	YES	86.75	183	4	0	0	NA	5
./Pig-Gut/ftp.ebi.ac.uk/pub/databases/metagenomics/mgnify_genomes/pig-gut/v1.0/species_catalogue/MGYG0003014/MGYG000301487/genome/MGYG000301487.fna	0.141932	6	1.01e-08	2.71711e-07	YES	25.8333	39	7	339682	1210091	76831	Pig-Gut	4	1.50978e-05	0.000326098	YES	145.5	269	23	0	0	NA	10
./Mouse-Gut/ftp.ebi.ac.uk/pub/databases/metagenomics/mgnify_genomes/mouse-gut/v1.0/species_catalogue/MGYG0003312/MGYG000331282/genome/MGYG000331282.fna	0.141948	6	1.01e-08	2.71711e-07	YES	457.667	2637	2	391651	787031	60089	Mouse-Gut	4	1.51043e-05	0.000326098	YES	233.5	325	120	0	0	NA	10
./Human-Gut/pub/databases/metagenomics/mgnify_genomes/human-gut/v2.0/species_catalogue/MGYG0000005/MGYG000000510/genome/MGYG000000510.fna	0.143894	2	0.00941115	0.133955	NO	9.5	10	7	856508	1648022	64993	Human-Gut	4	1.59251e-05	0.000342901	YES	40.25	80	19	0	0	NA	6
./Mouse-Gut/ftp.ebi.ac.uk/pub/databases/metagenomics/mgnify_genomes/mouse-gut/v1.0/species_catalogue/MGYG0003681/MGYG000368185/genome/MGYG000368185.fna	0.145015	7	2.36e-10	6.7428e-09	YES	27.7143	40	0	5922.43	22157	1084	Mouse-Gut	4	1.64125e-05	0.000353198	YES	208	457	76	550.25	924	279	11
./Pig-Gut/ftp.ebi.ac.uk/pub/databases/metagenomics/mgnify_genomes/pig-gut/v1.0/species_catalogue/MGYG0003019/MGYG000301953/genome/MGYG000301953.fna	0.146644	2	0.0097567	0.138245	NO	30	31	27	432515	629651	235379	Pig-Gut	4	1.71405e-05	0.000367767	YES	100	222	34	0	0	NA	6
./Mouse-Gut/ftp.ebi.ac.uk/pub/databases/metagenomics/mgnify_genomes/mouse-gut/v1.0/species_catalogue/MGYG0003354/MGYG000335492/genome/MGYG000335492.fna	0.0476725	1	0.046554	0.554716	NO	24	23	23	6276	6276	6276	Mouse-Gut	3	1.74238e-05	0.000373706	YES	5	7	3	24	49	10	4
./Human-Gut/pub/databases/metagenomics/mgnify_genomes/human-gut/v2.0/species_catalogue/MGYG0000030/MGYG000003074/genome/MGYG000003074.fna	0.150548	10	1.44e-15	4.9661e-14	YES	3912.5	36939	4	209680	1026331	2147	Human-Gut	4	1.89809e-05	0.000407511	YES	93.5	133	25	0	0	NA	14
./Mouse-Gut/ftp.ebi.ac.uk/pub/databases/metagenomics/mgnify_genomes/mouse-gut/v1.0/species_catalogue/MGYG0003228/MGYG000322810/genome/MGYG000322810.fna	0.15761	3	0.000580052	0.0105358	YES	19	38	6	186603	422871	58335	Mouse-Gut	4	2.2673e-05	0.000486202	YES	32.25	47	21	139	139	139	7
./Marine/ftp.ebi.ac.uk/pub/databases/metagenomics/mgnify_genomes/marine/v1.0/species_catalogue/MGYG0002973/MGYG000297365/genome/MGYG000297365.fna	0.15834	4	2.31e-05	0.000494094	YES	14493.8	57620	82	540477	1284623	73169	Marine	4	2.30826e-05	0.000494094	YES	21	43	4	0	0	NA	8
./Cow-Rumen/ftp.ebi.ac.uk/pub/databases/metagenomics/mgnify_genomes/cow-rumen/v1.0/species_catalogue/MGYG0002953/MGYG000295347/genome/MGYG000295347.fna	0.16134	0	1	1	NO	NA	NA	NA	NA	NA	NA	Cow-Rumen	4	2.48232e-05	0.000529732	YES	13.75	22	9	20	20	20	4
./Cow-Rumen/ftp.ebi.ac.uk/pub/databases/metagenomics/mgnify_genomes/cow-rumen/v1.0/species_catalogue/MGYG0002906/MGYG000290614/genome/MGYG000290614.fna	0.161794	4	2.51e-05	0.00053541	YES	16465.2	33839	2715	91674	270146	9285	Cow-Rumen	4	2.50946e-05	0.00053541	YES	36.5	87	2	122.333	207	20	8
./Mouse-Gut/ftp.ebi.ac.uk/pub/databases/metagenomics/mgnify_genomes/mouse-gut/v1.0/species_catalogue/MGYG0003291/MGYG000329160/genome/MGYG000329160.fna	0.163472	2	0.0119909	0.162334	NO	5347	10655	37	968446	1676972	259920	Mouse-Gut	4	2.61168e-05	0.000555983	YES	172.75	313	35	0	0	NA	6
./Human-Gut/pub/databases/metagenomics/mgnify_genomes/human-gut/v2.0/species_catalogue/MGYG0000035/MGYG000003520/genome/MGYG000003520.fna	0.164892	6	2.42e-08	6.43293e-07	YES	13.8333	20	2	423527	1278122	13231	Human-Gut	4	2.70061e-05	0.000574374	YES	92.75	184	34	0	0	NA	10
./Marine/ftp.ebi.ac.uk/pub/databases/metagenomics/mgnify_genomes/marine/v1.0/species_catalogue/MGYG0002969/MGYG000296903/genome/MGYG000296903.fna	0.165254	1	0.152322	1	NO	39	38	38	603655	603655	603655	Marine	4	2.72361e-05	0.000577843	YES	84.25	130	60	0	0	NA	5
./Mouse-Gut/ftp.ebi.ac.uk/pub/databases/metagenomics/mgnify_genomes/mouse-gut/v1.0/species_catalogue/MGYG0003885/MGYG000388556/genome/MGYG000388556.fna	0.0572526	2	0.0015777	0.0272048	YES	11	12	8	52933.5	68926	36941	Mouse-Gut	3	2.99649e-05	0.000636463	YES	36	59	23	140	175	121	5
./Chicken-Gut/ftp.ebi.ac.uk/pub/databases/metagenomics/mgnify_genomes/chicken-gut/v1.0/species_catalogue/MGYG0003098/MGYG000309871/genome/MGYG000309871.fna	0.170127	2	0.0129304	0.172888	NO	23452	41462	5440	1263642	1975960	551324	Chicken-Gut	4	3.04752e-05	0.000646196	YES	133.667	185	104	0	0	NA	6
./Mouse-Gut/ftp.ebi.ac.uk/pub/databases/metagenomics/mgnify_genomes/mouse-gut/v1.0/species_catalogue/MGYG0003272/MGYG000327294/genome/MGYG000327294.fna	0.170332	4	3.06e-05	0.000643957	YES	35	35	33	330891	958444	33174	Mouse-Gut	4	3.06171e-05	0.000647438	YES	33.5	65	4	0	0	NA	8
./Mouse-Gut/ftp.ebi.ac.uk/pub/databases/metagenomics/mgnify_genomes/mouse-gut/v1.0/species_catalogue/MGYG0003284/MGYG000328446/genome/MGYG000328446.fna	0.171526	2	0.0131318	0.174834	NO	19.5	35	2	384226	752490	15962	Mouse-Gut	4	3.14547e-05	0.000665581	YES	40	51	20	0	0	NA	6
./Human-Gut/pub/databases/metagenomics/mgnify_genomes/human-gut/v2.0/species_catalogue/MGYG0000035/MGYG000003533/genome/MGYG000003533.fna	0.172855	7	7.87e-10	2.19645e-08	YES	18.5714	33	9	240409	577783	11910	Human-Gut	4	3.24064e-05	0.000683675	YES	123.75	173	88	0	0	NA	11
./Human-Gut/pub/databases/metagenomics/mgnify_genomes/human-gut/v2.0/species_catalogue/MGYG0000032/MGYG000003236/genome/MGYG000003236.fna	0.173945	4	3.32e-05	0.000695867	YES	10.75	17	4	644450	1602693	108832	Human-Gut	4	3.3203e-05	0.000699613	YES	57.75	77	7	0	0	NA	8
./Human-Gut/pub/databases/metagenomics/mgnify_genomes/human-gut/v2.0/species_catalogue/MGYG0000029/MGYG000002902/genome/MGYG000002902.fna	0.0620689	6	7.53e-11	2.20369e-09	YES	26	34	9	156680	495463	40428	Human-Gut	3	3.80439e-05	0.000799685	YES	95	208	5	0	0	NA	9
./Mouse-Gut/ftp.ebi.ac.uk/pub/databases/metagenomics/mgnify_genomes/mouse-gut/v1.0/species_catalogue/MGYG0003226/MGYG000322639/genome/MGYG000322639.fna	0.181383	5	1.41e-06	3.3348e-05	YES	21.8	37	0	92606	285183	14683	Mouse-Gut	4	3.90258e-05	0.000819628	YES	78.25	104	28	337	469	205	9
./Mouse-Gut/ftp.ebi.ac.uk/pub/databases/metagenomics/mgnify_genomes/mouse-gut/v1.0/species_catalogue/MGYG0004101/MGYG000410161/genome/MGYG000410161.fna	0.182093	7	1.12e-09	3.10919e-08	YES	637.571	4419	1	410717	1337574	7277	Mouse-Gut	4	3.96175e-05	0.000831122	YES	137	396	7	0	0	NA	11
./Mouse-Gut/ftp.ebi.ac.uk/pub/databases/metagenomics/mgnify_genomes/mouse-gut/v1.0/species_catalogue/MGYG0003313/MGYG000331308/genome/MGYG000331308.fna	0.183731	3	0.000901211	0.0159799	YES	67.3333	93	34	173824	285525	44524	Mouse-Gut	4	4.10089e-05	0.000859353	YES	91.5	123	63	0	0	NA	7
./Human-Gut/pub/databases/metagenomics/mgnify_genomes/human-gut/v2.0/species_catalogue/MGYG0000015/MGYG000001540/genome/MGYG000001540.fna	0.183817	5	1.5e-06	3.53165e-05	YES	434508	990303	115962	176017	715830	3905	Human-Gut	4	4.10832e-05	0.000860298	YES	3.5	4	3	1391.5	2017	993	9
./Mouse-Gut/ftp.ebi.ac.uk/pub/databases/metagenomics/mgnify_genomes/mouse-gut/v1.0/species_catalogue/MGYG0003313/MGYG000331382/genome/MGYG000331382.fna	0.185259	4	4.23e-05	0.000879537	YES	19.25	50	3	545968	1581603	26185	Mouse-Gut	4	4.23389e-05	0.000884234	YES	85.5	112	61	0	0	NA	8
./Mouse-Gut/ftp.ebi.ac.uk/pub/databases/metagenomics/mgnify_genomes/mouse-gut/v1.0/species_catalogue/MGYG0003230/MGYG000323028/genome/MGYG000323028.fna	0.186162	5	1.6e-06	3.76144e-05	YES	27.4	37	1	274531	519500	21083	Mouse-Gut	4	4.31397e-05	0.000899756	YES	94.5	142	4	0	0	NA	9
./Pig-Gut/ftp.ebi.ac.uk/pub/databases/metagenomics/mgnify_genomes/pig-gut/v1.0/species_catalogue/MGYG0003019/MGYG000301994/genome/MGYG000301994.fna	0.0655136	1	0.0634137	0.737644	NO	11	10	10	488070	488070	488070	Pig-Gut	3	4.4621e-05	0.00092983	YES	101.667	155	14	0	0	NA	4
./Human-Oral/ftp.ebi.ac.uk/pub/databases/metagenomics/mgnify_genomes/human-oral/v1.0/species_catalogue/MGYG0002983/MGYG000298394/genome/MGYG000298394.fna	0.0664495	1	0.0642898	0.746725	NO	1517	1516	1516	575869	575869	575869	Human-Oral	3	4.65281e-05	0.000968152	YES	69	136	27	0	0	NA	4
./Marine/ftp.ebi.ac.uk/pub/databases/metagenomics/mgnify_genomes/marine/v1.0/species_catalogue/MGYG0002974/MGYG000297431/genome/MGYG000297431.fna	0.190784	2	0.0160421	0.206725	NO	74.5	77	70	671726	793332	550121	Marine	4	4.74118e-05	0.00098558	YES	37.5	71	6	0	0	NA	6
./Mouse-Gut/ftp.ebi.ac.uk/pub/databases/metagenomics/mgnify_genomes/mouse-gut/v1.0/species_catalogue/MGYG0003238/MGYG000323824/genome/MGYG000323824.fna	0.0670716	5	1.07e-08	2.87358e-07	YES	21.4	39	7	216478	380574	44430	Mouse-Gut	3	4.7825e-05	0.000992579	YES	148.333	179	110	0	0	NA	8
./Human-Gut/pub/databases/metagenomics/mgnify_genomes/human-gut/v2.0/species_catalogue/MGYG0000035/MGYG000003543.1/genome/MGYG000003543.1.fna	0.191479	3	0.00101426	0.017863	YES	9.33333	13	2	957052	1964604	303616	Human-Gut	4	4.808e-05	0.000997486	YES	226.25	302	149	0	0	NA	7
./Human-Gut/pub/databases/metagenomics/mgnify_genomes/human-gut/v2.0/species_catalogue/MGYG0000000/MGYG000000080/genome/MGYG000000080.fna	0.194163	0	1	1	NO	NA	NA	NA	NA	NA	NA	Human-Gut	4	5.07242e-05	0.00105001	YES	3.75	6	2	216.75	476	31	4
./Pig-Gut/ftp.ebi.ac.uk/pub/databases/metagenomics/mgnify_genomes/pig-gut/v1.0/species_catalogue/MGYG0003019/MGYG000301964/genome/MGYG000301964.fna	0.0694054	2	0.00229996	0.0391844	YES	18.5	35	0	56379	89042	23716	Pig-Gut	3	5.29007e-05	0.00109413	YES	29.3333	33	26	0	0	NA	5
./Marine/ftp.ebi.ac.uk/pub/databases/metagenomics/mgnify_genomes/marine/v1.0/species_catalogue/MGYG0002974/MGYG000297447/genome/MGYG000297447.fna	0.1965	2	0.0169541	0.216694	NO	33.5	52	13	27894.5	43016	12773	Marine	4	5.31126e-05	0.00109682	YES	171	267	5	0	0	NA	6
./Human-Gut/pub/databases/metagenomics/mgnify_genomes/human-gut/v2.0/species_catalogue/MGYG0000026/MGYG000002649/genome/MGYG000002649.fna	0.069568	2	0.0023105	0.0393212	YES	7.5	10	3	254173	311908	196438	Human-Gut	3	5.32669e-05	0.0010995	YES	49	95	22	0	0	NA	5
./Human-Oral/ftp.ebi.ac.uk/pub/databases/metagenomics/mgnify_genomes/human-oral/v1.0/species_catalogue/MGYG0002985/MGYG000298506/genome/MGYG000298506.fna	0.0701075	9	1.11e-16	3.94983e-15	YES	22.4444	37	1	104298	272443	5142	Human-Oral	3	5.44937e-05	0.00112277	YES	41.3333	43	39	0	0	NA	12
./Chicken-Gut/ftp.ebi.ac.uk/pub/databases/metagenomics/mgnify_genomes/chicken-gut/v1.0/species_catalogue/MGYG0003195/MGYG000319549/genome/MGYG000319549.fna	0.199023	1	0.180469	1	NO	8477	8476	8476	797701	797701	797701	Chicken-Gut	4	5.57809e-05	0.00114804	YES	21.25	44	9	0	0	NA	5
./Mouse-Gut/ftp.ebi.ac.uk/pub/databases/metagenomics/mgnify_genomes/mouse-gut/v1.0/species_catalogue/MGYG0003293/MGYG000329306/genome/MGYG000329306.fna	0.0707799	2	0.00238978	0.0405382	YES	29.5	38	19	192598	377416	7780	Mouse-Gut	3	5.60487e-05	0.00115065	YES	19.6667	30	4	0	0	NA	5
./Mouse-Gut/ftp.ebi.ac.uk/pub/databases/metagenomics/mgnify_genomes/mouse-gut/v1.0/species_catalogue/MGYG0003268/MGYG000326866/genome/MGYG000326866.fna	0.201805	2	0.0178198	0.226465	NO	35.5	36	33	306872	582949	30796	Mouse-Gut	4	5.88361e-05	0.00120659	YES	122.5	174	48	0	0	NA	6
./Marine/ftp.ebi.ac.uk/pub/databases/metagenomics/mgnify_genomes/marine/v1.0/species_catalogue/MGYG0002961/MGYG000296159/genome/MGYG000296159.fna	0.201926	4	5.9e-05	0.00120911	YES	1325.5	5172	14	459194	768796	42814	Marine	4	5.89715e-05	0.00120911	YES	152.5	323	7	0	0	NA	8
./Marine/ftp.ebi.ac.uk/pub/databases/metagenomics/mgnify_genomes/marine/v1.0/species_catalogue/MGYG0002974/MGYG000297423/genome/MGYG000297423.fna	0.205426	3	0.00123952	0.02162	YES	111	293	14	287089	812223	19992	Marine	4	6.29924e-05	0.0012894	YES	138	236	68	0	0	NA	7
./Mouse-Gut/ftp.ebi.ac.uk/pub/databases/metagenomics/mgnify_genomes/mouse-gut/v1.0/species_catalogue/MGYG0003227/MGYG000322709/genome/MGYG000322709.fna	0.209309	2	0.0190756	0.240473	NO	36.5	36	35	10983.5	21930	37	Mouse-Gut	4	6.76828e-05	0.00138378	YES	101.75	109	93	86.5	103	70	6
./Human-Oral/ftp.ebi.ac.uk/pub/databases/metagenomics/mgnify_genomes/human-oral/v1.0/species_catalogue/MGYG0002985/MGYG000298568/genome/MGYG000298568.fna	0.0768521	9	2.22e-16	7.86392e-15	YES	21.2222	70	1	128822	360912	3057	Human-Oral	3	7.14219e-05	0.00145751	YES	104.667	122	95	0	0	NA	12
./Pig-Gut/ftp.ebi.ac.uk/pub/databases/metagenomics/mgnify_genomes/pig-gut/v1.0/species_catalogue/MGYG0003023/MGYG000302379/genome/MGYG000302379.fna	0.0769215	0	1	1	NO	NA	NA	NA	NA	NA	NA	Pig-Gut	3	7.1612e-05	0.00145969	YES	167	233	122	0	0	NA	3
./Mouse-Gut/ftp.ebi.ac.uk/pub/databases/metagenomics/mgnify_genomes/mouse-gut/v1.0/species_catalogue/MGYG0003258/MGYG000325820/genome/MGYG000325820.fna	0.213182	1	0.191991	1	NO	36	35	35	1434635	1434635	1434635	Mouse-Gut	4	7.26086e-05	0.00147815	YES	33	66	6	0	0	NA	5
./Pig-Gut/ftp.ebi.ac.uk/pub/databases/metagenomics/mgnify_genomes/pig-gut/v1.0/species_catalogue/MGYG0003017/MGYG000301705/genome/MGYG000301705.fna	0.077521	3	7.33e-05	0.0014924	YES	2417.67	7193	25	399068	1059105	18127	Pig-Gut	3	7.32665e-05	0.00149047	YES	50	90	6	0	0	NA	6
./Human-Gut/pub/databases/metagenomics/mgnify_genomes/human-gut/v2.0/species_catalogue/MGYG0000034/MGYG000003440/genome/MGYG000003440.fna	0.215985	4	7.63e-05	0.00155147	YES	15	21	8	639099	1257568	247550	Human-Gut	4	7.63342e-05	0.00154945	YES	60.75	130	2	0	0	NA	8
./Marine/ftp.ebi.ac.uk/pub/databases/metagenomics/mgnify_genomes/marine/v1.0/species_catalogue/MGYG0002960/MGYG000296082/genome/MGYG000296082.fna	0.218566	2	0.0206744	0.258134	NO	20.5	21	18	837186	1309258	365115	Marine	4	7.98837e-05	0.00162046	YES	323.25	528	158	0	0	NA	6
./Human-Gut/pub/databases/metagenomics/mgnify_genomes/human-gut/v2.0/species_catalogue/MGYG0000037/MGYG000003716/genome/MGYG000003716.fna	0.0812902	9	4.44e-16	1.56218e-14	YES	9.55556	12	2	140912	410261	3696	Human-Gut	3	8.42442e-05	0.00170546	YES	154	266	56	0	0	NA	12
./Mouse-Gut/ftp.ebi.ac.uk/pub/databases/metagenomics/mgnify_genomes/mouse-gut/v1.0/species_catalogue/MGYG0003220/MGYG000322008/genome/MGYG000322008.fna	0.0821538	3	8.69e-05	0.00176471	YES	4585	13742	4	144787	276981	6	Mouse-Gut	3	8.69016e-05	0.00175787	YES	43.3333	85	16	43.5	45	42	6
./Human-Gut/pub/databases/metagenomics/mgnify_genomes/human-gut/v2.0/species_catalogue/MGYG0000039/MGYG000003953/genome/MGYG000003953.fna	0.0833027	2	0.00328287	0.054334	YES	2252	4501	1	667790	817575	518006	Human-Gut	3	9.05211e-05	0.00182833	YES	287.333	389	203	0	0	NA	5
./Marine/ftp.ebi.ac.uk/pub/databases/metagenomics/mgnify_genomes/marine/v1.0/species_catalogue/MGYG0002960/MGYG000296049/genome/MGYG000296049.fna	0.228278	6	1.62e-07	4.07787e-06	YES	356.5	2050	3	319486	1354953	11475	Marine	4	9.43283e-05	0.00190265	YES	358	620	64	0	0	NA	10
./Marine/ftp.ebi.ac.uk/pub/databases/metagenomics/mgnify_genomes/marine/v1.0/species_catalogue/MGYG0002971/MGYG000297110/genome/MGYG000297110.fna	0.0845984	0	1	1	NO	NA	NA	NA	NA	NA	NA	Marine	3	9.47193e-05	0.00190826	YES	187.333	271	77	0	0	NA	3
./Marine/ftp.ebi.ac.uk/pub/databases/metagenomics/mgnify_genomes/marine/v1.0/species_catalogue/MGYG0002967/MGYG000296728/genome/MGYG000296728.fna	0.0858384	6	5.16e-10	1.45045e-08	YES	39.8333	41	38	184981	453649	13340	Marine	3	9.8854e-05	0.00199033	YES	86.3333	169	6	0	0	NA	9
./Human-Gut/pub/databases/metagenomics/mgnify_genomes/human-gut/v2.0/species_catalogue/MGYG0000037/MGYG000003751/genome/MGYG000003751.fna	0.0863131	2	0.00351741	0.0580317	YES	12.5	12	11	297906	345046	250767	Human-Gut	3	0.000100467	0.00201927	YES	15.3333	27	4	0	0	NA	5
./Human-Gut/pub/databases/metagenomics/mgnify_genomes/human-gut/v2.0/species_catalogue/MGYG0000010/MGYG000001032/genome/MGYG000001032.fna	0.0875824	2	0.00361859	0.0596381	YES	3	4	0	488530	719355	257705	Human-Gut	3	0.000104866	0.00210498	YES	290.333	426	105	0	0	NA	5
./Mouse-Gut/ftp.ebi.ac.uk/pub/databases/metagenomics/mgnify_genomes/mouse-gut/v1.0/species_catalogue/MGYG0003308/MGYG000330809/genome/MGYG000330809.fna	0.0878976	1	0.0841453	0.916616	NO	38	37	37	140222	140222	140222	Mouse-Gut	3	0.000105977	0.00212456	YES	29.3333	39	19	0	0	NA	4
./Human-Gut/pub/databases/metagenomics/mgnify_genomes/human-gut/v2.0/species_catalogue/MGYG0000027/MGYG000002792/genome/MGYG000002792.fna	0.0887187	1	0.0848971	0.921798	NO	8	7	7	80919	80919	80919	Human-Gut	3	0.000108908	0.00218053	YES	15	17	12	0	0	NA	4
./Marine/ftp.ebi.ac.uk/pub/databases/metagenomics/mgnify_genomes/marine/v1.0/species_catalogue/MGYG0002962/MGYG000296245/genome/MGYG000296245.fna	0.237778	4	0.000110204	0.00221782	YES	17.5	26	7	935647	1823450	256234	Marine	4	0.000110204	0.00220366	YES	190.5	423	81	0	0	NA	8
./Marine/ftp.ebi.ac.uk/pub/databases/metagenomics/mgnify_genomes/marine/v1.0/species_catalogue/MGYG0002964/MGYG000296441/genome/MGYG000296441.fna	0.241423	3	0.00195897	0.033668	YES	4774.67	12428	59	1170000	2073466	1835	Marine	4	0.000116779	0.0023297	YES	46	100	2	0	0	NA	7
./Mouse-Gut/ftp.ebi.ac.uk/pub/databases/metagenomics/mgnify_genomes/mouse-gut/v1.0/species_catalogue/MGYG0003310/MGYG000331089/genome/MGYG000331089.fna	0.0908614	4	2.64e-06	6.16933e-05	YES	857.25	3317	20	227808	339401	70103	Mouse-Gut	3	0.000116805	0.0023297	YES	61.6667	97	38	0	0	NA	7
./Human-Oral/ftp.ebi.ac.uk/pub/databases/metagenomics/mgnify_genomes/human-oral/v1.0/species_catalogue/MGYG0002992/MGYG000299201/genome/MGYG000299201.fna	0.0909515	0	1	1	NO	NA	NA	NA	NA	NA	NA	Human-Oral	3	0.000117144	0.00233349	YES	109	164	58	0	0	NA	3
./Marine/ftp.ebi.ac.uk/pub/databases/metagenomics/mgnify_genomes/marine/v1.0/species_catalogue/MGYG0002967/MGYG000296739/genome/MGYG000296739.fna	0.242126	2	0.0249841	0.30691	NO	18	28	6	357626	498374	216878	Marine	4	0.000118079	0.00234913	YES	293.75	374	87	0	0	NA	6
./Mouse-Gut/ftp.ebi.ac.uk/pub/databases/metagenomics/mgnify_genomes/mouse-gut/v1.0/species_catalogue/MGYG0003296/MGYG000329698/genome/MGYG000329698.fna	0.244677	0	1	1	NO	NA	NA	NA	NA	NA	NA	Mouse-Gut	4	0.000122887	0.00244168	YES	25	42	2	0	0	NA	4
./Pig-Gut/ftp.ebi.ac.uk/pub/databases/metagenomics/mgnify_genomes/pig-gut/v1.0/species_catalogue/MGYG0003031/MGYG000303185/genome/MGYG000303185.fna	0.0925192	2	0.00402486	0.0656406	YES	34	34	32	38181	43930	32432	Pig-Gut	3	0.000123163	0.00244406	YES	89	167	8	0	0	NA	5
./Mouse-Gut/ftp.ebi.ac.uk/pub/databases/metagenomics/mgnify_genomes/mouse-gut/v1.0/species_catalogue/MGYG0003312/MGYG000331222/genome/MGYG000331222.fna	0.0930808	2	0.00407236	0.0662795	YES	13	22	2	98315	113366	83264	Mouse-Gut	3	0.000125367	0.00248465	YES	51.6667	85	20	0	0	NA	5
./Human-Gut/pub/databases/metagenomics/mgnify_genomes/human-gut/v2.0/species_catalogue/MGYG0000032/MGYG000003246/genome/MGYG000003246.fna	0.0941969	0	1	1	NO	NA	NA	NA	NA	NA	NA	Human-Gut	3	0.000129822	0.00256969	YES	29	56	8	0	0	NA	3
./Human-Gut/pub/databases/metagenomics/mgnify_genomes/human-gut/v2.0/species_catalogue/MGYG0000032/MGYG000003260/genome/MGYG000003260.fna	0.0943895	1	0.0900717	0.949665	NO	12	11	11	1356250	1356250	1356250	Human-Gut	3	0.000130601	0.00258184	YES	132	170	57	0	0	NA	4
./Human-Gut/pub/databases/metagenomics/mgnify_genomes/human-gut/v2.0/species_catalogue/MGYG0000037/MGYG000003737/genome/MGYG000003737.fna	0.0952244	2	0.00425604	0.0690537	YES	12.5	12	11	437670	861981	13360	Human-Gut	3	0.000134014	0.00264597	YES	29	43	6	0	0	NA	5
./Human-Gut/pub/databases/metagenomics/mgnify_genomes/human-gut/v2.0/species_catalogue/MGYG0000026/MGYG000002655/genome/MGYG000002655.fna	0.0952786	2	0.00426073	0.0690583	YES	14	15	11	40215.5	61064	19367	Human-Gut	3	0.000134238	0.00264607	YES	135.333	214	87	0	0	NA	5
./Human-Gut/pub/databases/metagenomics/mgnify_genomes/human-gut/v2.0/species_catalogue/MGYG0000037/MGYG000003727/genome/MGYG000003727.fna	0.0953076	4	3.19e-06	7.39938e-05	YES	12.75	15	10	104067	257071	11037	Human-Gut	3	0.000134357	0.00264607	YES	16	22	6	0	0	NA	7
./Human-Oral/ftp.ebi.ac.uk/pub/databases/metagenomics/mgnify_genomes/human-oral/v1.0/species_catalogue/MGYG0002986/MGYG000298619/genome/MGYG000298619.fna	0.0956874	2	0.00429621	0.0694895	YES	12	18	4	209366	397056	21677	Human-Oral	3	0.000135932	0.00267373	YES	128.333	190	13	0	0	NA	5
./Human-Gut/pub/databases/metagenomics/mgnify_genomes/human-gut/v2.0/species_catalogue/MGYG0000020/MGYG000002089/genome/MGYG000002089.fna	0.098074	3	0.000146098	0.00289551	YES	37.6667	37	36	508349	1006112	87286	Human-Gut	3	0.000146098	0.00286788	YES	160	309	43	0	0	NA	6
./Human-Gut/pub/databases/metagenomics/mgnify_genomes/human-gut/v2.0/species_catalogue/MGYG0000034/MGYG000003481/genome/MGYG000003481.fna	0.0980903	4	3.57e-06	8.21992e-05	YES	9.75	13	6	369886	751441	171268	Human-Gut	3	0.000146169	0.00286788	YES	48.3333	54	44	0	0	NA	7
./Marine/ftp.ebi.ac.uk/pub/databases/metagenomics/mgnify_genomes/marine/v1.0/species_catalogue/MGYG0002965/MGYG000296567/genome/MGYG000296567.fna	0.0992301	1	0.0944656	0.964823	NO	32	31	31	21317	21317	21317	Marine	3	0.000151195	0.00296278	YES	164.667	259	62	0	0	NA	4
./Mouse-Gut/ftp.ebi.ac.uk/pub/databases/metagenomics/mgnify_genomes/mouse-gut/v1.0/species_catalogue/MGYG0003283/MGYG000328306/genome/MGYG000328306.fna	0.0993413	2	0.00461941	0.0738776	YES	22	22	20	328360	465972	190749	Mouse-Gut	3	0.000151691	0.00296878	YES	60	113	14	0	0	NA	5
./Human-Gut/pub/databases/metagenomics/mgnify_genomes/human-gut/v2.0/species_catalogue/MGYG0000037/MGYG000003797/genome/MGYG000003797.fna	0.0995563	4	3.78e-06	8.65255e-05	YES	1361	5421	2	314524	683881	119745	Human-Gut	3	0.000152654	0.00298184	YES	126	220	63	0	0	NA	7
./Human-Gut/pub/databases/metagenomics/mgnify_genomes/human-gut/v2.0/species_catalogue/MGYG0000021/MGYG000002103/genome/MGYG000002103.fna	0.0995751	0	1	1	NO	NA	NA	NA	NA	NA	NA	Human-Gut	3	0.000152739	0.00298184	YES	141	180	100	0	0	NA	3
./Human-Gut/pub/databases/metagenomics/mgnify_genomes/human-gut/v2.0/species_catalogue/MGYG0000034/MGYG000003446/genome/MGYG000003446.fna	0.100272	10	0	0	YES	12.1	23	2	111221	431647	10045	Human-Gut	3	0.000155889	0.00303954	YES	51.6667	56	49	0	0	NA	13
./Human-Oral/ftp.ebi.ac.uk/pub/databases/metagenomics/mgnify_genomes/human-oral/v1.0/species_catalogue/MGYG0002984/MGYG000298443/genome/MGYG000298443.fna	0.101432	1	0.0964577	0.974347	NO	6	5	5	351503	351503	351503	Human-Oral	3	0.000161222	0.00313962	YES	130.333	270	54	0	0	NA	4
./Pig-Gut/ftp.ebi.ac.uk/pub/databases/metagenomics/mgnify_genomes/pig-gut/v1.0/species_catalogue/MGYG0003019/MGYG000301908/genome/MGYG000301908.fna	0.102134	1	0.0970913	0.978223	NO	1816	1815	1815	542387	542387	542387	Pig-Gut	3	0.000164504	0.00319955	YES	201.667	227	155	0	0	NA	4
./Human-Gut/pub/databases/metagenomics/mgnify_genomes/human-gut/v2.0/species_catalogue/MGYG0000010/MGYG000001028/genome/MGYG000001028.fna	0.10269	2	0.0049252	0.0783677	YES	9.5	12	5	755842	1090217	421466	Human-Gut	3	0.000167137	0.00324284	YES	365.333	610	203	0	0	NA	5
./Mouse-Gut/ftp.ebi.ac.uk/pub/databases/metagenomics/mgnify_genomes/mouse-gut/v1.0/species_catalogue/MGYG0003231/MGYG000323103/genome/MGYG000323103.fna	0.102692	4	4.27e-06	9.7315e-05	YES	24.75	38	12	142428	339936	47123	Mouse-Gut	3	0.000167144	0.00324284	YES	234.333	261	195	0	0	NA	7
./Human-Gut/pub/databases/metagenomics/mgnify_genomes/human-gut/v2.0/species_catalogue/MGYG0000035/MGYG000003593/genome/MGYG000003593.fna	0.266005	4	0.00016879	0.00331587	YES	12.5	23	0	965907	2112322	30020	Human-Gut	4	0.00016879	0.00327072	YES	142.75	207	60	0	0	NA	8
./Human-Gut/pub/databases/metagenomics/mgnify_genomes/human-gut/v2.0/species_catalogue/MGYG0000009/MGYG000000935/genome/MGYG000000935.fna	0.103948	1	0.0987283	0.984027	NO	35	34	34	909183	909183	909183	Human-Gut	3	0.000173194	0.00335191	YES	60.3333	85	33	0	0	NA	4
./Human-Gut/pub/databases/metagenomics/mgnify_genomes/human-gut/v2.0/species_catalogue/MGYG0000037/MGYG000003717/genome/MGYG000003717.fna	0.104472	4	4.57e-06	0.000104001	YES	12.25	17	6	242966	616774	19918	Human-Gut	3	0.000175758	0.00339734	YES	33.3333	66	14	0	0	NA	7
./Human-Gut/pub/databases/metagenomics/mgnify_genomes/human-gut/v2.0/species_catalogue/MGYG0000002/MGYG000000203/genome/MGYG000000203.fna	0.270413	0	1	1	NO	NA	NA	NA	NA	NA	NA	Human-Gut	4	0.000179629	0.00346788	YES	16.3333	30	2	23	40	4	4
./Mouse-Gut/ftp.ebi.ac.uk/pub/databases/metagenomics/mgnify_genomes/mouse-gut/v1.0/species_catalogue/MGYG0003272/MGYG000327263/genome/MGYG000327263.fna	0.105503	0	1	1	NO	NA	NA	NA	NA	NA	NA	Mouse-Gut	3	0.000180872	0.00348758	YES	17.3333	31	2	0	0	NA	3
./Honeybee-Gut/ftp.ebi.ac.uk/pub/databases/metagenomics/mgnify_genomes/honeybee-gut/v1.0/species_catalogue/MGYG0003212/MGYG000321270/genome/MGYG000321270.fna	0.271472	3	0.00272402	0.0459591	YES	36.6667	38	34	425407	890622	82352	Honeybee-Gut	4	0.000182308	0.00351094	YES	103.5	176	61	0	0	NA	7
./Human-Gut/pub/databases/metagenomics/mgnify_genomes/human-gut/v2.0/species_catalogue/MGYG0000033/MGYG000003330/genome/MGYG000003330.fna	0.105878	1	0.100466	0.988681	NO	32	31	31	32	32	32	Human-Gut	3	0.000182756	0.00351525	YES	9	12	6	0	0	NA	4
./Human-Gut/pub/databases/metagenomics/mgnify_genomes/human-gut/v2.0/species_catalogue/MGYG0000033/MGYG000003319/genome/MGYG000003319.fna	0.10734	17	0	0	YES	11.5294	13	1	97182.6	463703	14891	Human-Gut	3	0.000190224	0.0036544	YES	378	758	38	0	0	NA	20
./Mouse-Gut/ftp.ebi.ac.uk/pub/databases/metagenomics/mgnify_genomes/mouse-gut/v1.0/species_catalogue/MGYG0003309/MGYG000330948/genome/MGYG000330948.fna	0.108168	0	1	1	NO	NA	NA	NA	NA	NA	NA	Mouse-Gut	3	0.000194541	0.00373276	YES	67.3333	93	24	0	0	NA	3
./Human-Gut/pub/databases/metagenomics/mgnify_genomes/human-gut/v2.0/species_catalogue/MGYG0000037/MGYG000003746/genome/MGYG000003746.fna	0.108461	2	0.00547342	0.0861281	YES	13	12	12	274933	332049	217817	Human-Gut	3	0.000196083	0.00375774	YES	98.6667	143	64	0	0	NA	5
./Pig-Gut/ftp.ebi.ac.uk/pub/databases/metagenomics/mgnify_genomes/pig-gut/v1.0/species_catalogue/MGYG0003033/MGYG000303334/genome/MGYG000303334.fna	0.109402	1	0.10363	0.992087	NO	34	33	33	842973	842973	842973	Pig-Gut	3	0.00020109	0.00384898	YES	90.6667	178	25	0	0	NA	4
./Human-Gut/pub/databases/metagenomics/mgnify_genomes/human-gut/v2.0/species_catalogue/MGYG0000032/MGYG000003220/genome/MGYG000003220.fna	0.109972	1	0.104141	0.992087	NO	17	16	16	1756478	1756478	1756478	Human-Gut	3	0.000204161	0.00390299	YES	51.6667	70	26	0	0	NA	4
./Human-Gut/pub/databases/metagenomics/mgnify_genomes/human-gut/v2.0/species_catalogue/MGYG0000020/MGYG000002078/genome/MGYG000002078.fna	0.110659	1	0.104756	0.993286	NO	2	1	1	301369	301369	301369	Human-Gut	3	0.000207905	0.00396972	YES	106.333	209	8	0	0	NA	4
./Human-Gut/pub/databases/metagenomics/mgnify_genomes/human-gut/v2.0/species_catalogue/MGYG0000036/MGYG000003645/genome/MGYG000003645.fna	0.112774	1	0.106647	0.99688	NO	1	0	0	1662968	1662968	1662968	Human-Gut	3	0.000219707	0.00418995	YES	22.6667	34	6	0	0	NA	4
./Chicken-Gut/ftp.ebi.ac.uk/pub/databases/metagenomics/mgnify_genomes/chicken-gut/v1.0/species_catalogue/MGYG0003183/MGYG000318311/genome/MGYG000318311.fna	0.113558	0	1	1	NO	NA	NA	NA	NA	NA	NA	Chicken-Gut	3	0.000224193	0.0042703	YES	14.3333	31	5	0	0	NA	3
./Mouse-Gut/ftp.ebi.ac.uk/pub/databases/metagenomics/mgnify_genomes/mouse-gut/v1.0/species_catalogue/MGYG0003227/MGYG000322705/genome/MGYG000322705.fna	0.115553	0	1	1	NO	NA	NA	NA	NA	NA	NA	Mouse-Gut	3	0.000235864	0.00448715	YES	17	37	5	4	4	4	3
./Chicken-Gut/ftp.ebi.ac.uk/pub/databases/metagenomics/mgnify_genomes/chicken-gut/v1.0/species_catalogue/MGYG0003081/MGYG000308118/genome/MGYG000308118.fna	0.115836	0	1	1	NO	NA	NA	NA	NA	NA	NA	Chicken-Gut	3	0.000237555	0.00451383	YES	58	90	25	0	0	NA	3
./Mouse-Gut/ftp.ebi.ac.uk/pub/databases/metagenomics/mgnify_genomes/mouse-gut/v1.0/species_catalogue/MGYG0003258/MGYG000325851/genome/MGYG000325851.fna	0.117491	3	0.000247575	0.00475035	YES	316.333	895	17	279808	411994	142321	Mouse-Gut	3	0.000247575	0.00469852	YES	39.6667	94	10	0	0	NA	6
./Mouse-Gut/ftp.ebi.ac.uk/pub/databases/metagenomics/mgnify_genomes/mouse-gut/v1.0/species_catalogue/MGYG0003226/MGYG000322699/genome/MGYG000322699.fna	0.118169	0	1	1	NO	NA	NA	NA	NA	NA	NA	Mouse-Gut	3	0.000251758	0.00476874	YES	19.6667	34	12	0	0	NA	3
./Pig-Gut/ftp.ebi.ac.uk/pub/databases/metagenomics/mgnify_genomes/pig-gut/v1.0/species_catalogue/MGYG0003017/MGYG000301755/genome/MGYG000301755.fna	0.118189	1	0.111472	1	NO	20	19	19	281439	281439	281439	Pig-Gut	3	0.000251884	0.00476874	YES	122.667	225	5	0	0	NA	4
./Cow-Rumen/ftp.ebi.ac.uk/pub/databases/metagenomics/mgnify_genomes/cow-rumen/v1.0/species_catalogue/MGYG0002931/MGYG000293192/genome/MGYG000293192.fna	0.119032	0	1	1	NO	NA	NA	NA	NA	NA	NA	Cow-Rumen	3	0.000257147	0.0048625	YES	2.5	3	2	0	0	NA	3
./Pig-Gut/ftp.ebi.ac.uk/pub/databases/metagenomics/mgnify_genomes/pig-gut/v1.0/species_catalogue/MGYG0003023/MGYG000302388/genome/MGYG000302388.fna	0.121138	2	0.00677074	0.103391	NO	71	106	34	508226	593265	423188	Pig-Gut	3	0.000270616	0.00511102	YES	250.333	345	122	0	0	NA	5
./Cow-Rumen/ftp.ebi.ac.uk/pub/databases/metagenomics/mgnify_genomes/cow-rumen/v1.0/species_catalogue/MGYG0002928/MGYG000292816/genome/MGYG000292816.fna	0.121653	1	0.114544	1	NO	3246	3245	3245	668672	668672	668672	Cow-Rumen	3	0.000273975	0.00516822	YES	111.333	211	28	0	0	NA	4
./Mouse-Gut/ftp.ebi.ac.uk/pub/databases/metagenomics/mgnify_genomes/mouse-gut/v1.0/species_catalogue/MGYG0003226/MGYG000322672/genome/MGYG000322672.fna	0.121981	6	4.12e-09	1.12774e-07	YES	18.1667	34	0	112212	258331	5099	Mouse-Gut	3	0.000276133	0.00520266	YES	33	70	13	31	64	13	9
./Marine/ftp.ebi.ac.uk/pub/databases/metagenomics/mgnify_genomes/marine/v1.0/species_catalogue/MGYG0002973/MGYG000297389/genome/MGYG000297389.fna	0.304268	9	4.69e-11	1.3855e-09	YES	2128.44	17304	13	356684	1321057	1078	Marine	4	0.000280314	0.00527509	YES	89.5	115	50	0	0	NA	13
./Mouse-Gut/ftp.ebi.ac.uk/pub/databases/metagenomics/mgnify_genomes/mouse-gut/v1.0/species_catalogue/MGYG0003226/MGYG000322680/genome/MGYG000322680.fna	0.123059	2	0.00697837	0.105464	NO	788	1074	500	24.5	29	20	Mouse-Gut	3	0.000283292	0.00532473	YES	59.3333	67	53	41.5	43	40	5
./Pig-Gut/ftp.ebi.ac.uk/pub/databases/metagenomics/mgnify_genomes/pig-gut/v1.0/species_catalogue/MGYG0003011/MGYG000301159/genome/MGYG000301159.fna	0.123302	4	8.73e-06	0.000194156	YES	2526.75	9798	2	330881	591508	45569	Pig-Gut	3	0.000284922	0.00534895	YES	97.3333	185	11	0	0	NA	7
./Human-Gut/pub/databases/metagenomics/mgnify_genomes/human-gut/v2.0/species_catalogue/MGYG0000032/MGYG000003291/genome/MGYG000003291.fna	0.123883	3	0.00028884	0.00552182	YES	51.3333	77	4	564860	1167559	223129	Human-Gut	3	0.00028884	0.00541601	YES	95	205	9	0	0	NA	6
./Non-Model-Fish-Gut/ftp.ebi.ac.uk/pub/databases/metagenomics/mgnify_genomes/non-model-fish-gut/v2.0/species_catalogue/MGYG0002996/MGYG000299674/genome/MGYG000299674.fna	0.125027	1	0.117527	1	NO	25	24	24	70981	70981	70981	Non-Model-Fish-Gut	3	0.000296666	0.0055561	YES	139	165	119	0	0	NA	4
./Mouse-Gut/ftp.ebi.ac.uk/pub/databases/metagenomics/mgnify_genomes/mouse-gut/v1.0/species_catalogue/MGYG0003217/MGYG000321744/genome/MGYG000321744.fna	0.309134	0	1	1	NO	NA	NA	NA	NA	NA	NA	Mouse-Gut	4	0.000297534	0.0055657	YES	24	45	2	24	24	24	4
./Human-Gut/pub/databases/metagenomics/mgnify_genomes/human-gut/v2.0/species_catalogue/MGYG0000021/MGYG000002117/genome/MGYG000002117.fna	0.125388	4	9.32e-06	0.000206106	YES	16977.5	60569	10	478489	1048483	56718	Human-Gut	3	0.000299157	0.00558938	YES	28	58	4	0	0	NA	7
./Pig-Gut/ftp.ebi.ac.uk/pub/databases/metagenomics/mgnify_genomes/pig-gut/v1.0/species_catalogue/MGYG0003021/MGYG000302166/genome/MGYG000302166.fna	0.126143	1	0.118511	1	NO	38	37	37	737532	737532	737532	Pig-Gut	3	0.000304426	0.00567732	YES	201.333	237	131	0	0	NA	4
./Human-Gut/pub/databases/metagenomics/mgnify_genomes/human-gut/v2.0/species_catalogue/MGYG0000029/MGYG000002991/genome/MGYG000002991.fna	0.126166	6	5.03e-09	1.37203e-07	YES	33.5	41	4	323861	656757	2711	Human-Gut	3	0.000304589	0.00567732	YES	18	34	7	0	0	NA	9
./Human-Gut/pub/databases/metagenomics/mgnify_genomes/human-gut/v2.0/species_catalogue/MGYG0000010/MGYG000001000/genome/MGYG000001000.fna	0.12638	1	0.11872	1	NO	3	2	2	276819	276819	276819	Human-Gut	3	0.000306092	0.00569855	YES	163.667	329	51	0	0	NA	4
./Human-Gut/pub/databases/metagenomics/mgnify_genomes/human-gut/v2.0/species_catalogue/MGYG0000029/MGYG000002968/genome/MGYG000002968.fna	0.126858	6	5.19e-09	1.41321e-07	YES	26	40	4	258952	541930	33981	Human-Gut	3	0.000309465	0.00575451	YES	67.3333	111	11	0	0	NA	9
./Non-Model-Fish-Gut/ftp.ebi.ac.uk/pub/databases/metagenomics/mgnify_genomes/non-model-fish-gut/v2.0/species_catalogue/MGYG0002995/MGYG000299575/genome/MGYG000299575.fna	0.127506	3	0.000314085	0.00595355	YES	21.6667	40	9	298542	447265	91592	Non-Model-Fish-Gut	3	0.000314085	0.00583349	YES	48.3333	61	25	0	0	NA	6
./Human-Gut/pub/databases/metagenomics/mgnify_genomes/human-gut/v2.0/species_catalogue/MGYG0000037/MGYG000003792/genome/MGYG000003792.fna	0.127624	5	2.54e-07	6.3025e-06	YES	12.4	17	5	266267	453435	75348	Human-Gut	3	0.000314927	0.00584219	YES	281	324	243	0	0	NA	8
./Human-Gut/pub/databases/metagenomics/mgnify_genomes/human-gut/v2.0/species_catalogue/MGYG0000027/MGYG000002782/genome/MGYG000002782.fna	0.128459	2	0.00757718	0.112558	NO	7.5	13	0	179128	209766	148489	Human-Gut	3	0.00032095	0.00594688	YES	10	24	2	0	0	NA	5
./Non-Model-Fish-Gut/ftp.ebi.ac.uk/pub/databases/metagenomics/mgnify_genomes/non-model-fish-gut/v2.0/species_catalogue/MGYG0002995/MGYG000299547/genome/MGYG000299547.fna	0.12887	4	1.04e-05	0.000228698	YES	24.25	36	15	189619	376021	35069	Non-Model-Fish-Gut	3	0.000323942	0.00599522	YES	25.6667	35	17	0	0	NA	7
./Human-Gut/pub/databases/metagenomics/mgnify_genomes/human-gut/v2.0/species_catalogue/MGYG0000032/MGYG000003269/genome/MGYG000003269.fna	0.129415	3	0.000327934	0.00619356	YES	17.3333	20	10	418897	1086411	53392	Human-Gut	3	0.000327934	0.00606194	YES	117.667	204	38	0	0	NA	6
./Human-Gut/pub/databases/metagenomics/mgnify_genomes/human-gut/v2.0/species_catalogue/MGYG0000030/MGYG000003017/genome/MGYG000003017.fna	0.132481	3	0.000350993	0.00659724	YES	62.6667	62	61	355077	617881	117685	Human-Gut	3	0.000350993	0.00648054	YES	43.6667	78	18	0	0	NA	6
./Mouse-Gut/ftp.ebi.ac.uk/pub/databases/metagenomics/mgnify_genomes/mouse-gut/v1.0/species_catalogue/MGYG0003307/MGYG000330714/genome/MGYG000330714.fna	0.132686	4	1.16e-05	0.000254016	YES	28.75	48	2	158400	331896	69396	Mouse-Gut	3	0.000352577	0.00650212	YES	29.3333	44	11	0	0	NA	7
./Pig-Gut/ftp.ebi.ac.uk/pub/databases/metagenomics/mgnify_genomes/pig-gut/v1.0/species_catalogue/MGYG0003019/MGYG000301969/genome/MGYG000301969.fna	0.134948	2	0.00832628	0.12195	NO	4988	9947	27	292496	575044	9948	Pig-Gut	3	0.000370288	0.0068207	YES	42.3333	61	23	0	0	NA	5
./Mouse-Gut/ftp.ebi.ac.uk/pub/databases/metagenomics/mgnify_genomes/mouse-gut/v1.0/species_catalogue/MGYG0003305/MGYG000330500/genome/MGYG000330500.fna	0.135369	0	1	1	NO	NA	NA	NA	NA	NA	NA	Mouse-Gut	3	0.000373651	0.00687456	YES	194.333	277	54	0	0	NA	3
./Cow-Rumen/ftp.ebi.ac.uk/pub/databases/metagenomics/mgnify_genomes/cow-rumen/v1.0/species_catalogue/MGYG0002914/MGYG000291422/genome/MGYG000291422.fna	0.136238	2	0.008479	0.123379	NO	50175	69891	30457	60214	77800	42628	Cow-Rumen	3	0.000380643	0.00699499	YES	23	35	10	50	86	5	5
./Marine/ftp.ebi.ac.uk/pub/databases/metagenomics/mgnify_genomes/marine/v1.0/species_catalogue/MGYG0002964/MGYG000296495/genome/MGYG000296495.fna	0.137204	2	0.0085942	0.124592	NO	28	41	13	667376	1322087	12665	Marine	3	0.000388517	0.00713131	YES	69	163	7	0	0	NA	5
./Human-Gut/pub/databases/metagenomics/mgnify_genomes/human-gut/v2.0/species_catalogue/MGYG0000021/MGYG000002126/genome/MGYG000002126.fna	0.138094	0	1	1	NO	NA	NA	NA	NA	NA	NA	Human-Gut	3	0.00039587	0.00725777	YES	29.3333	48	11	0	0	NA	3
./Marine/ftp.ebi.ac.uk/pub/databases/metagenomics/mgnify_genomes/marine/v1.0/species_catalogue/MGYG0002971/MGYG000297191/genome/MGYG000297191.fna	0.139327	1	0.130057	1	NO	56	55	55	742207	742207	742207	Marine	3	0.000406196	0.00743838	YES	217.333	314	98	0	0	NA	4
./Mouse-Gut/ftp.ebi.ac.uk/pub/databases/metagenomics/mgnify_genomes/mouse-gut/v1.0/species_catalogue/MGYG0003309/MGYG000330950/genome/MGYG000330950.fna	0.142148	1	0.132507	1	NO	51	50	50	822803	822803	822803	Mouse-Gut	3	0.00043046	0.0078735	YES	20.6667	48	6	0	0	NA	4
./Mouse-Gut/ftp.ebi.ac.uk/pub/databases/metagenomics/mgnify_genomes/mouse-gut/v1.0/species_catalogue/MGYG0003307/MGYG000330755/genome/MGYG000330755.fna	0.142249	3	0.000431353	0.00799254	YES	16	22	7	544630	725856	355453	Mouse-Gut	3	0.000431353	0.00788062	YES	35.3333	79	12	0	0	NA	6
./Mouse-Gut/ftp.ebi.ac.uk/pub/databases/metagenomics/mgnify_genomes/mouse-gut/v1.0/species_catalogue/MGYG0003227/MGYG000322704/genome/MGYG000322704.fna	0.142646	1	0.132939	1	NO	27	26	26	2076591	2076591	2076591	Mouse-Gut	3	0.00043484	0.00793507	YES	39.3333	43	36	0	0	NA	4
./Cow-Rumen/ftp.ebi.ac.uk/pub/databases/metagenomics/mgnify_genomes/cow-rumen/v1.0/species_catalogue/MGYG0002944/MGYG000294495/genome/MGYG000294495.fna	0.1451	0	1	1	NO	NA	NA	NA	NA	NA	NA	Cow-Rumen	3	0.000456841	0.00832684	YES	34.6667	88	2	0	0	NA	3
./Mouse-Gut/ftp.ebi.ac.uk/pub/databases/metagenomics/mgnify_genomes/mouse-gut/v1.0/species_catalogue/MGYG0003313/MGYG000331314/genome/MGYG000331314.fna	0.146074	1	0.135906	1	NO	18	17	17	1661244	1661244	1661244	Mouse-Gut	3	0.000465757	0.00847949	YES	69	115	24	0	0	NA	4
./Human-Gut/pub/databases/metagenomics/mgnify_genomes/human-gut/v2.0/species_catalogue/MGYG0000030/MGYG000003013/genome/MGYG000003013.fna	0.1486	3	0.000489426	0.00903649	YES	41.3333	41	40	209558	584320	15265	Human-Gut	3	0.000489426	0.00890005	YES	83.6667	98	71	0	0	NA	6
./Mouse-Gut/ftp.ebi.ac.uk/pub/databases/metagenomics/mgnify_genomes/mouse-gut/v1.0/species_catalogue/MGYG0003313/MGYG000331307/genome/MGYG000331307.fna	0.150129	5	5.61e-07	1.35759e-05	YES	23	38	0	68264.8	143941	17671	Mouse-Gut	3	0.000504114	0.00915651	YES	109.667	147	75	0	0	NA	8
./Human-Gut/pub/databases/metagenomics/mgnify_genomes/human-gut/v2.0/species_catalogue/MGYG0000037/MGYG000003742/genome/MGYG000003742.fna	0.151366	0	1	1	NO	NA	NA	NA	NA	NA	NA	Human-Gut	3	0.000516197	0.00936512	YES	30.6667	60	6	0	0	NA	3
./Human-Gut/pub/databases/metagenomics/mgnify_genomes/human-gut/v2.0/species_catalogue/MGYG0000016/MGYG000001645/genome/MGYG000001645.fna	0.152194	14	0	0	YES	8.07143	19	0	153062	756518	25250	Human-Gut	3	0.000524396	0.00950286	YES	209.333	295	107	0	0	NA	17
./Human-Gut/pub/databases/metagenomics/mgnify_genomes/human-gut/v2.0/species_catalogue/MGYG0000026/MGYG000002638/genome/MGYG000002638.fna	0.153138	2	0.0105946	0.148157	NO	22.5	29	14	619241	984152	254330	Human-Gut	3	0.000533839	0.00966279	YES	87	163	32	0	0	NA	5
./Human-Gut/pub/databases/metagenomics/mgnify_genomes/human-gut/v2.0/species_catalogue/MGYG0000010/MGYG000001073/genome/MGYG000001073.fna	0.154514	5	6.45e-07	1.54889e-05	YES	2	2	0	332673	702172	4185	Human-Gut	3	0.000547799	0.00990403	YES	155.333	258	99	0	0	NA	8
./Mouse-Gut/ftp.ebi.ac.uk/pub/databases/metagenomics/mgnify_genomes/mouse-gut/v1.0/species_catalogue/MGYG0003306/MGYG000330643/genome/MGYG000330643.fna	0.156224	4	2.19e-05	0.00046971	YES	32.5	40	20	312330	877477	57894	Mouse-Gut	3	0.000565467	0.0102117	YES	128	238	21	0	0	NA	7
./Mouse-Gut/ftp.ebi.ac.uk/pub/databases/metagenomics/mgnify_genomes/mouse-gut/v1.0/species_catalogue/MGYG0003226/MGYG000322661/genome/MGYG000322661.fna	0.158792	2	0.011349	0.15587	NO	5479	10921	35	74047.5	148082	13	Mouse-Gut	3	0.00059268	0.0106908	YES	59.3333	68	43	115	118	112	5
./Cow-Rumen/ftp.ebi.ac.uk/pub/databases/metagenomics/mgnify_genomes/cow-rumen/v1.0/species_catalogue/MGYG0002925/MGYG000292516/genome/MGYG000292516.fna	0.159122	1	0.147107	1	NO	38825	38824	38824	853682	853682	853682	Cow-Rumen	3	0.000596231	0.0107425	YES	34.6667	79	2	36.5	67	6	4
./Marine/ftp.ebi.ac.uk/pub/databases/metagenomics/mgnify_genomes/marine/v1.0/species_catalogue/MGYG0002970/MGYG000297014/genome/MGYG000297014.fna	0.159255	1	0.147221	1	NO	18	17	17	8475	8475	8475	Marine	3	0.000597677	0.0107561	YES	381.667	479	280	0	0	NA	4
./Human-Gut/pub/databases/metagenomics/mgnify_genomes/human-gut/v2.0/species_catalogue/MGYG0000039/MGYG000003921/genome/MGYG000003921.fna	0.159422	1	0.147364	1	NO	36	35	35	1078580	1078580	1078580	Human-Gut	3	0.000599484	0.0107763	YES	28.6667	35	24	0	0	NA	4
./Human-Gut/pub/databases/metagenomics/mgnify_genomes/human-gut/v2.0/species_catalogue/MGYG0000008/MGYG000000806/genome/MGYG000000806.fna	0.160006	2	0.011514	0.15717	NO	23368.5	46735	0	1030000	1838108	230699	Human-Gut	3	0.000605827	0.0108778	YES	14.3333	24	4	0	0	NA	5
./Human-Gut/pub/databases/metagenomics/mgnify_genomes/human-gut/v2.0/species_catalogue/MGYG0000036/MGYG000003620/genome/MGYG000003620.fna	0.160094	0	1	1	NO	NA	NA	NA	NA	NA	NA	Human-Gut	3	0.000606786	0.0108825	YES	125	150	111	0	0	NA	3
./Human-Gut/pub/databases/metagenomics/mgnify_genomes/human-gut/v2.0/species_catalogue/MGYG0000034/MGYG000003424/genome/MGYG000003424.fna	0.160769	6	2.09e-08	5.57464e-07	YES	11.5	20	3	321554	1037242	6523	Human-Gut	3	0.000614189	0.0110027	YES	102.333	140	30	0	0	NA	9
./Human-Gut/pub/databases/metagenomics/mgnify_genomes/human-gut/v2.0/species_catalogue/MGYG0000046/MGYG000004691/genome/MGYG000004691.fna	0.16085	1	0.14858	1	NO	19066	19065	19065	1371648	1371648	1371648	Human-Gut	3	0.00061508	0.0110061	YES	38.3333	97	2	0	0	NA	4
./Human-Gut/pub/databases/metagenomics/mgnify_genomes/human-gut/v2.0/species_catalogue/MGYG0000034/MGYG000003458/genome/MGYG000003458.fna	0.161039	6	2.11e-08	5.61841e-07	YES	15.6667	24	5	386617	962139	149159	Human-Gut	3	0.000617167	0.0110247	YES	54.3333	80	11	0	0	NA	9
./Human-Gut/pub/databases/metagenomics/mgnify_genomes/human-gut/v2.0/species_catalogue/MGYG0000032/MGYG000003200/genome/MGYG000003200.fna	0.161072	3	0.000617529	0.0112035	YES	3	3	0	732195	1730482	2405	Human-Gut	3	0.000617529	0.0110247	YES	108.667	143	90	0	0	NA	6
./Marine/ftp.ebi.ac.uk/pub/databases/metagenomics/mgnify_genomes/marine/v1.0/species_catalogue/MGYG0002965/MGYG000296512/genome/MGYG000296512.fna	0.161401	3	0.000621174	0.0112566	YES	26.6667	62	7	718985	1128153	45962	Marine	3	0.000621174	0.0110771	YES	221.667	333	48	0	0	NA	6
./Mouse-Gut/ftp.ebi.ac.uk/pub/databases/metagenomics/mgnify_genomes/mouse-gut/v1.0/species_catalogue/MGYG0003306/MGYG000330624/genome/MGYG000330624.fna	0.161927	3	0.000627012	0.0113493	YES	9091	27180	20	815652	1092602	266977	Mouse-Gut	3	0.000627012	0.0111685	YES	51.6667	86	28	0	0	NA	6
./Chicken-Gut/ftp.ebi.ac.uk/pub/databases/metagenomics/mgnify_genomes/chicken-gut/v1.0/species_catalogue/MGYG0003204/MGYG000320452/genome/MGYG000320452.fna	0.162199	0	1	1	NO	NA	NA	NA	NA	NA	NA	Chicken-Gut	3	0.000630059	0.01121	YES	41.6667	108	5	0	0	NA	3
./Human-Gut/pub/databases/metagenomics/mgnify_genomes/human-gut/v2.0/species_catalogue/MGYG0000012/MGYG000001238/genome/MGYG000001238.fna	0.163094	1	0.150489	1	NO	3	2	2	365434	365434	365434	Human-Gut	3	0.000640114	0.011376	YES	158	322	11	0	0	NA	4
./Human-Gut/pub/databases/metagenomics/mgnify_genomes/human-gut/v2.0/species_catalogue/MGYG0000010/MGYG000001018/genome/MGYG000001018.fna	0.169241	0	1	1	NO	NA	NA	NA	NA	NA	NA	Human-Gut	3	0.000711999	0.0126392	YES	137	152	129	0	0	NA	3
./Human-Gut/pub/databases/metagenomics/mgnify_genomes/human-gut/v2.0/species_catalogue/MGYG0000036/MGYG000003613/genome/MGYG000003613.fna	0.170641	2	0.0130042	0.173487	NO	10	17	1	1177448	1838414	516482	Human-Gut	3	0.000729047	0.0129272	YES	86.3333	136	19	0	0	NA	5
./Human-Gut/pub/databases/metagenomics/mgnify_genomes/human-gut/v2.0/species_catalogue/MGYG0000010/MGYG000001004/genome/MGYG000001004.fna	0.172967	2	0.0133408	0.177199	NO	19032.5	35439	2624	938972	1190477	687468	Human-Gut	3	0.000757963	0.0134134	YES	21.6667	27	13	0	0	NA	5
./Human-Gut/pub/databases/metagenomics/mgnify_genomes/human-gut/v2.0/species_catalogue/MGYG0000026/MGYG000002633/genome/MGYG000002633.fna	0.172985	2	0.0133434	0.177199	NO	16350.5	32677	22	726129	1068676	383582	Human-Gut	3	0.000758183	0.0134134	YES	45.6667	62	22	0	0	NA	5
./Pig-Gut/ftp.ebi.ac.uk/pub/databases/metagenomics/mgnify_genomes/pig-gut/v1.0/species_catalogue/MGYG0003020/MGYG000302000/genome/MGYG000302000.fna	0.174919	1	0.160475	1	NO	38	37	37	78272	78272	78272	Pig-Gut	3	0.000782776	0.0138329	YES	109	222	45	0	0	NA	4
./Marine/ftp.ebi.ac.uk/pub/databases/metagenomics/mgnify_genomes/marine/v1.0/species_catalogue/MGYG0002966/MGYG000296682/genome/MGYG000296682.fna	0.176289	2	0.0138279	0.182549	NO	59	88	28	775333	1443567	107099	Marine	3	0.000800492	0.01413	YES	4.66667	9	2	0	0	NA	5
./Chicken-Gut/ftp.ebi.ac.uk/pub/databases/metagenomics/mgnify_genomes/chicken-gut/v1.0/species_catalogue/MGYG0003076/MGYG000307628/genome/MGYG000307628.fna	0.176894	1	0.162132	1	NO	16445	16444	16444	2688935	2688935	2688935	Chicken-Gut	3	0.000808406	0.0142536	YES	92	156	50	0	0	NA	4
./Pig-Gut/ftp.ebi.ac.uk/pub/databases/metagenomics/mgnify_genomes/pig-gut/v1.0/species_catalogue/MGYG0003008/MGYG000300870/genome/MGYG000300870.fna	0.177555	1	0.162685	1	NO	7	6	6	542812	542812	542812	Pig-Gut	3	0.000817097	0.0143906	YES	164.667	198	115	0	0	NA	4
./Pig-Gut/ftp.ebi.ac.uk/pub/databases/metagenomics/mgnify_genomes/pig-gut/v1.0/species_catalogue/MGYG0003018/MGYG000301841/genome/MGYG000301841.fna	0.178179	6	3.82e-08	1.00184e-06	YES	12234	73267	8	493061	1209828	191068	Pig-Gut	3	0.000825365	0.0145199	YES	57	109	2	0	0	NA	9
./Mouse-Gut/ftp.ebi.ac.uk/pub/databases/metagenomics/mgnify_genomes/mouse-gut/v1.0/species_catalogue/MGYG0003312/MGYG000331230/genome/MGYG000331230.fna	0.0412472	3	1.13e-05	0.000247793	YES	24.6667	37	14	45188.3	103652	5456	Mouse-Gut	2	0.000827634	0.0145435	YES	70	97	43	0	0	NA	5
./Mouse-Gut/ftp.ebi.ac.uk/pub/databases/metagenomics/mgnify_genomes/mouse-gut/v1.0/species_catalogue/MGYG0003225/MGYG000322596/genome/MGYG000322596.fna	0.17897	2	0.0142266	0.187181	NO	35494	70985	1	594525	951309	237741	Mouse-Gut	3	0.000835902	0.0146723	YES	20.3333	27	15	103	136	70	5
./Human-Gut/pub/databases/metagenomics/mgnify_genomes/human-gut/v2.0/species_catalogue/MGYG0000035/MGYG000003546/genome/MGYG000003546.fna	0.180652	9	4.8e-13	1.54003e-11	YES	12.7778	23	2	271755	1259758	4659	Human-Gut	3	0.000858623	0.0150543	YES	69	124	30	0	0	NA	12
./Marine/ftp.ebi.ac.uk/pub/databases/metagenomics/mgnify_genomes/marine/v1.0/species_catalogue/MGYG0002968/MGYG000296850/genome/MGYG000296850.fna	0.042483	7	4.77e-14	1.58229e-12	YES	102.857	162	12	91670.4	183910	15718	Marine	2	0.000877246	0.0153636	YES	5	6	4	0	0	NA	9
./Human-Gut/pub/databases/metagenomics/mgnify_genomes/human-gut/v2.0/species_catalogue/MGYG0000015/MGYG000001576/genome/MGYG000001576.fna	0.183646	1	0.167769	1	NO	1	0	0	1462767	1462767	1462767	Human-Gut	3	0.000900018	0.0157448	YES	21	29	10	0	0	NA	4
./Human-Gut/pub/databases/metagenomics/mgnify_genomes/human-gut/v2.0/species_catalogue/MGYG0000030/MGYG000003072/genome/MGYG000003072.fna	0.419747	0	1	1	NO	NA	NA	NA	NA	NA	NA	Human-Gut	4	0.000926718	0.0161938	YES	12.75	21	3	0	0	NA	4
./Mouse-Gut/ftp.ebi.ac.uk/pub/databases/metagenomics/mgnify_genomes/mouse-gut/v1.0/species_catalogue/MGYG0003226/MGYG000322685/genome/MGYG000322685.fna	0.186357	4	4.33e-05	0.000896757	YES	2117.75	8397	11	134548	278055	23	Mouse-Gut	3	0.000938583	0.0163828	YES	52.3333	75	21	122	181	37	7
./Mouse-Gut/ftp.ebi.ac.uk/pub/databases/metagenomics/mgnify_genomes/mouse-gut/v1.0/species_catalogue/MGYG0003248/MGYG000324849/genome/MGYG000324849.fna	0.187101	0	1	1	NO	NA	NA	NA	NA	NA	NA	Mouse-Gut	3	0.000949339	0.0165521	YES	138.667	217	46	0	0	NA	3
./Human-Vaginal/ftp.ebi.ac.uk/pub/databases/metagenomics/mgnify_genomes/human-vaginal/v1.0/species_catalogue/MGYG0003040/MGYG000304013/genome/MGYG000304013.fna	0.0444636	1	0.0434896	0.519285	NO	3485	3484	3484	10090	10090	10090	Human-Vaginal	2	0.000959686	0.0167139	YES	24	24	24	0	0	NA	3
./Marine/ftp.ebi.ac.uk/pub/databases/metagenomics/mgnify_genomes/marine/v1.0/species_catalogue/MGYG0002964/MGYG000296433/genome/MGYG000296433.fna	0.187894	4	4.47e-05	0.000923309	YES	11.75	29	1	491316	1508488	9381	Marine	3	0.000960895	0.0167164	YES	190	236	126	0	0	NA	7
./Marine/ftp.ebi.ac.uk/pub/databases/metagenomics/mgnify_genomes/marine/v1.0/species_catalogue/MGYG0002973/MGYG000297383/genome/MGYG000297383.fna	0.190801	5	1.8e-06	4.21895e-05	YES	1177.6	5798	14	361574	575079	103760	Marine	3	0.00100402	0.0174472	YES	238	398	73	0	0	NA	8
./Human-Gut/pub/databases/metagenomics/mgnify_genomes/human-gut/v2.0/species_catalogue/MGYG0000026/MGYG000002666/genome/MGYG000002666.fna	0.0458126	6	1.23e-11	3.72497e-10	YES	7	15	0	93710.5	189520	25618	Human-Gut	2	0.00101789	0.0176686	YES	21	25	17	0	0	NA	8
./Mouse-Gut/ftp.ebi.ac.uk/pub/databases/metagenomics/mgnify_genomes/mouse-gut/v1.0/species_catalogue/MGYG0003293/MGYG000329337/genome/MGYG000329337.fna	0.191802	5	1.84e-06	4.30626e-05	YES	32096	67563	2932	604482	1140879	297647	Mouse-Gut	3	0.00101914	0.0176708	YES	30.6667	71	8	0	0	NA	8
./Human-Gut/pub/databases/metagenomics/mgnify_genomes/human-gut/v2.0/species_catalogue/MGYG0000046/MGYG000004669/genome/MGYG000004669.fna	0.0461249	3	1.58e-05	0.000342632	YES	9.33333	21	2	217734	300406	127816	Human-Gut	2	0.0010316	0.017867	YES	60.5	86	35	0	0	NA	5
./Cow-Rumen/ftp.ebi.ac.uk/pub/databases/metagenomics/mgnify_genomes/cow-rumen/v1.0/species_catalogue/MGYG0002905/MGYG000290515/genome/MGYG000290515.fna	0.196345	0	1	1	NO	NA	NA	NA	NA	NA	NA	Cow-Rumen	3	0.00108961	0.0188509	YES	17.3333	25	6	15	15	15	3
./Pig-Gut/ftp.ebi.ac.uk/pub/databases/metagenomics/mgnify_genomes/pig-gut/v1.0/species_catalogue/MGYG0003016/MGYG000301660/genome/MGYG000301660.fna	0.199724	3	0.00114397	0.0200349	YES	34.3333	40	29	710087	1166198	20915	Pig-Gut	3	0.00114397	0.0197695	YES	214.667	302	141	0	0	NA	6
./Human-Gut/pub/databases/metagenomics/mgnify_genomes/human-gut/v2.0/species_catalogue/MGYG0000005/MGYG000000559/genome/MGYG000000559.fna	0.200933	0	1	1	NO	NA	NA	NA	NA	NA	NA	Human-Gut	3	0.00116382	0.0200904	YES	30.3333	40	25	0	0	NA	3
./Human-Gut/pub/databases/metagenomics/mgnify_genomes/human-gut/v2.0/species_catalogue/MGYG0000002/MGYG000000255/genome/MGYG000000255.fna	0.201565	1	0.18255	1	NO	350265	350264	350264	404355	404355	404355	Human-Gut	3	0.00117429	0.0202488	YES	13.6667	21	6	100	117	84	4
./Human-Gut/pub/databases/metagenomics/mgnify_genomes/human-gut/v2.0/species_catalogue/MGYG0000013/MGYG000001380/genome/MGYG000001380.fna	0.20625	1	0.18637	1	NO	255379	255378	255378	217045	217045	217045	Human-Gut	3	0.00125372	0.0215947	YES	4.66667	7	3	1839.33	2823	1135	4
./Human-Gut/pub/databases/metagenomics/mgnify_genomes/human-gut/v2.0/species_catalogue/MGYG0000021/MGYG000002168/genome/MGYG000002168.fna	0.211679	2	0.0194797	0.244386	NO	1185	2365	3	209818	350517	69118	Human-Gut	3	0.0013499	0.0232082	YES	109.333	168	68	0	0	NA	5
./Human-Gut/pub/databases/metagenomics/mgnify_genomes/human-gut/v2.0/species_catalogue/MGYG0000010/MGYG000001035/genome/MGYG000001035.fna	0.211704	3	0.00135037	0.0234138	YES	7.66667	12	4	819574	1740222	307837	Human-Gut	3	0.00135037	0.0232082	YES	645	960	278	0	0	NA	6
./Human-Gut/pub/databases/metagenomics/mgnify_genomes/human-gut/v2.0/species_catalogue/MGYG0000033/MGYG000003367/genome/MGYG000003367.fna	0.223304	9	3.11e-12	9.68057e-11	YES	13836.4	96009	0	395924	1310921	19150	Human-Gut	3	0.00157114	0.026973	YES	55.3333	82	25	0	0	NA	12
./Marine/ftp.ebi.ac.uk/pub/databases/metagenomics/mgnify_genomes/marine/v1.0/species_catalogue/MGYG0002968/MGYG000296875/genome/MGYG000296875.fna	0.223765	1	0.200497	1	NO	35	34	34	141462	141462	141462	Marine	3	0.00158035	0.0271014	YES	99.3333	250	7	0	0	NA	4
./Mouse-Gut/ftp.ebi.ac.uk/pub/databases/metagenomics/mgnify_genomes/mouse-gut/v1.0/species_catalogue/MGYG0003243/MGYG000324345/genome/MGYG000324345.fna	0.225402	6	1.5e-07	3.7941e-06	YES	22.5	38	7	570978	1334682	109818	Mouse-Gut	3	0.00161334	0.0276368	YES	158.667	291	21	0	0	NA	9
./Human-Gut/pub/databases/metagenomics/mgnify_genomes/human-gut/v2.0/species_catalogue/MGYG0000041/MGYG000004136/genome/MGYG000004136.fna	0.232388	1	0.207362	1	NO	19643	19642	19642	1825706	1825706	1825706	Human-Gut	3	0.00175891	0.0300975	YES	29	43	17	0	0	NA	4
./Non-Model-Fish-Gut/ftp.ebi.ac.uk/pub/databases/metagenomics/mgnify_genomes/non-model-fish-gut/v2.0/species_catalogue/MGYG0002995/MGYG000299567/genome/MGYG000299567.fna	0.232802	0	1	1	NO	NA	NA	NA	NA	NA	NA	Non-Model-Fish-Gut	3	0.00176779	0.0302164	YES	301.667	358	246	0	0	NA	3
./Human-Vaginal/ftp.ebi.ac.uk/pub/databases/metagenomics/mgnify_genomes/human-vaginal/v1.0/species_catalogue/MGYG0003038/MGYG000303864/genome/MGYG000303864.fna	0.0610859	2	0.00179148	0.0308233	YES	49.5	58	39	231113	415447	46779	Human-Vaginal	2	0.00179148	0.030588	YES	74.5	110	39	0	0	NA	4
./Human-Gut/pub/databases/metagenomics/mgnify_genomes/human-gut/v2.0/species_catalogue/MGYG0000016/MGYG000001661/genome/MGYG000001661.fna	0.235507	4	0.000106244	0.00214364	YES	15	21	5	95739.8	250210	20281	Human-Gut	3	0.00182644	0.031151	YES	38.3333	49	21	0	0	NA	7
./Human-Gut/pub/databases/metagenomics/mgnify_genomes/human-gut/v2.0/species_catalogue/MGYG0000029/MGYG000002982/genome/MGYG000002982.fna	0.0618186	4	5.79e-07	1.39683e-05	YES	18.75	28	11	145748	198167	117300	Human-Gut	2	0.00183382	0.0312428	YES	120	191	49	0	0	NA	6
./Marine/ftp.ebi.ac.uk/pub/databases/metagenomics/mgnify_genomes/marine/v1.0/species_catalogue/MGYG0002965/MGYG000296530/genome/MGYG000296530.fna	0.241495	0	1	1	NO	NA	NA	NA	NA	NA	NA	Marine	3	0.00196062	0.0333668	YES	14.3333	23	6	0	0	NA	3
./Mouse-Gut/ftp.ebi.ac.uk/pub/databases/metagenomics/mgnify_genomes/mouse-gut/v1.0/species_catalogue/MGYG0003272/MGYG000327237/genome/MGYG000327237.fna	0.249111	4	0.000131576	0.00262431	YES	3535.75	14075	1	409184	1131164	110844	Mouse-Gut	3	0.00213994	0.0363653	YES	43.3333	81	18	0	0	NA	7
./Mouse-Gut/ftp.ebi.ac.uk/pub/databases/metagenomics/mgnify_genomes/mouse-gut/v1.0/species_catalogue/MGYG0003312/MGYG000331202/genome/MGYG000331202.fna	0.066916	0	1	1	NO	NA	NA	NA	NA	NA	NA	Mouse-Gut	2	0.00214146	0.0363653	YES	21	31	11	0	0	NA	2
./Human-Gut/pub/databases/metagenomics/mgnify_genomes/human-gut/v2.0/species_catalogue/MGYG0000019/MGYG000001915/genome/MGYG000001915.fna	0.0670867	0	1	1	NO	NA	NA	NA	NA	NA	NA	Human-Gut	2	0.00215216	0.0365074	YES	179	288	70	0	0	NA	2
./Pig-Gut/ftp.ebi.ac.uk/pub/databases/metagenomics/mgnify_genomes/pig-gut/v1.0/species_catalogue/MGYG0003018/MGYG000301874/genome/MGYG000301874.fna	0.0681955	0	1	1	NO	NA	NA	NA	NA	NA	NA	Pig-Gut	2	0.00222225	0.0376556	YES	46.5	64	29	0	0	NA	2
./Human-Gut/pub/databases/metagenomics/mgnify_genomes/human-gut/v2.0/species_catalogue/MGYG0000021/MGYG000002112/genome/MGYG000002112.fna	0.0684263	2	0.00223697	0.0381944	YES	578.5	1121	34	464734	580542	348927	Human-Gut	2	0.00223697	0.0378641	YES	156	273	39	0	0	NA	4
./Human-Gut/pub/databases/metagenomics/mgnify_genomes/human-gut/v2.0/species_catalogue/MGYG0000047/MGYG000004741/genome/MGYG000004741.fna	0.0701395	3	5.46e-05	0.00112631	YES	10.3333	22	2	210957	346370	101903	Human-Gut	2	0.00234773	0.0396959	YES	117	181	53	0	0	NA	5
./Human-Gut/pub/databases/metagenomics/mgnify_genomes/human-gut/v2.0/species_catalogue/MGYG0000017/MGYG000001743/genome/MGYG000001743.fna	0.07059	1	0.0681561	0.784071	NO	7	6	6	671079	671079	671079	Human-Gut	2	0.00237727	0.0401521	YES	99.5	165	34	0	0	NA	3
./Human-Oral/ftp.ebi.ac.uk/pub/databases/metagenomics/mgnify_genomes/human-oral/v1.0/species_catalogue/MGYG0002981/MGYG000298177/genome/MGYG000298177.fna	0.0715916	2	0.00244359	0.0413614	YES	12.5	18	5	136592	159674	113509	Human-Oral	2	0.00244359	0.0412277	YES	120.5	144	97	0	0	NA	4
./Human-Gut/pub/databases/metagenomics/mgnify_genomes/human-gut/v2.0/species_catalogue/MGYG0000029/MGYG000002903/genome/MGYG000002903.fna	0.071759	3	5.84e-05	0.00119839	YES	33.6667	33	32	319545	730465	37476	Human-Gut	2	0.00245476	0.0413715	YES	53.5	88	19	0	0	NA	5
./Human-Gut/pub/databases/metagenomics/mgnify_genomes/human-gut/v2.0/species_catalogue/MGYG0000003/MGYG000000399/genome/MGYG000000399.fna	0.0720176	0	1	1	NO	NA	NA	NA	NA	NA	NA	Human-Gut	2	0.00247206	0.0416183	YES	4	6	2	0	0	NA	2
./Human-Gut/pub/databases/metagenomics/mgnify_genomes/human-gut/v2.0/species_catalogue/MGYG0000005/MGYG000000521/genome/MGYG000000521.fna	0.072927	0	1	1	NO	NA	NA	NA	NA	NA	NA	Human-Gut	2	0.00253336	0.0426045	YES	12.5	22	3	0	0	NA	2
./Pig-Gut/ftp.ebi.ac.uk/pub/databases/metagenomics/mgnify_genomes/pig-gut/v1.0/species_catalogue/MGYG0003017/MGYG000301700/genome/MGYG000301700.fna	0.074872	0	1	1	NO	NA	NA	NA	NA	NA	NA	Pig-Gut	2	0.00266685	0.0448014	YES	134	135	133	0	0	NA	2
./Pig-Gut/ftp.ebi.ac.uk/pub/databases/metagenomics/mgnify_genomes/pig-gut/v1.0/species_catalogue/MGYG0003031/MGYG000303168/genome/MGYG000303168.fna	0.0762954	0	1	1	NO	NA	NA	NA	NA	NA	NA	Pig-Gut	2	0.0027666	0.0464274	YES	54.5	82	27	0	0	NA	2
./Human-Gut/pub/databases/metagenomics/mgnify_genomes/human-gut/v2.0/species_catalogue/MGYG0000037/MGYG000003745/genome/MGYG000003745.fna	0.0768635	6	2.68e-10	7.62923e-09	YES	5.83333	11	0	133246	386620	45615	Human-Gut	2	0.0028069	0.0470532	YES	249.5	333	166	0	0	NA	8
./Human-Gut/pub/databases/metagenomics/mgnify_genomes/human-gut/v2.0/species_catalogue/MGYG0000036/MGYG000003677/genome/MGYG000003677.fna	0.0777236	11	0	0	YES	15.9091	54	2	118809	214322	3099	Human-Gut	2	0.00286844	0.0480333	YES	183.5	197	170	0	0	NA	13
./Human-Gut/pub/databases/metagenomics/mgnify_genomes/human-gut/v2.0/species_catalogue/MGYG0000021/MGYG000002195/genome/MGYG000002195.fna	0.27789	0	1	1	NO	NA	NA	NA	NA	NA	NA	Human-Gut	3	0.00290798	0.0486434	YES	57.3333	159	4	0	0	NA	3
./Human-Gut/pub/databases/metagenomics/mgnify_genomes/human-gut/v2.0/species_catalogue/MGYG0000005/MGYG000000509/genome/MGYG000000509.fna	0.078445	1	0.0754471	0.850936	NO	1	0	0	132084	132084	132084	Human-Gut	2	0.00292054	0.0488013	YES	13.5	20	7	0	0	NA	3
./Mouse-Gut/ftp.ebi.ac.uk/pub/databases/metagenomics/mgnify_genomes/mouse-gut/v1.0/species_catalogue/MGYG0003221/MGYG000322101/genome/MGYG000322101.fna	0.280221	1	0.244383	1	NO	27953	27952	27952	177992	177992	177992	Mouse-Gut	3	0.00297663	0.0496554	YES	28.5	39	18	213.5	271	156	4
./Marine/ftp.ebi.ac.uk/pub/databases/metagenomics/mgnify_genomes/marine/v1.0/species_catalogue/MGYG0002972/MGYG000297249/genome/MGYG000297249.fna	0.280267	2	0.0326532	0.395094	NO	36.5	57	14	1081532	1851894	311170	Marine	3	0.00297799	0.0496554	YES	463.667	818	196	0	0	NA	5
./Mouse-Gut/ftp.ebi.ac.uk/pub/databases/metagenomics/mgnify_genomes/mouse-gut/v1.0/species_catalogue/MGYG0003309/MGYG000330962/genome/MGYG000330962.fna	0.0798095	7	3.82e-12	1.18201e-10	YES	22.4286	38	5	113938	262428	9664	Mouse-Gut	2	0.00302029	0.0503071	YES	99.5	129	70	0	0	NA	9
./Human-Gut/pub/databases/metagenomics/mgnify_genomes/human-gut/v2.0/species_catalogue/MGYG0000037/MGYG000003730/genome/MGYG000003730.fna	0.0820158	13	0	0	YES	145.462	1743	2	92270.4	331182	5372	Human-Gut	2	0.00318493	0.0529931	YES	8	12	4	0	0	NA	15
./Human-Gut/pub/databases/metagenomics/mgnify_genomes/human-gut/v2.0/species_catalogue/MGYG0000012/MGYG000001274/genome/MGYG000001274.fna	0.0828782	0	1	1	NO	NA	NA	NA	NA	NA	NA	Human-Gut	2	0.00325041	0.0540252	YES	115	201	29	0	0	NA	2
./Human-Gut/pub/databases/metagenomics/mgnify_genomes/human-gut/v2.0/species_catalogue/MGYG0000035/MGYG000003518/genome/MGYG000003518.fna	0.083195	1	0.0798283	0.887693	NO	21	20	20	995947	995947	995947	Human-Gut	2	0.00327462	0.0543698	YES	25.5	31	20	0	0	NA	3
./Human-Vaginal/ftp.ebi.ac.uk/pub/databases/metagenomics/mgnify_genomes/human-vaginal/v1.0/species_catalogue/MGYG0003037/MGYG000303766/genome/MGYG000303766.fna	0.0868517	0	1	1	NO	NA	NA	NA	NA	NA	NA	Human-Vaginal	2	0.00356018	0.0590484	YES	54.5	77	32	0	0	NA	2
./Human-Gut/pub/databases/metagenomics/mgnify_genomes/human-gut/v2.0/species_catalogue/MGYG0000032/MGYG000003238/genome/MGYG000003238.fna	0.0873638	3	0.0001041	0.00210309	YES	12.3333	20	1	246292	448183	132869	Human-Gut	2	0.00360107	0.0596634	YES	71	106	36	0	0	NA	5
./Mouse-Gut/ftp.ebi.ac.uk/pub/databases/metagenomics/mgnify_genomes/mouse-gut/v1.0/species_catalogue/MGYG0003312/MGYG000331216/genome/MGYG000331216.fna	0.0879598	2	0.00364893	0.0599691	YES	20	34	4	189818	228956	150681	Mouse-Gut	2	0.00364893	0.0603332	YES	46	73	19	0	0	NA	4
./Human-Oral/ftp.ebi.ac.uk/pub/databases/metagenomics/mgnify_genomes/human-oral/v1.0/species_catalogue/MGYG0002990/MGYG000299064/genome/MGYG000299064.fna	0.0879632	2	0.0036492	0.0599691	YES	25.5	31	18	269754	404441	135066	Human-Oral	2	0.0036492	0.0603332	YES	163.5	167	160	0	0	NA	4
./Mouse-Gut/ftp.ebi.ac.uk/pub/databases/metagenomics/mgnify_genomes/mouse-gut/v1.0/species_catalogue/MGYG0003309/MGYG000330935/genome/MGYG000330935.fna	0.0884696	1	0.084669	0.91996	NO	6	5	5	85582	85582	85582	Mouse-Gut	2	0.0036901	0.060945	YES	73	120	26	0	0	NA	3
./Human-Oral/ftp.ebi.ac.uk/pub/databases/metagenomics/mgnify_genomes/human-oral/v1.0/species_catalogue/MGYG0002984/MGYG000298471/genome/MGYG000298471.fna	0.088648	0	1	1	NO	NA	NA	NA	NA	NA	NA	Human-Oral	2	0.00370456	0.0611194	YES	126	198	54	0	0	NA	2
./Human-Gut/pub/databases/metagenomics/mgnify_genomes/human-gut/v2.0/species_catalogue/MGYG0000035/MGYG000003558/genome/MGYG000003558.fna	0.0895602	2	0.00377891	0.0618249	YES	6.5	8	3	359110	508839	209382	Human-Gut	2	0.00377891	0.0622805	YES	20	36	4	0	0	NA	4
./Mouse-Gut/ftp.ebi.ac.uk/pub/databases/metagenomics/mgnify_genomes/mouse-gut/v1.0/species_catalogue/MGYG0003308/MGYG000330885/genome/MGYG000330885.fna	0.0896924	0	1	1	NO	NA	NA	NA	NA	NA	NA	Mouse-Gut	2	0.00378974	0.0623933	YES	35	42	28	0	0	NA	2
./Human-Gut/pub/databases/metagenomics/mgnify_genomes/human-gut/v2.0/species_catalogue/MGYG0000020/MGYG000002094/genome/MGYG000002094.fna	0.0897427	2	0.00379387	0.0620049	YES	50	61	37	477832	486016	469649	Human-Gut	2	0.00379387	0.0623957	YES	141	189	93	0	0	NA	4
./Human-Gut/pub/databases/metagenomics/mgnify_genomes/human-gut/v2.0/species_catalogue/MGYG0000007/MGYG000000754/genome/MGYG000000754.fna	0.0898396	1	0.0859222	0.929064	NO	3348	3347	3347	926719	926719	926719	Human-Gut	2	0.00380183	0.0624609	YES	296.5	346	247	0	0	NA	3
./Human-Gut/pub/databases/metagenomics/mgnify_genomes/human-gut/v2.0/species_catalogue/MGYG0000048/MGYG000004886/genome/MGYG000004886.fna	0.089954	1	0.0860267	0.929552	NO	1	0	0	508951	508951	508951	Human-Gut	2	0.00381122	0.0625496	YES	569	638	500	0	0	NA	3
./Cow-Rumen/ftp.ebi.ac.uk/pub/databases/metagenomics/mgnify_genomes/cow-rumen/v1.0/species_catalogue/MGYG0002929/MGYG000292970/genome/MGYG000292970.fna	0.0905793	1	0.0865981	0.930307	NO	20167	20166	20166	446675	446675	446675	Cow-Rumen	2	0.00386279	0.0633296	YES	36.5	39	34	0	0	NA	3
./Human-Gut/pub/databases/metagenomics/mgnify_genomes/human-gut/v2.0/species_catalogue/MGYG0000037/MGYG000003756/genome/MGYG000003756.fna	0.0918723	3	0.000120656	0.00241884	YES	6.33333	11	1	265371	523079	6262	Human-Gut	2	0.00397047	0.0650268	YES	178	232	124	0	0	NA	5
./Cow-Rumen/ftp.ebi.ac.uk/pub/databases/metagenomics/mgnify_genomes/cow-rumen/v1.0/species_catalogue/MGYG0002918/MGYG000291845/genome/MGYG000291845.fna	0.0933903	2	0.00409864	0.0666381	YES	10335.5	14583	6086	528394	800211	256578	Cow-Rumen	2	0.00409865	0.0670559	YES	28	45	11	0	0	NA	4
./Cow-Rumen/ftp.ebi.ac.uk/pub/databases/metagenomics/mgnify_genomes/cow-rumen/v1.0/species_catalogue/MGYG0002954/MGYG000295467/genome/MGYG000295467.fna	0.0938551	0	1	1	NO	NA	NA	NA	NA	NA	NA	Cow-Rumen	2	0.00413827	0.0676335	YES	217.5	264	171	0	0	NA	2
./Mouse-Gut/ftp.ebi.ac.uk/pub/databases/metagenomics/mgnify_genomes/mouse-gut/v1.0/species_catalogue/MGYG0003308/MGYG000330880/genome/MGYG000330880.fna	0.0942452	0	1	1	NO	NA	NA	NA	NA	NA	NA	Mouse-Gut	2	0.00417166	0.0681082	YES	13.5	17	10	0	0	NA	2
./Pig-Gut/ftp.ebi.ac.uk/pub/databases/metagenomics/mgnify_genomes/pig-gut/v1.0/species_catalogue/MGYG0003020/MGYG000302061/genome/MGYG000302061.fna	0.0947118	0	1	1	NO	NA	NA	NA	NA	NA	NA	Pig-Gut	2	0.00421178	0.0686915	YES	82	91	73	0	0	NA	2
./Mouse-Gut/ftp.ebi.ac.uk/pub/databases/metagenomics/mgnify_genomes/mouse-gut/v1.0/species_catalogue/MGYG0004106/MGYG000410645/genome/MGYG000410645.fna	0.096073	5	6.3e-08	1.63581e-06	YES	7.2	17	0	301754	565351	46932	Mouse-Gut	2	0.00432981	0.070543	YES	214.5	278	151	0	0	NA	7
./Pig-Gut/ftp.ebi.ac.uk/pub/databases/metagenomics/mgnify_genomes/pig-gut/v1.0/species_catalogue/MGYG0003018/MGYG000301810/genome/MGYG000301810.fna	0.0963836	4	3.33e-06	7.68994e-05	YES	28	36	3	334675	787185	5096	Pig-Gut	2	0.00435696	0.0709115	YES	48.5	51	46	0	0	NA	6
./Non-Model-Fish-Gut/ftp.ebi.ac.uk/pub/databases/metagenomics/mgnify_genomes/non-model-fish-gut/v2.0/species_catalogue/MGYG0002995/MGYG000299510/genome/MGYG000299510.fna	0.0967891	1	0.0922525	0.957824	NO	34	33	33	124621	124621	124621	Non-Model-Fish-Gut	2	0.00439251	0.0714159	YES	39	59	19	0	0	NA	3
./Mouse-Gut/ftp.ebi.ac.uk/pub/databases/metagenomics/mgnify_genomes/mouse-gut/v1.0/species_catalogue/MGYG0003306/MGYG000330617/genome/MGYG000330617.fna	0.0971617	4	3.44e-06	7.93227e-05	YES	17	38	1	267903	722589	7646	Mouse-Gut	2	0.0044253	0.0718744	YES	162	257	67	0	0	NA	6
./Human-Gut/pub/databases/metagenomics/mgnify_genomes/human-gut/v2.0/species_catalogue/MGYG0000032/MGYG000003292/genome/MGYG000003292.fna	0.0976418	2	0.00446773	0.0718924	YES	2937	5258	614	397364	686455	108273	Human-Gut	2	0.00446773	0.0724884	YES	58	66	50	0	0	NA	4
./Mouse-Gut/ftp.ebi.ac.uk/pub/databases/metagenomics/mgnify_genomes/mouse-gut/v1.0/species_catalogue/MGYG0003233/MGYG000323359/genome/MGYG000323359.fna	0.0981221	0	1	1	NO	NA	NA	NA	NA	NA	NA	Mouse-Gut	2	0.00451036	0.0730643	YES	201.5	294	109	0	0	NA	2
./Human-Gut/pub/databases/metagenomics/mgnify_genomes/human-gut/v2.0/species_catalogue/MGYG0000009/MGYG000000934/genome/MGYG000000934.fna	0.0981469	3	0.000146416	0.00289815	YES	226.333	609	33	474845	1235563	65743	Human-Gut	2	0.00451256	0.0730643	YES	162	284	40	0	0	NA	5
./Human-Oral/ftp.ebi.ac.uk/pub/databases/metagenomics/mgnify_genomes/human-oral/v1.0/species_catalogue/MGYG0002990/MGYG000299041/genome/MGYG000299041.fna	0.098712	4	3.66e-06	8.40244e-05	YES	19.5	31	10	233047	496418	71391	Human-Oral	2	0.00456297	0.0738042	YES	164	244	84	0	0	NA	6
./Human-Oral/ftp.ebi.ac.uk/pub/databases/metagenomics/mgnify_genomes/human-oral/v1.0/species_catalogue/MGYG0002986/MGYG000298675/genome/MGYG000298675.fna	0.0992942	3	0.000151481	0.00299084	YES	36.3333	42	22	366914	608859	206026	Human-Oral	2	0.00461518	0.0744812	YES	155	226	84	0	0	NA	5
./Marine/ftp.ebi.ac.uk/pub/databases/metagenomics/mgnify_genomes/marine/v1.0/species_catalogue/MGYG0002972/MGYG000297237/genome/MGYG000297237.fna	0.099307	0	1	1	NO	NA	NA	NA	NA	NA	NA	Marine	2	0.00461633	0.0744812	YES	35	68	2	0	0	NA	2
./Human-Gut/pub/databases/metagenomics/mgnify_genomes/human-gut/v2.0/species_catalogue/MGYG0000006/MGYG000000699/genome/MGYG000000699.fna	0.0993502	1	0.0945744	0.964823	NO	18	17	17	483374	483374	483374	Human-Gut	2	0.00462021	0.0744812	YES	69.5	124	15	0	0	NA	3
./Marine/ftp.ebi.ac.uk/pub/databases/metagenomics/mgnify_genomes/marine/v1.0/species_catalogue/MGYG0002963/MGYG000296363/genome/MGYG000296363.fna	0.0993907	1	0.0946111	0.964823	NO	5	4	4	554165	554165	554165	Marine	2	0.00462386	0.0744812	YES	56	72	40	0	0	NA	3
./Marine/ftp.ebi.ac.uk/pub/databases/metagenomics/mgnify_genomes/marine/v1.0/species_catalogue/MGYG0002963/MGYG000296323/genome/MGYG000296323.fna	0.0998464	2	0.00466495	0.0745297	YES	5	5	3	409808	682885	136732	Marine	2	0.00466495	0.0750659	YES	232.5	259	206	0	0	NA	4
./Cow-Rumen/ftp.ebi.ac.uk/pub/databases/metagenomics/mgnify_genomes/cow-rumen/v1.0/species_catalogue/MGYG0002948/MGYG000294899/genome/MGYG000294899.fna	0.100163	1	0.0953104	0.970269	NO	4510	4509	4509	997656	997656	997656	Cow-Rumen	2	0.00469363	0.0754499	YES	238.5	310	167	0	0	NA	3
./Human-Gut/pub/databases/metagenomics/mgnify_genomes/human-gut/v2.0/species_catalogue/MGYG0000034/MGYG000003422/genome/MGYG000003422.fna	0.100298	4	3.89e-06	8.89135e-05	YES	13.5	20	4	357998	684039	40140	Human-Gut	2	0.00470581	0.0755681	YES	83.5	85	82	0	0	NA	6
./Human-Gut/pub/databases/metagenomics/mgnify_genomes/human-gut/v2.0/species_catalogue/MGYG0000042/MGYG000004251/genome/MGYG000004251.fna	0.10079	1	0.0958771	0.971617	NO	1	0	0	142387	142387	142387	Human-Gut	2	0.00475058	0.0761444	YES	264.5	269	260	0	0	NA	3
./Cow-Rumen/ftp.ebi.ac.uk/pub/databases/metagenomics/mgnify_genomes/cow-rumen/v1.0/species_catalogue/MGYG0002944/MGYG000294494/genome/MGYG000294494.fna	0.100799	0	1	1	NO	NA	NA	NA	NA	NA	NA	Cow-Rumen	2	0.00475143	0.0761444	YES	106.5	152	61	135	191	79	2
./Mouse-Gut/ftp.ebi.ac.uk/pub/databases/metagenomics/mgnify_genomes/mouse-gut/v1.0/species_catalogue/MGYG0003312/MGYG000331265/genome/MGYG000331265.fna	0.101754	1	0.0967482	0.976652	NO	38	37	37	1400398	1400398	1400398	Mouse-Gut	2	0.0048388	0.0774652	YES	43.5	81	6	0	0	NA	3
./Human-Gut/pub/databases/metagenomics/mgnify_genomes/human-gut/v2.0/species_catalogue/MGYG0000006/MGYG000000616/genome/MGYG000000616.fna	0.102312	0	1	1	NO	NA	NA	NA	NA	NA	NA	Human-Gut	2	0.00489024	0.0782088	YES	22.5	40	5	0	0	NA	2
./Human-Vaginal/ftp.ebi.ac.uk/pub/databases/metagenomics/mgnify_genomes/human-vaginal/v1.0/species_catalogue/MGYG0003040/MGYG000304005/genome/MGYG000304005.fna	0.102491	3	0.00016619	0.00326889	YES	1789.67	5290	36	420334	588886	93492	Human-Vaginal	2	0.00490672	0.0783924	YES	217	290	144	0	0	NA	5
./Cow-Rumen/ftp.ebi.ac.uk/pub/databases/metagenomics/mgnify_genomes/cow-rumen/v1.0/species_catalogue/MGYG0002928/MGYG000292897/genome/MGYG000292897.fna	0.102672	1	0.0975772	0.97871	NO	4704	4703	4703	379287	379287	379287	Cow-Rumen	2	0.00492353	0.0785807	YES	145	208	82	0	0	NA	3
./Mouse-Gut/ftp.ebi.ac.uk/pub/databases/metagenomics/mgnify_genomes/mouse-gut/v1.0/species_catalogue/MGYG0003271/MGYG000327169/genome/MGYG000327169.fna	0.103339	2	0.0049855	0.0790861	YES	34	33	33	48798	85008	12588	Mouse-Gut	2	0.0049855	0.079418	YES	12.5	22	3	0	0	NA	4
./Mouse-Gut/ftp.ebi.ac.uk/pub/databases/metagenomics/mgnify_genomes/mouse-gut/v1.0/species_catalogue/MGYG0003306/MGYG000330630/genome/MGYG000330630.fna	0.103346	6	1.55e-09	4.28769e-08	YES	17.8333	31	4	215434	975087	7667	Mouse-Gut	2	0.00498613	0.079418	YES	213.5	263	164	0	0	NA	8
./Mouse-Gut/ftp.ebi.ac.uk/pub/databases/metagenomics/mgnify_genomes/mouse-gut/v1.0/species_catalogue/MGYG0003872/MGYG000387283/genome/MGYG000387283.fna	0.10348	3	0.000170924	0.00335358	YES	2928.33	4411	1385	8711.67	12650	3283	Mouse-Gut	2	0.00499866	0.0795366	YES	147	249	45	130	208	52	5
./Human-Gut/pub/databases/metagenomics/mgnify_genomes/human-gut/v2.0/species_catalogue/MGYG0000006/MGYG000000698/genome/MGYG000000698.fna	0.103778	0	1	1	NO	NA	NA	NA	NA	NA	NA	Human-Gut	2	0.00502647	0.0798979	YES	17.5	27	8	0	0	NA	2
./Human-Gut/pub/databases/metagenomics/mgnify_genomes/human-gut/v2.0/species_catalogue/MGYG0000046/MGYG000004631/genome/MGYG000004631.fna	0.103957	1	0.0987358	0.984027	NO	2835	2834	2834	555133	555133	555133	Human-Gut	2	0.00504323	0.080083	YES	106.5	111	102	0	0	NA	3
./Pig-Gut/ftp.ebi.ac.uk/pub/databases/metagenomics/mgnify_genomes/pig-gut/v1.0/species_catalogue/MGYG0003024/MGYG000302408/genome/MGYG000302408.fna	0.104217	0	1	1	NO	NA	NA	NA	NA	NA	NA	Pig-Gut	2	0.00506764	0.0803891	YES	38	54	22	0	0	NA	2
./Human-Gut/pub/databases/metagenomics/mgnify_genomes/human-gut/v2.0/species_catalogue/MGYG0000020/MGYG000002093/genome/MGYG000002093.fna	0.104736	2	0.00511651	0.0810002	YES	899.5	1782	15	151398	263738	39059	Human-Gut	2	0.00511651	0.0810822	YES	240	326	154	0	0	NA	4
./Human-Gut/pub/databases/metagenomics/mgnify_genomes/human-gut/v2.0/species_catalogue/MGYG0000032/MGYG000003267/genome/MGYG000003267.fna	0.105024	3	0.000178484	0.00347753	YES	21.6667	36	13	482479	1345869	5119	Human-Gut	2	0.0051437	0.0814306	YES	81	156	6	0	0	NA	5
./Human-Gut/pub/databases/metagenomics/mgnify_genomes/human-gut/v2.0/species_catalogue/MGYG0000032/MGYG000003214/genome/MGYG000003214.fna	0.342104	5	2.94e-05	0.000621209	YES	68.8	315	0	1057703	2923184	69021	Human-Gut	3	0.00517446	0.0818349	YES	268	445	176	0	0	NA	8
./Human-Gut/pub/databases/metagenomics/mgnify_genomes/human-gut/v2.0/species_catalogue/MGYG0000011/MGYG000001195/genome/MGYG000001195.fna	0.106205	0	1	1	NO	NA	NA	NA	NA	NA	NA	Human-Gut	2	0.00525592	0.0830393	YES	10.5	16	5	0	0	NA	2
./Pig-Gut/ftp.ebi.ac.uk/pub/databases/metagenomics/mgnify_genomes/pig-gut/v1.0/species_catalogue/MGYG0003021/MGYG000302197/genome/MGYG000302197.fna	0.107058	0	1	1	NO	NA	NA	NA	NA	NA	NA	Pig-Gut	2	0.00533764	0.0842454	YES	92	145	39	0	0	NA	2
./Human-Gut/pub/databases/metagenomics/mgnify_genomes/human-gut/v2.0/species_catalogue/MGYG0000036/MGYG000003640/genome/MGYG000003640.fna	0.107166	0	1	1	NO	NA	NA	NA	NA	NA	NA	Human-Gut	2	0.00534809	0.0842673	YES	19	21	17	0	0	NA	2
./Mouse-Gut/ftp.ebi.ac.uk/pub/databases/metagenomics/mgnify_genomes/mouse-gut/v1.0/species_catalogue/MGYG0003227/MGYG000322788/genome/MGYG000322788.fna	0.107184	3	0.000189418	0.00367955	YES	588.333	1709	16	54899	148227	30	Mouse-Gut	2	0.00534979	0.0842673	YES	42.5	57	28	166	184	148	5
./Human-Gut/pub/databases/metagenomics/mgnify_genomes/human-gut/v2.0/species_catalogue/MGYG0000021/MGYG000002107/genome/MGYG000002107.fna	0.107314	7	2.96e-11	8.81078e-10	YES	4504	11626	38	239595	784691	59587	Human-Gut	2	0.00536227	0.084379	YES	145	218	72	0	0	NA	9
./Human-Gut/pub/databases/metagenomics/mgnify_genomes/human-gut/v2.0/species_catalogue/MGYG0000035/MGYG000003584/genome/MGYG000003584.fna	0.107881	1	0.102266	0.992087	NO	21	20	20	809893	809893	809893	Human-Gut	2	0.00541712	0.0851565	YES	12.5	14	11	0	0	NA	3
./Human-Gut/pub/databases/metagenomics/mgnify_genomes/human-gut/v2.0/species_catalogue/MGYG0000026/MGYG000002688/genome/MGYG000002688.fna	0.109008	1	0.103277	0.992087	NO	193	192	192	1217148	1217148	1217148	Human-Gut	2	0.00552673	0.0867923	YES	94.5	132	57	0	0	NA	3
./Human-Gut/pub/databases/metagenomics/mgnify_genomes/human-gut/v2.0/species_catalogue/MGYG0000038/MGYG000003861/genome/MGYG000003861.fna	0.109812	0	1	1	NO	NA	NA	NA	NA	NA	NA	Human-Gut	2	0.00560556	0.0879422	YES	69.5	94	45	0	0	NA	2
./Human-Gut/pub/databases/metagenomics/mgnify_genomes/human-gut/v2.0/species_catalogue/MGYG0000037/MGYG000003739/genome/MGYG000003739.fna	0.110546	2	0.00567799	0.0889003	YES	13	13	11	151740	268539	34940	Human-Gut	2	0.00567799	0.0889893	YES	56	76	36	0	0	NA	4
./Mouse-Gut/ftp.ebi.ac.uk/pub/databases/metagenomics/mgnify_genomes/mouse-gut/v1.0/species_catalogue/MGYG0003302/MGYG000330290/genome/MGYG000330290.fna	0.110642	0	1	1	NO	NA	NA	NA	NA	NA	NA	Mouse-Gut	2	0.00568753	0.0890496	YES	47.5	68	27	0	0	NA	2
./Human-Gut/pub/databases/metagenomics/mgnify_genomes/human-gut/v2.0/species_catalogue/MGYG0000040/MGYG000004083/genome/MGYG000004083.fna	0.111282	0	1	1	NO	NA	NA	NA	NA	NA	NA	Human-Gut	2	0.00575112	0.0899553	YES	4	5	3	0	0	NA	2
./Human-Gut/pub/databases/metagenomics/mgnify_genomes/human-gut/v2.0/species_catalogue/MGYG0000005/MGYG000000513/genome/MGYG000000513.fna	0.111417	0	1	1	NO	NA	NA	NA	NA	NA	NA	Human-Gut	2	0.00576458	0.0900758	YES	18	30	6	0	0	NA	2
./Human-Gut/pub/databases/metagenomics/mgnify_genomes/human-gut/v2.0/species_catalogue/MGYG0000005/MGYG000000507/genome/MGYG000000507.fna	0.111802	0	1	1	NO	NA	NA	NA	NA	NA	NA	Human-Gut	2	0.00580294	0.0905849	YES	14	26	2	0	0	NA	2
./Mouse-Gut/ftp.ebi.ac.uk/pub/databases/metagenomics/mgnify_genomes/mouse-gut/v1.0/species_catalogue/MGYG0003311/MGYG000331130/genome/MGYG000331130.fna	0.111986	5	1.34e-07	3.41144e-06	YES	395.4	1896	6	244169	655476	13583	Mouse-Gut	2	0.0058214	0.090729	YES	50	65	35	0	0	NA	7
./Pig-Gut/ftp.ebi.ac.uk/pub/databases/metagenomics/mgnify_genomes/pig-gut/v1.0/species_catalogue/MGYG0003032/MGYG000303276/genome/MGYG000303276.fna	0.11201	1	0.105964	0.994656	NO	35	34	34	155231	155231	155231	Pig-Gut	2	0.00582376	0.090729	YES	14	23	5	0	0	NA	3
./Mouse-Gut/ftp.ebi.ac.uk/pub/databases/metagenomics/mgnify_genomes/mouse-gut/v1.0/species_catalogue/MGYG0003252/MGYG000325232/genome/MGYG000325232.fna	0.112078	0	1	1	NO	NA	NA	NA	NA	NA	NA	Mouse-Gut	2	0.00583057	0.0907448	YES	16.5	17	16	0	0	NA	2
./Mouse-Gut/ftp.ebi.ac.uk/pub/databases/metagenomics/mgnify_genomes/mouse-gut/v1.0/species_catalogue/MGYG0003312/MGYG000331274/genome/MGYG000331274.fna	0.112492	5	1.37e-07	3.48216e-06	YES	32	63	1	163736	650712	10040	Mouse-Gut	2	0.00587218	0.0913016	YES	146.5	158	135	0	0	NA	7
./Cow-Rumen/ftp.ebi.ac.uk/pub/databases/metagenomics/mgnify_genomes/cow-rumen/v1.0/species_catalogue/MGYG0002950/MGYG000295059/genome/MGYG000295059.fna	0.11257	0	1	1	NO	NA	NA	NA	NA	NA	NA	Cow-Rumen	2	0.00588	0.0913325	YES	38	41	35	0	0	NA	2
./Human-Gut/pub/databases/metagenomics/mgnify_genomes/human-gut/v2.0/species_catalogue/MGYG0000033/MGYG000003368/genome/MGYG000003368.fna	0.11403	2	0.00602765	0.0936259	YES	9.5	16	1	476560	541461	411659	Human-Gut	2	0.00602765	0.0935331	YES	93	107	79	0	0	NA	4
./Human-Gut/pub/databases/metagenomics/mgnify_genomes/human-gut/v2.0/species_catalogue/MGYG0000047/MGYG000004712/genome/MGYG000004712.fna	0.114546	0	1	1	NO	NA	NA	NA	NA	NA	NA	Human-Gut	2	0.00608027	0.0942563	YES	30	45	15	0	0	NA	2
./Human-Gut/pub/databases/metagenomics/mgnify_genomes/human-gut/v2.0/species_catalogue/MGYG0000030/MGYG000003084/genome/MGYG000003084.fna	0.114726	0	1	1	NO	NA	NA	NA	NA	NA	NA	Human-Gut	2	0.00609871	0.0944485	YES	60	96	24	0	0	NA	2
./Cow-Rumen/ftp.ebi.ac.uk/pub/databases/metagenomics/mgnify_genomes/cow-rumen/v1.0/species_catalogue/MGYG0002903/MGYG000290347/genome/MGYG000290347.fna	0.11479	0	1	1	NO	NA	NA	NA	NA	NA	NA	Cow-Rumen	2	0.00610519	0.0944556	YES	15	24	6	5	5	5	2
./Human-Gut/pub/databases/metagenomics/mgnify_genomes/human-gut/v2.0/species_catalogue/MGYG0000036/MGYG000003641/genome/MGYG000003641.fna	0.114875	7	4.74e-11	1.395e-09	YES	14.2857	26	4	257424	486270	50604	Human-Gut	2	0.00611392	0.0944972	YES	88	138	38	0	0	NA	9
./Pig-Gut/ftp.ebi.ac.uk/pub/databases/metagenomics/mgnify_genomes/pig-gut/v1.0/species_catalogue/MGYG0003024/MGYG000302427/genome/MGYG000302427.fna	0.116076	0	1	1	NO	NA	NA	NA	NA	NA	NA	Pig-Gut	2	0.00623745	0.0963114	YES	81	95	67	0	0	NA	2
./Mouse-Gut/ftp.ebi.ac.uk/pub/databases/metagenomics/mgnify_genomes/mouse-gut/v1.0/species_catalogue/MGYG0003390/MGYG000339055/genome/MGYG000339055.fna	0.116198	0	1	1	NO	NA	NA	NA	NA	NA	NA	Mouse-Gut	2	0.00625013	0.0964121	YES	26	37	15	14.5	19	10	2
./Human-Gut/pub/databases/metagenomics/mgnify_genomes/human-gut/v2.0/species_catalogue/MGYG0000021/MGYG000002150/genome/MGYG000002150.fna	0.116477	0	1	1	NO	NA	NA	NA	NA	NA	NA	Human-Gut	2	0.00627901	0.0967623	YES	151.5	241	62	0	0	NA	2
./Cow-Rumen/ftp.ebi.ac.uk/pub/databases/metagenomics/mgnify_genomes/cow-rumen/v1.0/species_catalogue/MGYG0002917/MGYG000291715/genome/MGYG000291715.fna	0.116631	0	1	1	NO	NA	NA	NA	NA	NA	NA	Cow-Rumen	2	0.00629503	0.0969903	YES	70.5	105	36	0	0	NA	2
./Human-Gut/pub/databases/metagenomics/mgnify_genomes/human-gut/v2.0/species_catalogue/MGYG0000007/MGYG000000711/genome/MGYG000000711.fna	0.116935	0	1	1	NO	NA	NA	NA	NA	NA	NA	Human-Gut	2	0.00632658	0.0973037	YES	69.5	128	11	0	0	NA	2
./Human-Gut/pub/databases/metagenomics/mgnify_genomes/human-gut/v2.0/species_catalogue/MGYG0000035/MGYG000003542/genome/MGYG000003542.fna	0.117133	1	0.110533	0.999779	NO	14	13	13	1787134	1787134	1787134	Human-Gut	2	0.00634723	0.0975256	YES	30.5	32	29	0	0	NA	3
./Human-Gut/pub/databases/metagenomics/mgnify_genomes/human-gut/v2.0/species_catalogue/MGYG0000038/MGYG000003810/genome/MGYG000003810.fna	0.117428	1	0.110795	0.999779	NO	5	4	4	119399	119399	119399	Human-Gut	2	0.00637791	0.0978905	YES	21.5	28	15	0	0	NA	3
./Cow-Rumen/ftp.ebi.ac.uk/pub/databases/metagenomics/mgnify_genomes/cow-rumen/v1.0/species_catalogue/MGYG0002943/MGYG000294376/genome/MGYG000294376.fna	0.117529	0	1	1	NO	NA	NA	NA	NA	NA	NA	Cow-Rumen	2	0.00638856	0.0978905	YES	22	37	7	11	11	11	2
./Cow-Rumen/ftp.ebi.ac.uk/pub/databases/metagenomics/mgnify_genomes/cow-rumen/v1.0/species_catalogue/MGYG0002931/MGYG000293123/genome/MGYG000293123.fna	0.117541	0	1	1	NO	NA	NA	NA	NA	NA	NA	Cow-Rumen	2	0.00638973	0.0978905	YES	182	196	168	0	0	NA	2
./Human-Gut/pub/databases/metagenomics/mgnify_genomes/human-gut/v2.0/species_catalogue/MGYG0000037/MGYG000003753/genome/MGYG000003753.fna	0.118019	4	7.36e-06	0.000164858	YES	12	12	10	130071	209561	22610	Human-Gut	2	0.00643976	0.0985604	YES	62	63	61	0	0	NA	6
./Human-Gut/pub/databases/metagenomics/mgnify_genomes/human-gut/v2.0/species_catalogue/MGYG0000021/MGYG000002121/genome/MGYG000002121.fna	0.11832	2	0.0064714	0.0994335	YES	33	32	32	318438	391384	245491	Human-Gut	2	0.0064714	0.098948	YES	42.5	53	32	0	0	NA	4
./Human-Gut/pub/databases/metagenomics/mgnify_genomes/human-gut/v2.0/species_catalogue/MGYG0000005/MGYG000000563/genome/MGYG000000563.fna	0.119117	4	7.63e-06	0.000170661	YES	6968.5	27787	11	434483	1131912	66377	Human-Gut	2	0.00655545	0.100017	NO	77.5	136	19	0	0	NA	6
./Human-Gut/pub/databases/metagenomics/mgnify_genomes/human-gut/v2.0/species_catalogue/MGYG0000028/MGYG000002847/genome/MGYG000002847.fna	0.119146	1	0.112322	1	NO	9	8	8	110305	110305	110305	Human-Gut	2	0.00655848	0.100017	NO	82	97	67	0	0	NA	3
./Human-Gut/pub/databases/metagenomics/mgnify_genomes/human-gut/v2.0/species_catalogue/MGYG0000033/MGYG000003391/genome/MGYG000003391.fna	0.119165	2	0.0065605	0.100605	NO	7	8	4	255883	444112	67654	Human-Gut	2	0.0065605	0.100017	NO	15	26	4	0	0	NA	4
./Mouse-Gut/ftp.ebi.ac.uk/pub/databases/metagenomics/mgnify_genomes/mouse-gut/v1.0/species_catalogue/MGYG0003300/MGYG000330031/genome/MGYG000330031.fna	0.119968	4	7.84e-06	0.000174859	YES	38.5	42	35	122379	307954	26242	Mouse-Gut	2	0.00664567	0.101217	NO	28	30	26	0	0	NA	6
./Mouse-Gut/ftp.ebi.ac.uk/pub/databases/metagenomics/mgnify_genomes/mouse-gut/v1.0/species_catalogue/MGYG0003819/MGYG000381923/genome/MGYG000381923.fna	0.12018	1	0.113239	1	NO	52	51	51	658289	658289	658289	Mouse-Gut	2	0.00666829	0.101463	NO	74.5	79	70	0	0	NA	3
./Mouse-Gut/ftp.ebi.ac.uk/pub/databases/metagenomics/mgnify_genomes/mouse-gut/v1.0/species_catalogue/MGYG0003307/MGYG000330716/genome/MGYG000330716.fna	0.120623	1	0.113632	1	NO	16	15	15	361251	361251	361251	Mouse-Gut	2	0.00671553	0.102083	NO	39.5	70	9	0	0	NA	3
./Mouse-Gut/ftp.ebi.ac.uk/pub/databases/metagenomics/mgnify_genomes/mouse-gut/v1.0/species_catalogue/MGYG0004104/MGYG000410417/genome/MGYG000410417.fna	0.121597	1	0.114495	1	NO	16	15	15	1890789	1890789	1890789	Mouse-Gut	2	0.00682009	0.103552	NO	89.5	163	16	0	0	NA	3
./Mouse-Gut/ftp.ebi.ac.uk/pub/databases/metagenomics/mgnify_genomes/mouse-gut/v1.0/species_catalogue/MGYG0003305/MGYG000330570/genome/MGYG000330570.fna	0.121648	2	0.00682555	0.103845	NO	52.5	91	12	700598	1100321	300876	Mouse-Gut	2	0.00682555	0.103552	NO	152	211	93	0	0	NA	4
./Mouse-Gut/ftp.ebi.ac.uk/pub/databases/metagenomics/mgnify_genomes/mouse-gut/v1.0/species_catalogue/MGYG0003306/MGYG000330610/genome/MGYG000330610.fna	0.121708	0	1	1	NO	NA	NA	NA	NA	NA	NA	Mouse-Gut	2	0.00683202	0.103552	NO	26.5	46	7	0	0	NA	2
./Cow-Rumen/ftp.ebi.ac.uk/pub/databases/metagenomics/mgnify_genomes/cow-rumen/v1.0/species_catalogue/MGYG0002922/MGYG000292229/genome/MGYG000292229.fna	0.12191	0	1	1	NO	NA	NA	NA	NA	NA	NA	Cow-Rumen	2	0.00685386	0.103782	NO	46.5	88	5	54.5	83	26	2
./Human-Gut/pub/databases/metagenomics/mgnify_genomes/human-gut/v2.0/species_catalogue/MGYG0000032/MGYG000003209/genome/MGYG000003209.fna	0.122323	1	0.115138	1	NO	16	15	15	16	16	16	Human-Gut	2	0.00689846	0.104357	NO	27	47	7	0	0	NA	3
./Pig-Gut/ftp.ebi.ac.uk/pub/databases/metagenomics/mgnify_genomes/pig-gut/v1.0/species_catalogue/MGYG0003019/MGYG000301986/genome/MGYG000301986.fna	0.122406	0	1	1	NO	NA	NA	NA	NA	NA	NA	Pig-Gut	2	0.00690739	0.104391	NO	12.5	19	6	0	0	NA	2
./Pig-Gut/ftp.ebi.ac.uk/pub/databases/metagenomics/mgnify_genomes/pig-gut/v1.0/species_catalogue/MGYG0003024/MGYG000302444/genome/MGYG000302444.fna	0.122717	0	1	1	NO	NA	NA	NA	NA	NA	NA	Pig-Gut	2	0.00694117	0.1048	NO	62	81	43	0	0	NA	2
./Human-Gut/pub/databases/metagenomics/mgnify_genomes/human-gut/v2.0/species_catalogue/MGYG0000037/MGYG000003786/genome/MGYG000003786.fna	0.123132	2	0.00698626	0.105481	NO	2242	4424	58	279789	351432	208146	Human-Gut	2	0.00698626	0.10538	NO	7.5	13	2	0	0	NA	4
./Pig-Gut/ftp.ebi.ac.uk/pub/databases/metagenomics/mgnify_genomes/pig-gut/v1.0/species_catalogue/MGYG0003015/MGYG000301529/genome/MGYG000301529.fna	0.123299	1	0.116	1	NO	30	29	29	666604	666604	666604	Pig-Gut	2	0.00700443	0.105552	NO	35.5	52	19	0	0	NA	3
./Human-Gut/pub/databases/metagenomics/mgnify_genomes/human-gut/v2.0/species_catalogue/MGYG0000030/MGYG000003011/genome/MGYG000003011.fna	0.124382	0	1	1	NO	NA	NA	NA	NA	NA	NA	Human-Gut	2	0.00712291	0.10723	NO	18.5	24	13	0	0	NA	2
./Human-Gut/pub/databases/metagenomics/mgnify_genomes/human-gut/v2.0/species_catalogue/MGYG0000037/MGYG000003728/genome/MGYG000003728.fna	0.124457	4	9.05e-06	0.000200987	YES	14.5	21	11	229842	396345	68917	Human-Gut	2	0.00713125	0.10723	NO	34.5	65	4	0	0	NA	6
./Pig-Gut/ftp.ebi.ac.uk/pub/databases/metagenomics/mgnify_genomes/pig-gut/v1.0/species_catalogue/MGYG0003019/MGYG000301937/genome/MGYG000301937.fna	0.124504	0	1	1	NO	NA	NA	NA	NA	NA	NA	Pig-Gut	2	0.00713635	0.10723	NO	36	68	4	0	0	NA	2
./Marine/ftp.ebi.ac.uk/pub/databases/metagenomics/mgnify_genomes/marine/v1.0/species_catalogue/MGYG0002974/MGYG000297428/genome/MGYG000297428.fna	0.124826	5	2.28e-07	5.66634e-06	YES	10.8	25	1	266578	1015660	6177	Marine	2	0.0071718	0.10766	NO	117.5	196	39	0	0	NA	7
./Cow-Rumen/ftp.ebi.ac.uk/pub/databases/metagenomics/mgnify_genomes/cow-rumen/v1.0/species_catalogue/MGYG0002914/MGYG000291487/genome/MGYG000291487.fna	0.125087	2	0.00720059	0.108092	NO	2061	2817	1303	3282	5124	1440	Cow-Rumen	2	0.00720059	0.107988	NO	166	319	13	83	83	83	4
./Human-Gut/pub/databases/metagenomics/mgnify_genomes/human-gut/v2.0/species_catalogue/MGYG0000026/MGYG000002664/genome/MGYG000002664.fna	0.125287	2	0.00722272	0.10832	NO	18792.5	37565	18	887815	1775611	19	Human-Gut	2	0.00722272	0.108216	NO	62.5	69	56	0	0	NA	4
./Human-Gut/pub/databases/metagenomics/mgnify_genomes/human-gut/v2.0/species_catalogue/MGYG0000032/MGYG000003274/genome/MGYG000003274.fna	0.126189	1	0.118552	1	NO	4	3	3	658203	658203	658203	Human-Gut	2	0.00732268	0.109609	NO	32	33	31	0	0	NA	3
./Marine/ftp.ebi.ac.uk/pub/databases/metagenomics/mgnify_genomes/marine/v1.0/species_catalogue/MGYG0002971/MGYG000297131/genome/MGYG000297131.fna	0.126662	3	0.00030808	0.00586814	YES	27	37	19	433311	979469	131563	Marine	2	0.00737539	0.110293	NO	128	137	119	0	0	NA	5
./Human-Gut/pub/databases/metagenomics/mgnify_genomes/human-gut/v2.0/species_catalogue/MGYG0000037/MGYG000003791/genome/MGYG000003791.fna	0.127667	9	2.21e-14	7.37782e-13	YES	13.7778	21	11	168679	364307	18204	Human-Gut	2	0.00748791	0.111868	NO	226.5	249	204	0	0	NA	11
./Mouse-Gut/ftp.ebi.ac.uk/pub/databases/metagenomics/mgnify_genomes/mouse-gut/v1.0/species_catalogue/MGYG0003306/MGYG000330611/genome/MGYG000330611.fna	0.127766	2	0.00749911	0.111716	NO	40	41	37	310057	381202	238912	Mouse-Gut	2	0.00749911	0.111929	NO	102.5	112	93	0	0	NA	4
./Human-Gut/pub/databases/metagenomics/mgnify_genomes/human-gut/v2.0/species_catalogue/MGYG0000034/MGYG000003437/genome/MGYG000003437.fna	0.129084	0	1	1	NO	NA	NA	NA	NA	NA	NA	Human-Gut	2	0.00764795	0.114042	NO	48	50	46	0	0	NA	2
./Human-Gut/pub/databases/metagenomics/mgnify_genomes/human-gut/v2.0/species_catalogue/MGYG0000034/MGYG000003433/genome/MGYG000003433.fna	0.129489	1	0.121456	1	NO	54706	54705	54705	480122	480122	480122	Human-Gut	2	0.00769396	0.114619	NO	14.5	18	11	0	0	NA	3
./Human-Gut/pub/databases/metagenomics/mgnify_genomes/human-gut/v2.0/species_catalogue/MGYG0000044/MGYG000004445/genome/MGYG000004445.fna	0.129695	0	1	1	NO	NA	NA	NA	NA	NA	NA	Human-Gut	2	0.00771738	0.114858	NO	32	47	17	0	0	NA	2
./Human-Oral/ftp.ebi.ac.uk/pub/databases/metagenomics/mgnify_genomes/human-oral/v1.0/species_catalogue/MGYG0002983/MGYG000298377/genome/MGYG000298377.fna	0.129957	2	0.00774729	0.11465	NO	55	103	5	684994	1161925	208064	Human-Oral	2	0.00774729	0.115194	NO	63	65	61	0	0	NA	4
./Human-Gut/pub/databases/metagenomics/mgnify_genomes/human-gut/v2.0/species_catalogue/MGYG0000047/MGYG000004761/genome/MGYG000004761.fna	0.130187	0	1	1	NO	NA	NA	NA	NA	NA	NA	Human-Gut	2	0.00777351	0.115474	NO	77.5	105	50	0	0	NA	2
./Pig-Gut/ftp.ebi.ac.uk/pub/databases/metagenomics/mgnify_genomes/pig-gut/v1.0/species_catalogue/MGYG0003017/MGYG000301721/genome/MGYG000301721.fna	0.131247	2	0.00789506	0.116178	NO	5039	10064	12	604512	963368	245656	Pig-Gut	2	0.00789506	0.117075	NO	107	145	69	0	0	NA	4
./Cow-Rumen/ftp.ebi.ac.uk/pub/databases/metagenomics/mgnify_genomes/cow-rumen/v1.0/species_catalogue/MGYG0002947/MGYG000294728/genome/MGYG000294728.fna	0.131257	1	0.123007	1	NO	100997	100996	100996	834095	834095	834095	Cow-Rumen	2	0.00789621	0.117075	NO	13	15	11	0	0	NA	3
./Cow-Rumen/ftp.ebi.ac.uk/pub/databases/metagenomics/mgnify_genomes/cow-rumen/v1.0/species_catalogue/MGYG0002925/MGYG000292520/genome/MGYG000292520.fna	0.131615	0	1	1	NO	NA	NA	NA	NA	NA	NA	Cow-Rumen	2	0.00793756	0.117577	NO	20	34	6	21	21	21	2
./Pig-Gut/ftp.ebi.ac.uk/pub/databases/metagenomics/mgnify_genomes/pig-gut/v1.0/species_catalogue/MGYG0003024/MGYG000302409/genome/MGYG000302409.fna	0.131817	0	1	1	NO	NA	NA	NA	NA	NA	NA	Pig-Gut	2	0.00796081	0.117804	NO	92.5	114	71	0	0	NA	2
./Mouse-Gut/ftp.ebi.ac.uk/pub/databases/metagenomics/mgnify_genomes/mouse-gut/v1.0/species_catalogue/MGYG0003306/MGYG000330653/genome/MGYG000330653.fna	0.131911	2	0.00797173	0.117086	NO	34	38	28	613836	1176509	51164	Mouse-Gut	2	0.00797173	0.117804	NO	96.5	131	62	0	0	NA	4
./Mouse-Gut/ftp.ebi.ac.uk/pub/databases/metagenomics/mgnify_genomes/mouse-gut/v1.0/species_catalogue/MGYG0003232/MGYG000323252/genome/MGYG000323252.fna	0.131952	0	1	1	NO	NA	NA	NA	NA	NA	NA	Mouse-Gut	2	0.00797645	0.117804	NO	110	121	99	0	0	NA	2
./Human-Gut/pub/databases/metagenomics/mgnify_genomes/human-gut/v2.0/species_catalogue/MGYG0000045/MGYG000004559/genome/MGYG000004559.fna	0.132009	1	0.123667	1	NO	8	7	7	18304	18304	18304	Human-Gut	2	0.00798304	0.117804	NO	100	107	93	0	0	NA	3
./Pig-Gut/ftp.ebi.ac.uk/pub/databases/metagenomics/mgnify_genomes/pig-gut/v1.0/species_catalogue/MGYG0003021/MGYG000302126/genome/MGYG000302126.fna	0.132359	1	0.123974	1	NO	4	3	3	762696	762696	762696	Pig-Gut	2	0.00802362	0.118292	NO	137.5	183	92	0	0	NA	3
./Mouse-Gut/ftp.ebi.ac.uk/pub/databases/metagenomics/mgnify_genomes/mouse-gut/v1.0/species_catalogue/MGYG0003281/MGYG000328194/genome/MGYG000328194.fna	0.132587	0	1	1	NO	NA	NA	NA	NA	NA	NA	Mouse-Gut	2	0.00805007	0.11857	NO	23.5	24	23	0	0	NA	2
./Human-Gut/pub/databases/metagenomics/mgnify_genomes/human-gut/v2.0/species_catalogue/MGYG0000034/MGYG000003496/genome/MGYG000003496.fna	0.133225	3	0.000356748	0.00669737	YES	11	14	8	169741	229711	68455	Human-Gut	2	0.00812431	0.119551	NO	157	170	144	0	0	NA	5
./Human-Gut/pub/databases/metagenomics/mgnify_genomes/human-gut/v2.0/species_catalogue/MGYG0000020/MGYG000002071/genome/MGYG000002071.fna	0.134238	0	1	1	NO	NA	NA	NA	NA	NA	NA	Human-Gut	2	0.00824273	0.12118	NO	290	412	168	0	0	NA	2
./Human-Gut/pub/databases/metagenomics/mgnify_genomes/human-gut/v2.0/species_catalogue/MGYG0000033/MGYG000003306/genome/MGYG000003306.fna	0.135022	0	1	1	NO	NA	NA	NA	NA	NA	NA	Human-Gut	2	0.00833508	0.122423	NO	44.5	67	22	0	0	NA	2
./Human-Gut/pub/databases/metagenomics/mgnify_genomes/human-gut/v2.0/species_catalogue/MGYG0000026/MGYG000002665/genome/MGYG000002665.fna	0.135141	4	1.25e-05	0.000271823	YES	13.75	18	8	197855	290217	62716	Human-Gut	2	0.00834902	0.122512	NO	120	154	86	0	0	NA	6
./Cow-Rumen/ftp.ebi.ac.uk/pub/databases/metagenomics/mgnify_genomes/cow-rumen/v1.0/species_catalogue/MGYG0002954/MGYG000295473/genome/MGYG000295473.fna	0.135582	0	1	1	NO	NA	NA	NA	NA	NA	NA	Cow-Rumen	2	0.00840125	0.123163	NO	19	20	18	9.5	12	7	2
./Marine/ftp.ebi.ac.uk/pub/databases/metagenomics/mgnify_genomes/marine/v1.0/species_catalogue/MGYG0002973/MGYG000297307/genome/MGYG000297307.fna	0.135936	0	1	1	NO	NA	NA	NA	NA	NA	NA	Marine	2	0.00844319	0.123662	NO	25.5	41	10	0	0	NA	2
./Human-Gut/pub/databases/metagenomics/mgnify_genomes/human-gut/v2.0/species_catalogue/MGYG0000026/MGYG000002658/genome/MGYG000002658.fna	0.136162	2	0.00846996	0.123371	NO	9.5	15	2	527282	935897	118668	Human-Gut	2	0.00846997	0.123877	NO	124	191	57	0	0	NA	4
./Mouse-Gut/ftp.ebi.ac.uk/pub/databases/metagenomics/mgnify_genomes/mouse-gut/v1.0/species_catalogue/MGYG0003231/MGYG000323147/genome/MGYG000323147.fna	0.136193	0	1	1	NO	NA	NA	NA	NA	NA	NA	Mouse-Gut	2	0.00847365	0.123877	NO	47	88	6	0	0	NA	2
./Pig-Gut/ftp.ebi.ac.uk/pub/databases/metagenomics/mgnify_genomes/pig-gut/v1.0/species_catalogue/MGYG0003021/MGYG000302113/genome/MGYG000302113.fna	0.136571	0	1	1	NO	NA	NA	NA	NA	NA	NA	Pig-Gut	2	0.00851869	0.124419	NO	23	42	4	0	0	NA	2
./Cow-Rumen/ftp.ebi.ac.uk/pub/databases/metagenomics/mgnify_genomes/cow-rumen/v1.0/species_catalogue/MGYG0002954/MGYG000295459/genome/MGYG000295459.fna	0.13715	0	1	1	NO	NA	NA	NA	NA	NA	NA	Cow-Rumen	2	0.00858774	0.125311	NO	28	29	27	63	63	63	2
./Human-Gut/pub/databases/metagenomics/mgnify_genomes/human-gut/v2.0/species_catalogue/MGYG0000006/MGYG000000627/genome/MGYG000000627.fna	0.137223	0	1	1	NO	NA	NA	NA	NA	NA	NA	Human-Gut	2	0.00859647	0.125321	NO	87	101	73	0	0	NA	2
./Human-Gut/pub/databases/metagenomics/mgnify_genomes/human-gut/v2.0/species_catalogue/MGYG0000006/MGYG000000680/genome/MGYG000000680.fna	0.138174	1	0.129053	1	NO	2173	2172	2172	1758865	1758865	1758865	Human-Gut	2	0.00871059	0.126867	NO	190	251	129	0	0	NA	3
./Human-Gut/pub/databases/metagenomics/mgnify_genomes/human-gut/v2.0/species_catalogue/MGYG0000029/MGYG000002964/genome/MGYG000002964.fna	0.138453	3	0.000398857	0.00746998	YES	26	29	18	611498	1173980	23058	Human-Gut	2	0.00874424	0.127238	NO	201	287	115	0	0	NA	5
./Mouse-Gut/ftp.ebi.ac.uk/pub/databases/metagenomics/mgnify_genomes/mouse-gut/v1.0/species_catalogue/MGYG0003231/MGYG000323124/genome/MGYG000323124.fna	0.138557	5	3.79e-07	9.31555e-06	YES	19.2	37	7	201738	365273	85625	Mouse-Gut	2	0.00875677	0.127302	NO	159.5	196	123	0	0	NA	7
./Mouse-Gut/ftp.ebi.ac.uk/pub/databases/metagenomics/mgnify_genomes/mouse-gut/v1.0/species_catalogue/MGYG0004109/MGYG000410926/genome/MGYG000410926.fna	0.138901	0	1	1	NO	NA	NA	NA	NA	NA	NA	Mouse-Gut	2	0.0087983	0.127683	NO	26	38	14	0	0	NA	2
./Pig-Gut/ftp.ebi.ac.uk/pub/databases/metagenomics/mgnify_genomes/pig-gut/v1.0/species_catalogue/MGYG0003023/MGYG000302350/genome/MGYG000302350.fna	0.138909	2	0.00879928	0.126977	NO	20	36	2	651606	1303175	37	Pig-Gut	2	0.00879928	0.127683	NO	136	165	107	0	0	NA	4
./Human-Gut/pub/databases/metagenomics/mgnify_genomes/human-gut/v2.0/species_catalogue/MGYG0000012/MGYG000001250/genome/MGYG000001250.fna	0.139464	2	0.00886644	0.127711	NO	9418	11176	7658	427902	558826	296979	Human-Gut	2	0.00886644	0.128539	NO	72	73	71	0	0	NA	4
./Human-Gut/pub/databases/metagenomics/mgnify_genomes/human-gut/v2.0/species_catalogue/MGYG0000046/MGYG000004659/genome/MGYG000004659.fna	0.140068	0	1	1	NO	NA	NA	NA	NA	NA	NA	Human-Gut	2	0.0089399	0.129484	NO	228	434	22	0	0	NA	2
./Pig-Gut/ftp.ebi.ac.uk/pub/databases/metagenomics/mgnify_genomes/pig-gut/v1.0/species_catalogue/MGYG0003014/MGYG000301473/genome/MGYG000301473.fna	0.140243	1	0.130853	1	NO	6	5	5	57924	57924	57924	Pig-Gut	2	0.00896124	0.129653	NO	129	132	126	0	0	NA	3
./Pig-Gut/ftp.ebi.ac.uk/pub/databases/metagenomics/mgnify_genomes/pig-gut/v1.0/species_catalogue/MGYG0003032/MGYG000303219/genome/MGYG000303219.fna	0.140341	1	0.130938	1	NO	33	32	32	235026	235026	235026	Pig-Gut	2	0.00897311	0.129653	NO	73	144	2	0	0	NA	3
./Human-Oral/ftp.ebi.ac.uk/pub/databases/metagenomics/mgnify_genomes/human-oral/v1.0/species_catalogue/MGYG0002989/MGYG000298944/genome/MGYG000298944.fna	0.14038	3	0.000415143	0.00771959	YES	19.6667	36	2	615411	1389209	24588	Human-Oral	2	0.00897787	0.129653	NO	66.5	74	59	0	0	NA	5
./Cow-Rumen/ftp.ebi.ac.uk/pub/databases/metagenomics/mgnify_genomes/cow-rumen/v1.0/species_catalogue/MGYG0002902/MGYG000290293/genome/MGYG000290293.fna	0.140436	0	1	1	NO	NA	NA	NA	NA	NA	NA	Cow-Rumen	2	0.00898469	0.129653	NO	164.5	212	117	0	0	NA	2
./Pig-Gut/ftp.ebi.ac.uk/pub/databases/metagenomics/mgnify_genomes/pig-gut/v1.0/species_catalogue/MGYG0003020/MGYG000302048/genome/MGYG000302048.fna	0.140755	2	0.00902375	0.129516	NO	24	25	21	283782	516175	51389	Pig-Gut	2	0.00902375	0.130068	NO	54.5	87	22	0	0	NA	4
./Marine/ftp.ebi.ac.uk/pub/databases/metagenomics/mgnify_genomes/marine/v1.0/species_catalogue/MGYG0002969/MGYG000296990/genome/MGYG000296990.fna	0.140807	0	1	1	NO	NA	NA	NA	NA	NA	NA	Marine	2	0.00903009	0.130068	NO	116	162	70	0	0	NA	2
./Human-Gut/pub/databases/metagenomics/mgnify_genomes/human-gut/v2.0/species_catalogue/MGYG0000038/MGYG000003808/genome/MGYG000003808.fna	0.141047	2	0.00905942	0.129893	NO	18	22	12	39573	72035	7111	Human-Gut	2	0.00905942	0.130371	NO	157.5	162	153	0	0	NA	4
./Human-Gut/pub/databases/metagenomics/mgnify_genomes/human-gut/v2.0/species_catalogue/MGYG0000004/MGYG000000490/genome/MGYG000000490.fna	0.141127	5	4.15e-07	1.01367e-05	YES	10.4	20	1	393723	1494190	5033	Human-Gut	2	0.0090693	0.130393	NO	25	41	9	0	0	NA	7
./Cow-Rumen/ftp.ebi.ac.uk/pub/databases/metagenomics/mgnify_genomes/cow-rumen/v1.0/species_catalogue/MGYG0002948/MGYG000294887/genome/MGYG000294887.fna	0.141684	1	0.132105	1	NO	9040	9039	9039	193168	193168	193168	Cow-Rumen	2	0.00913764	0.131255	NO	8	11	5	0	0	NA	3
./Pig-Gut/ftp.ebi.ac.uk/pub/databases/metagenomics/mgnify_genomes/pig-gut/v1.0/species_catalogue/MGYG0003004/MGYG000300432/genome/MGYG000300432.fna	0.141804	1	0.132208	1	NO	35858	35857	35857	2300667	2300667	2300667	Pig-Gut	2	0.00915236	0.131346	NO	69	83	55	0	0	NA	3
./Marine/ftp.ebi.ac.uk/pub/databases/metagenomics/mgnify_genomes/marine/v1.0/species_catalogue/MGYG0002974/MGYG000297459/genome/MGYG000297459.fna	0.142067	0	1	1	NO	NA	NA	NA	NA	NA	NA	Marine	2	0.00918483	0.131691	NO	45	58	32	0	0	NA	2
./Cow-Rumen/ftp.ebi.ac.uk/pub/databases/metagenomics/mgnify_genomes/cow-rumen/v1.0/species_catalogue/MGYG0002946/MGYG000294687/genome/MGYG000294687.fna	0.14254	1	0.132847	1	NO	101778	101777	101777	1540764	1540764	1540764	Cow-Rumen	2	0.00924319	0.13229	NO	9	16	2	0	0	NA	3
./Cow-Rumen/ftp.ebi.ac.uk/pub/databases/metagenomics/mgnify_genomes/cow-rumen/v1.0/species_catalogue/MGYG0002944/MGYG000294483/genome/MGYG000294483.fna	0.142543	0	1	1	NO	NA	NA	NA	NA	NA	NA	Cow-Rumen	2	0.00924351	0.13229	NO	6	8	4	9	9	9	2
./Pig-Gut/ftp.ebi.ac.uk/pub/databases/metagenomics/mgnify_genomes/pig-gut/v1.0/species_catalogue/MGYG0003019/MGYG000301916/genome/MGYG000301916.fna	0.142704	0	1	1	NO	NA	NA	NA	NA	NA	NA	Pig-Gut	2	0.00926343	0.132454	NO	68	116	20	0	0	NA	2
./Mouse-Gut/ftp.ebi.ac.uk/pub/databases/metagenomics/mgnify_genomes/mouse-gut/v1.0/species_catalogue/MGYG0003233/MGYG000323320/genome/MGYG000323320.fna	0.142847	0	1	1	NO	NA	NA	NA	NA	NA	NA	Mouse-Gut	2	0.00928117	0.132587	NO	122.5	162	83	0	0	NA	2
./Marine/ftp.ebi.ac.uk/pub/databases/metagenomics/mgnify_genomes/marine/v1.0/species_catalogue/MGYG0002966/MGYG000296690/genome/MGYG000296690.fna	0.143248	0	1	1	NO	NA	NA	NA	NA	NA	NA	Marine	2	0.0093308	0.133174	NO	97	143	51	0	0	NA	2
./Chicken-Gut/ftp.ebi.ac.uk/pub/databases/metagenomics/mgnify_genomes/chicken-gut/v1.0/species_catalogue/MGYG0003166/MGYG000316626/genome/MGYG000316626.fna	0.143403	0	1	1	NO	NA	NA	NA	NA	NA	NA	Chicken-Gut	2	0.00935009	0.133268	NO	12.5	14	11	0	0	NA	2
./Mouse-Gut/ftp.ebi.ac.uk/pub/databases/metagenomics/mgnify_genomes/mouse-gut/v1.0/species_catalogue/MGYG0003229/MGYG000322907/genome/MGYG000322907.fna	0.143437	0	1	1	NO	NA	NA	NA	NA	NA	NA	Mouse-Gut	2	0.00935438	0.133268	NO	17.5	21	14	83	90	76	2
./Human-Gut/pub/databases/metagenomics/mgnify_genomes/human-gut/v2.0/species_catalogue/MGYG0000039/MGYG000003901/genome/MGYG000003901.fna	0.143789	0	1	1	NO	NA	NA	NA	NA	NA	NA	Human-Gut	2	0.00939814	0.13368	NO	12.5	23	2	0	0	NA	2
./Cow-Rumen/ftp.ebi.ac.uk/pub/databases/metagenomics/mgnify_genomes/cow-rumen/v1.0/species_catalogue/MGYG0002934/MGYG000293423/genome/MGYG000293423.fna	0.143807	1	0.133945	1	NO	78	77	77	362776	362776	362776	Cow-Rumen	2	0.00940039	0.13368	NO	64.5	66	63	0	0	NA	3
./Human-Gut/pub/databases/metagenomics/mgnify_genomes/human-gut/v2.0/species_catalogue/MGYG0000042/MGYG000004255/genome/MGYG000004255.fna	0.144606	0	1	1	NO	NA	NA	NA	NA	NA	NA	Human-Gut	2	0.00950013	0.134976	NO	28	51	5	0	0	NA	2
./Pig-Gut/ftp.ebi.ac.uk/pub/databases/metagenomics/mgnify_genomes/pig-gut/v1.0/species_catalogue/MGYG0003010/MGYG000301030/genome/MGYG000301030.fna	0.144764	0	1	1	NO	NA	NA	NA	NA	NA	NA	Pig-Gut	2	0.00951995	0.135135	NO	17	32	2	0	0	NA	2
./Cow-Rumen/ftp.ebi.ac.uk/pub/databases/metagenomics/mgnify_genomes/cow-rumen/v1.0/species_catalogue/MGYG0002932/MGYG000293266/genome/MGYG000293266.fna	0.14543	1	0.135349	1	NO	7817	7816	7816	1193336	1193336	1193336	Cow-Rumen	2	0.00960346	0.136197	NO	283	285	281	0	0	NA	3
./Mouse-Gut/ftp.ebi.ac.uk/pub/databases/metagenomics/mgnify_genomes/mouse-gut/v1.0/species_catalogue/MGYG0003243/MGYG000324392/genome/MGYG000324392.fna	0.146061	0	1	1	NO	NA	NA	NA	NA	NA	NA	Mouse-Gut	2	0.00968295	0.1372	NO	195.5	384	7	0	0	NA	2
./Human-Gut/pub/databases/metagenomics/mgnify_genomes/human-gut/v2.0/species_catalogue/MGYG0000029/MGYG000002996/genome/MGYG000002996.fna	0.14668	0	1	1	NO	NA	NA	NA	NA	NA	NA	Human-Gut	2	0.0097612	0.138149	NO	10.5	11	10	0	0	NA	2
./Mouse-Gut/ftp.ebi.ac.uk/pub/databases/metagenomics/mgnify_genomes/mouse-gut/v1.0/species_catalogue/MGYG0003376/MGYG000337675/genome/MGYG000337675.fna	0.14673	1	0.136473	1	NO	5404	5403	5403	16	16	16	Mouse-Gut	2	0.00976759	0.138149	NO	124	142	106	1594.5	1705	1484	3
./Human-Gut/pub/databases/metagenomics/mgnify_genomes/human-gut/v2.0/species_catalogue/MGYG0000018/MGYG000001855/genome/MGYG000001855.fna	0.147267	0	1	1	NO	NA	NA	NA	NA	NA	NA	Human-Gut	2	0.00983572	0.138987	NO	9.5	16	3	0	0	NA	2
./Human-Gut/pub/databases/metagenomics/mgnify_genomes/human-gut/v2.0/species_catalogue/MGYG0000014/MGYG000001494/genome/MGYG000001494.fna	0.147629	0	1	1	NO	NA	NA	NA	NA	NA	NA	Human-Gut	2	0.0098818	0.139513	NO	8	8	8	0	0	NA	2
./Mouse-Gut/ftp.ebi.ac.uk/pub/databases/metagenomics/mgnify_genomes/mouse-gut/v1.0/species_catalogue/MGYG0003304/MGYG000330490/genome/MGYG000330490.fna	0.148607	0	1	1	NO	NA	NA	NA	NA	NA	NA	Mouse-Gut	2	0.0100067	0.141149	NO	7.5	13	2	0	0	NA	2
./Pig-Gut/ftp.ebi.ac.uk/pub/databases/metagenomics/mgnify_genomes/pig-gut/v1.0/species_catalogue/MGYG0003021/MGYG000302189/genome/MGYG000302189.fna	0.148841	1	0.138294	1	NO	6	5	5	179169	179169	179169	Pig-Gut	2	0.0100367	0.141413	NO	175	225	125	0	0	NA	3
./Marine/ftp.ebi.ac.uk/pub/databases/metagenomics/mgnify_genomes/marine/v1.0/species_catalogue/MGYG0002972/MGYG000297217/genome/MGYG000297217.fna	0.148936	0	1	1	NO	NA	NA	NA	NA	NA	NA	Marine	2	0.0100489	0.141413	NO	2	2	2	0	0	NA	2
./Human-Gut/pub/databases/metagenomics/mgnify_genomes/human-gut/v2.0/species_catalogue/MGYG0000012/MGYG000001217/genome/MGYG000001217.fna	0.148965	3	0.000492902	0.00906859	YES	3	2	2	513606	1314199	96588	Human-Gut	2	0.0100526	0.141413	NO	155	263	47	0	0	NA	5
./Pig-Gut/ftp.ebi.ac.uk/pub/databases/metagenomics/mgnify_genomes/pig-gut/v1.0/species_catalogue/MGYG0003009/MGYG000300901/genome/MGYG000300901.fna	0.149264	1	0.138658	1	NO	9436	9435	9435	638652	638652	638652	Pig-Gut	2	0.010091	0.141827	NO	46.5	76	17	0	0	NA	3
./Marine/ftp.ebi.ac.uk/pub/databases/metagenomics/mgnify_genomes/marine/v1.0/species_catalogue/MGYG0002969/MGYG000296966/genome/MGYG000296966.fna	0.150876	1	0.140046	1	NO	11906	11905	11905	2413295	2413295	2413295	Marine	2	0.0102992	0.144623	NO	359.5	378	341	0	0	NA	3
./Mouse-Gut/ftp.ebi.ac.uk/pub/databases/metagenomics/mgnify_genomes/mouse-gut/v1.0/species_catalogue/MGYG0003223/MGYG000322305/genome/MGYG000322305.fna	0.150976	0	1	1	NO	NA	NA	NA	NA	NA	NA	Mouse-Gut	2	0.0103122	0.144676	NO	13.5	17	10	0	0	NA	2
./Mouse-Gut/ftp.ebi.ac.uk/pub/databases/metagenomics/mgnify_genomes/mouse-gut/v1.0/species_catalogue/MGYG0003313/MGYG000331387/genome/MGYG000331387.fna	0.152015	1	0.141025	1	NO	28	27	27	1082167	1082167	1082167	Mouse-Gut	2	0.0104475	0.146367	NO	70	86	54	0	0	NA	3
./Mouse-Gut/ftp.ebi.ac.uk/pub/databases/metagenomics/mgnify_genomes/mouse-gut/v1.0/species_catalogue/MGYG0003228/MGYG000322845/genome/MGYG000322845.fna	0.15206	0	1	1	NO	NA	NA	NA	NA	NA	NA	Mouse-Gut	2	0.0104534	0.146367	NO	36.5	50	23	58	61	55	2
./Mouse-Gut/ftp.ebi.ac.uk/pub/databases/metagenomics/mgnify_genomes/mouse-gut/v1.0/species_catalogue/MGYG0003233/MGYG000323301/genome/MGYG000323301.fna	0.152117	0	1	1	NO	NA	NA	NA	NA	NA	NA	Mouse-Gut	2	0.0104608	0.146367	NO	9.5	17	2	0	0	NA	2
./Mouse-Gut/ftp.ebi.ac.uk/pub/databases/metagenomics/mgnify_genomes/mouse-gut/v1.0/species_catalogue/MGYG0003305/MGYG000330590/genome/MGYG000330590.fna	0.152309	1	0.141277	1	NO	15	14	14	437484	437484	437484	Mouse-Gut	2	0.0104858	0.146586	NO	30	58	2	0	0	NA	3
./Pig-Gut/ftp.ebi.ac.uk/pub/databases/metagenomics/mgnify_genomes/pig-gut/v1.0/species_catalogue/MGYG0003033/MGYG000303352/genome/MGYG000303352.fna	0.152443	3	0.000526876	0.00963703	YES	32.6667	33	29	80872.3	158744	5201	Pig-Gut	2	0.0105034	0.14665	NO	67	119	15	0	0	NA	5
./Human-Gut/pub/databases/metagenomics/mgnify_genomes/human-gut/v2.0/species_catalogue/MGYG0000035/MGYG000003534/genome/MGYG000003534.fna	0.152515	0	1	1	NO	NA	NA	NA	NA	NA	NA	Human-Gut	2	0.0105129	0.14665	NO	18.5	31	6	0	0	NA	2
./Cow-Rumen/ftp.ebi.ac.uk/pub/databases/metagenomics/mgnify_genomes/cow-rumen/v1.0/species_catalogue/MGYG0002929/MGYG000292927/genome/MGYG000292927.fna	0.152558	0	1	1	NO	NA	NA	NA	NA	NA	NA	Cow-Rumen	2	0.0105185	0.14665	NO	63.5	90	37	0	0	NA	2
./Human-Gut/pub/databases/metagenomics/mgnify_genomes/human-gut/v2.0/species_catalogue/MGYG0000017/MGYG000001725/genome/MGYG000001725.fna	0.152803	0	1	1	NO	NA	NA	NA	NA	NA	NA	Human-Gut	2	0.0105505	0.146966	NO	10	16	4	0	0	NA	2
./Cow-Rumen/ftp.ebi.ac.uk/pub/databases/metagenomics/mgnify_genomes/cow-rumen/v1.0/species_catalogue/MGYG0002933/MGYG000293324/genome/MGYG000293324.fna	0.153074	0	1	1	NO	NA	NA	NA	NA	NA	NA	Cow-Rumen	2	0.0105862	0.147332	NO	28	39	17	7.5	9	6	2
./Marine/ftp.ebi.ac.uk/pub/databases/metagenomics/mgnify_genomes/marine/v1.0/species_catalogue/MGYG0002968/MGYG000296816/genome/MGYG000296816.fna	0.154406	1	0.143076	1	NO	42	41	41	1735214	1735214	1735214	Marine	2	0.0107617	0.149641	NO	196	313	79	0	0	NA	3
./Human-Gut/pub/databases/metagenomics/mgnify_genomes/human-gut/v2.0/species_catalogue/MGYG0000046/MGYG000004649/genome/MGYG000004649.fna	0.15499	0	1	1	NO	NA	NA	NA	NA	NA	NA	Human-Gut	2	0.0108392	0.150585	NO	20	38	2	0	0	NA	2
./Chicken-Gut/ftp.ebi.ac.uk/pub/databases/metagenomics/mgnify_genomes/chicken-gut/v1.0/species_catalogue/MGYG0003185/MGYG000318525/genome/MGYG000318525.fna	0.15513	1	0.143696	1	NO	44371	44370	44370	2403316	2403316	2403316	Chicken-Gut	2	0.0108577	0.151269	NO	28	38	18	0	0	NA	3
./Mouse-Gut/ftp.ebi.ac.uk/pub/databases/metagenomics/mgnify_genomes/mouse-gut/v1.0/species_catalogue/MGYG0003273/MGYG000327336/genome/MGYG000327336.fna	0.155506	0	1	1	NO	NA	NA	NA	NA	NA	NA	Mouse-Gut	2	0.0109077	0.151269	NO	88.5	150	27	0	0	NA	2
./Mouse-Gut/ftp.ebi.ac.uk/pub/databases/metagenomics/mgnify_genomes/mouse-gut/v1.0/species_catalogue/MGYG0003220/MGYG000322073/genome/MGYG000322073.fna	0.155799	2	0.0109468	0.15181	NO	266.5	505	26	91401.5	181789	1014	Mouse-Gut	2	0.0109468	0.151676	NO	70	72	68	145	149	141	4
./Human-Gut/pub/databases/metagenomics/mgnify_genomes/human-gut/v2.0/species_catalogue/MGYG0000021/MGYG000002161/genome/MGYG000002161.fna	0.156161	0	1	1	NO	NA	NA	NA	NA	NA	NA	Human-Gut	2	0.0109951	0.15221	NO	5.5	7	4	0	0	NA	2
./Mouse-Gut/ftp.ebi.ac.uk/pub/databases/metagenomics/mgnify_genomes/mouse-gut/v1.0/species_catalogue/MGYG0003288/MGYG000328896/genome/MGYG000328896.fna	0.156466	0	1	1	NO	NA	NA	NA	NA	NA	NA	Mouse-Gut	2	0.0110358	0.152639	NO	95	129	61	0	0	NA	2
./Mouse-Gut/ftp.ebi.ac.uk/pub/databases/metagenomics/mgnify_genomes/mouse-gut/v1.0/species_catalogue/MGYG0003224/MGYG000322447/genome/MGYG000322447.fna	0.156635	2	0.0110585	0.1529	NO	187254	302296	72210	21	24	18	Mouse-Gut	2	0.0110585	0.152818	NO	20	30	10	178	214	142	4
./Cow-Rumen/ftp.ebi.ac.uk/pub/databases/metagenomics/mgnify_genomes/cow-rumen/v1.0/species_catalogue/MGYG0002931/MGYG000293121/genome/MGYG000293121.fna	0.156825	0	1	1	NO	NA	NA	NA	NA	NA	NA	Cow-Rumen	2	0.011084	0.153035	NO	138	222	54	0	0	NA	2
./Human-Gut/pub/databases/metagenomics/mgnify_genomes/human-gut/v2.0/species_catalogue/MGYG0000032/MGYG000003201/genome/MGYG000003201.fna	0.156923	0	1	1	NO	NA	NA	NA	NA	NA	NA	Human-Gut	2	0.011097	0.15308	NO	158.5	245	72	0	0	NA	2
./Human-Gut/pub/databases/metagenomics/mgnify_genomes/human-gut/v2.0/species_catalogue/MGYG0000003/MGYG000000359/genome/MGYG000000359.fna	0.157745	2	0.0112075	0.154469	NO	50587.5	84711	16462	846858	1368633	325083	Human-Gut	2	0.0112075	0.154469	NO	19	36	2	0	0	NA	4
./Pig-Gut/ftp.ebi.ac.uk/pub/databases/metagenomics/mgnify_genomes/pig-gut/v1.0/species_catalogue/MGYG0003012/MGYG000301249/genome/MGYG000301249.fna	0.158468	2	0.0113052	0.155404	NO	40866.5	72073	9658	642868	729157	556579	Pig-Gut	2	0.0113052	0.155678	NO	23.5	30	17	0	0	NA	4
./Human-Gut/pub/databases/metagenomics/mgnify_genomes/human-gut/v2.0/species_catalogue/MGYG0000038/MGYG000003821/genome/MGYG000003821.fna	0.158812	0	1	1	NO	NA	NA	NA	NA	NA	NA	Human-Gut	2	0.0113517	0.156181	NO	29.5	44	15	0	0	NA	2
./Human-Gut/pub/databases/metagenomics/mgnify_genomes/human-gut/v2.0/species_catalogue/MGYG0000034/MGYG000003409/genome/MGYG000003409.fna	0.159142	1	0.147125	1	NO	17	16	16	772470	772470	772470	Human-Gut	2	0.0113965	0.156635	NO	115	161	69	0	0	NA	3
./Cow-Rumen/ftp.ebi.ac.uk/pub/databases/metagenomics/mgnify_genomes/cow-rumen/v1.0/species_catalogue/MGYG0002944/MGYG000294498/genome/MGYG000294498.fna	0.159203	2	0.0114048	0.156498	NO	11242	12170	10312	107523	159314	55732	Cow-Rumen	2	0.0114048	0.156635	NO	14	19	9	30	43	17	4
./Human-Gut/pub/databases/metagenomics/mgnify_genomes/human-gut/v2.0/species_catalogue/MGYG0000005/MGYG000000550/genome/MGYG000000550.fna	0.159576	0	1	1	NO	NA	NA	NA	NA	NA	NA	Human-Gut	2	0.0114554	0.157193	NO	65	123	7	0	0	NA	2
./Mouse-Gut/ftp.ebi.ac.uk/pub/databases/metagenomics/mgnify_genomes/mouse-gut/v1.0/species_catalogue/MGYG0003217/MGYG000321774/genome/MGYG000321774.fna	0.160056	0	1	1	NO	NA	NA	NA	NA	NA	NA	Mouse-Gut	2	0.0115208	0.157908	NO	14	14	14	2	2	2	2
./Mouse-Gut/ftp.ebi.ac.uk/pub/databases/metagenomics/mgnify_genomes/mouse-gut/v1.0/species_catalogue/MGYG0003311/MGYG000331109/genome/MGYG000331109.fna	0.160106	1	0.147947	1	NO	40	39	39	1644900	1644900	1644900	Mouse-Gut	2	0.0115277	0.157908	NO	164	276	52	0	0	NA	3
./Cow-Rumen/ftp.ebi.ac.uk/pub/databases/metagenomics/mgnify_genomes/cow-rumen/v1.0/species_catalogue/MGYG0002927/MGYG000292782/genome/MGYG000292782.fna	0.160242	0	1	1	NO	NA	NA	NA	NA	NA	NA	Cow-Rumen	2	0.0115462	0.158024	NO	54	58	50	96	96	96	2
./Cow-Rumen/ftp.ebi.ac.uk/pub/databases/metagenomics/mgnify_genomes/cow-rumen/v1.0/species_catalogue/MGYG0002951/MGYG000295131/genome/MGYG000295131.fna	0.160581	2	0.0115926	0.158106	NO	23266.5	40489	6042	333268	368169	298368	Cow-Rumen	2	0.0115926	0.15852	NO	41	75	7	50	91	9	4
./Mouse-Gut/ftp.ebi.ac.uk/pub/databases/metagenomics/mgnify_genomes/mouse-gut/v1.0/species_catalogue/MGYG0003227/MGYG000322706/genome/MGYG000322706.fna	0.161686	0	1	1	NO	NA	NA	NA	NA	NA	NA	Mouse-Gut	2	0.0117441	0.160451	NO	12.5	20	5	0	0	NA	2
./Human-Gut/pub/databases/metagenomics/mgnify_genomes/human-gut/v2.0/species_catalogue/MGYG0000009/MGYG000000938/genome/MGYG000000938.fna	0.161837	1	0.149421	1	NO	35	34	34	790221	790221	790221	Human-Gut	2	0.0117649	0.160596	NO	99.5	132	67	0	0	NA	3
./Pig-Gut/ftp.ebi.ac.uk/pub/databases/metagenomics/mgnify_genomes/pig-gut/v1.0/species_catalogue/MGYG0003018/MGYG000301867/genome/MGYG000301867.fna	0.162236	0	1	1	NO	NA	NA	NA	NA	NA	NA	Pig-Gut	2	0.0118199	0.161206	NO	20.5	39	2	0	0	NA	2
./Cow-Rumen/ftp.ebi.ac.uk/pub/databases/metagenomics/mgnify_genomes/cow-rumen/v1.0/species_catalogue/MGYG0002946/MGYG000294658/genome/MGYG000294658.fna	0.162779	1	0.150221	1	NO	87238	87237	87237	1843691	1843691	1843691	Cow-Rumen	2	0.0118949	0.162088	NO	11.5	13	10	0	0	NA	3
./Mouse-Gut/ftp.ebi.ac.uk/pub/databases/metagenomics/mgnify_genomes/mouse-gut/v1.0/species_catalogue/MGYG0003281/MGYG000328197/genome/MGYG000328197.fna	0.163554	3	0.000645327	0.0116404	YES	64340	95197	47516	658845	1202848	174923	Mouse-Gut	2	0.0120023	0.163409	NO	20.5	38	3	0	0	NA	5
./Mouse-Gut/ftp.ebi.ac.uk/pub/databases/metagenomics/mgnify_genomes/mouse-gut/v1.0/species_catalogue/MGYG0003306/MGYG000330640/genome/MGYG000330640.fna	0.163822	1	0.151107	1	NO	2	1	1	2589494	2589494	2589494	Mouse-Gut	2	0.0120395	0.163773	NO	50.5	74	27	0	0	NA	3
./Cow-Rumen/ftp.ebi.ac.uk/pub/databases/metagenomics/mgnify_genomes/cow-rumen/v1.0/species_catalogue/MGYG0002953/MGYG000295360/genome/MGYG000295360.fna	0.164309	0	1	1	NO	NA	NA	NA	NA	NA	NA	Cow-Rumen	2	0.0121074	0.164417	NO	8	9	7	0	0	NA	2
./Cow-Rumen/ftp.ebi.ac.uk/pub/databases/metagenomics/mgnify_genomes/cow-rumen/v1.0/species_catalogue/MGYG0002939/MGYG000293921/genome/MGYG000293921.fna	0.164313	0	1	1	NO	NA	NA	NA	NA	NA	NA	Cow-Rumen	2	0.0121078	0.164417	NO	29	53	5	53	53	53	2
./Human-Gut/pub/databases/metagenomics/mgnify_genomes/human-gut/v2.0/species_catalogue/MGYG0000012/MGYG000001226/genome/MGYG000001226.fna	0.165172	0	1	1	NO	NA	NA	NA	NA	NA	NA	Human-Gut	2	0.0122279	0.165797	NO	39.5	72	7	0	0	NA	2
./Chicken-Gut/ftp.ebi.ac.uk/pub/databases/metagenomics/mgnify_genomes/chicken-gut/v1.0/species_catalogue/MGYG0003081/MGYG000308117/genome/MGYG000308117.fna	0.165192	2	0.0122307	0.16494	NO	19209.5	20752	17665	1310369	1630191	990547	Chicken-Gut	2	0.0122307	0.165797	NO	151.5	227	76	0	0	NA	4
./Mouse-Gut/ftp.ebi.ac.uk/pub/databases/metagenomics/mgnify_genomes/mouse-gut/v1.0/species_catalogue/MGYG0003807/MGYG000380726/genome/MGYG000380726.fna	0.165768	3	0.00067078	0.0120579	YES	347.333	1025	6	142721	419297	11	Mouse-Gut	2	0.0123114	0.166748	NO	33	35	31	109	109	109	5
./Cow-Rumen/ftp.ebi.ac.uk/pub/databases/metagenomics/mgnify_genomes/cow-rumen/v1.0/species_catalogue/MGYG0002948/MGYG000294870/genome/MGYG000294870.fna	0.166154	0	1	1	NO	NA	NA	NA	NA	NA	NA	Cow-Rumen	2	0.0123658	0.167339	NO	346	393	299	0	0	NA	2
./Pig-Gut/ftp.ebi.ac.uk/pub/databases/metagenomics/mgnify_genomes/pig-gut/v1.0/species_catalogue/MGYG0003004/MGYG000300411/genome/MGYG000300411.fna	0.166277	0	1	1	NO	NA	NA	NA	NA	NA	NA	Pig-Gut	2	0.012383	0.167427	NO	26	46	6	0	0	NA	2
./Human-Gut/pub/databases/metagenomics/mgnify_genomes/human-gut/v2.0/species_catalogue/MGYG0000047/MGYG000004730/genome/MGYG000004730.fna	0.167015	4	2.84e-05	0.000601703	YES	13	24	3	147477	264124	28813	Human-Gut	2	0.0124871	0.168689	NO	215.5	316	115	0	0	NA	6
./Human-Gut/pub/databases/metagenomics/mgnify_genomes/human-gut/v2.0/species_catalogue/MGYG0000022/MGYG000002203/genome/MGYG000002203.fna	0.167268	0	1	1	NO	NA	NA	NA	NA	NA	NA	Human-Gut	2	0.0125229	0.169027	NO	3.5	4	3	0	0	NA	2
./Mouse-Gut/ftp.ebi.ac.uk/pub/databases/metagenomics/mgnify_genomes/mouse-gut/v1.0/species_catalogue/MGYG0003271/MGYG000327122/genome/MGYG000327122.fna	0.167726	0	1	1	NO	NA	NA	NA	NA	NA	NA	Mouse-Gut	2	0.0125878	0.169757	NO	59.5	67	52	0	0	NA	2
./Pig-Gut/ftp.ebi.ac.uk/pub/databases/metagenomics/mgnify_genomes/pig-gut/v1.0/species_catalogue/MGYG0003001/MGYG000300105/genome/MGYG000300105.fna	0.16782	0	1	1	NO	NA	NA	NA	NA	NA	NA	Pig-Gut	2	0.0126011	0.16979	NO	73	125	21	0	0	NA	2
./Human-Gut/pub/databases/metagenomics/mgnify_genomes/human-gut/v2.0/species_catalogue/MGYG0000034/MGYG000003486/genome/MGYG000003486.fna	0.168198	1	0.154813	1	NO	213058	213057	213057	2702411	2702411	2702411	Human-Gut	2	0.0126548	0.170366	NO	42	60	24	0	0	NA	3
./Chicken-Gut/ftp.ebi.ac.uk/pub/databases/metagenomics/mgnify_genomes/chicken-gut/v1.0/species_catalogue/MGYG0003078/MGYG000307856/genome/MGYG000307856.fna	0.168335	0	1	1	NO	NA	NA	NA	NA	NA	NA	Chicken-Gut	2	0.0126743	0.170459	NO	170	247	93	0	0	NA	2
./Mouse-Gut/ftp.ebi.ac.uk/pub/databases/metagenomics/mgnify_genomes/mouse-gut/v1.0/species_catalogue/MGYG0003304/MGYG000330431/genome/MGYG000330431.fna	0.168399	0	1	1	NO	NA	NA	NA	NA	NA	NA	Mouse-Gut	2	0.0126835	0.170459	NO	18	28	8	0	0	NA	2
./Human-Gut/pub/databases/metagenomics/mgnify_genomes/human-gut/v2.0/species_catalogue/MGYG0000029/MGYG000002989/genome/MGYG000002989.fna	0.16853	0	1	1	NO	NA	NA	NA	NA	NA	NA	Human-Gut	2	0.0127022	0.170564	NO	13.5	23	4	0	0	NA	2
./Honeybee-Gut/ftp.ebi.ac.uk/pub/databases/metagenomics/mgnify_genomes/honeybee-gut/v1.0/species_catalogue/MGYG0003213/MGYG000321340/genome/MGYG000321340.fna	0.169022	3	0.000709343	0.0127219	YES	30.3333	47	5	335751	466064	118947	Honeybee-Gut	2	0.0127722	0.17118	NO	244	326	162	0	0	NA	5
./Cow-Rumen/ftp.ebi.ac.uk/pub/databases/metagenomics/mgnify_genomes/cow-rumen/v1.0/species_catalogue/MGYG0002947/MGYG000294713/genome/MGYG000294713.fna	0.169073	0	1	1	NO	NA	NA	NA	NA	NA	NA	Cow-Rumen	2	0.0127796	0.17118	NO	371.5	521	222	0	0	NA	2
./Human-Gut/pub/databases/metagenomics/mgnify_genomes/human-gut/v2.0/species_catalogue/MGYG0000026/MGYG000002657/genome/MGYG000002657.fna	0.169082	0	1	1	NO	NA	NA	NA	NA	NA	NA	Human-Gut	2	0.0127808	0.17118	NO	169	173	165	0	0	NA	2
./Human-Gut/pub/databases/metagenomics/mgnify_genomes/human-gut/v2.0/species_catalogue/MGYG0000021/MGYG000002108/genome/MGYG000002108.fna	0.169335	1	0.155774	1	NO	36	35	35	49193	49193	49193	Human-Gut	2	0.0128169	0.171517	NO	74	104	44	0	0	NA	3
./Mouse-Gut/ftp.ebi.ac.uk/pub/databases/metagenomics/mgnify_genomes/mouse-gut/v1.0/species_catalogue/MGYG0003294/MGYG000329478/genome/MGYG000329478.fna	0.169447	3	0.000714486	0.0127994	YES	38.6667	39	36	283623	377524	101965	Mouse-Gut	2	0.012833	0.171523	NO	110	140	80	0	0	NA	5
./Human-Gut/pub/databases/metagenomics/mgnify_genomes/human-gut/v2.0/species_catalogue/MGYG0000041/MGYG000004153/genome/MGYG000004153.fna	0.169491	1	0.155906	1	NO	26112	26111	26111	2725639	2725639	2725639	Human-Gut	2	0.0128393	0.171523	NO	14.5	26	3	0	0	NA	3
./Human-Gut/pub/databases/metagenomics/mgnify_genomes/human-gut/v2.0/species_catalogue/MGYG0000038/MGYG000003816/genome/MGYG000003816.fna	0.169605	1	0.156002	1	NO	8008	8007	8007	1001496	1001496	1001496	Human-Gut	2	0.0128556	0.171594	NO	136	245	27	0	0	NA	3
./Human-Gut/pub/databases/metagenomics/mgnify_genomes/human-gut/v2.0/species_catalogue/MGYG0000001/MGYG000000148/genome/MGYG000000148.fna	0.170164	0	1	1	NO	NA	NA	NA	NA	NA	NA	Human-Gut	2	0.0129357	0.172466	NO	16	27	5	0	0	NA	2
./Chicken-Gut/ftp.ebi.ac.uk/pub/databases/metagenomics/mgnify_genomes/chicken-gut/v1.0/species_catalogue/MGYG0003106/MGYG000310621/genome/MGYG000310621.fna	0.170215	0	1	1	NO	NA	NA	NA	NA	NA	NA	Chicken-Gut	2	0.012943	0.172466	NO	14	22	6	0	0	NA	2
./Human-Gut/pub/databases/metagenomics/mgnify_genomes/human-gut/v2.0/species_catalogue/MGYG0000005/MGYG000000583/genome/MGYG000000583.fna	0.170751	1	0.156969	1	NO	83611	83610	83610	2406622	2406622	2406622	Human-Gut	2	0.0130201	0.173303	NO	57.5	76	39	0	0	NA	3
./Marine/ftp.ebi.ac.uk/pub/databases/metagenomics/mgnify_genomes/marine/v1.0/species_catalogue/MGYG0002969/MGYG000296960/genome/MGYG000296960.fna	0.170805	0	1	1	NO	NA	NA	NA	NA	NA	NA	Marine	2	0.0130279	0.173303	NO	27	36	18	0	0	NA	2
./Chicken-Gut/ftp.ebi.ac.uk/pub/databases/metagenomics/mgnify_genomes/chicken-gut/v1.0/species_catalogue/MGYG0003079/MGYG000307994/genome/MGYG000307994.fna	0.171816	1	0.157866	1	NO	5823	5822	5822	2187726	2187726	2187726	Chicken-Gut	2	0.0131738	0.175095	NO	86.5	99	74	0	0	NA	3
./Marine/ftp.ebi.ac.uk/pub/databases/metagenomics/mgnify_genomes/marine/v1.0/species_catalogue/MGYG0002968/MGYG000296888/genome/MGYG000296888.fna	0.172198	4	3.19e-05	0.000670414	YES	13	35	0	633184	1923566	63216	Marine	2	0.0132291	0.175681	NO	208.5	304	113	0	0	NA	6
./Human-Gut/pub/databases/metagenomics/mgnify_genomes/human-gut/v2.0/species_catalogue/MGYG0000032/MGYG000003205/genome/MGYG000003205.fna	0.172682	1	0.158595	1	NO	9	8	8	7173	7173	7173	Human-Gut	2	0.0132993	0.176464	NO	59.5	70	49	0	0	NA	3
./Mouse-Gut/ftp.ebi.ac.uk/pub/databases/metagenomics/mgnify_genomes/mouse-gut/v1.0/species_catalogue/MGYG0003290/MGYG000329038/genome/MGYG000329038.fna	0.173248	0	1	1	NO	NA	NA	NA	NA	NA	NA	Mouse-Gut	2	0.0133817	0.177407	NO	23.5	32	15	0	0	NA	2
./Human-Gut/pub/databases/metagenomics/mgnify_genomes/human-gut/v2.0/species_catalogue/MGYG0000008/MGYG000000859/genome/MGYG000000859.fna	0.173482	1	0.159267	1	NO	38229	38228	38228	1734418	1734418	1734418	Human-Gut	2	0.0134157	0.177707	NO	12	21	3	0	0	NA	3
./Human-Gut/pub/databases/metagenomics/mgnify_genomes/human-gut/v2.0/species_catalogue/MGYG0000035/MGYG000003589/genome/MGYG000003589.fna	0.175237	1	0.160742	1	NO	37	36	36	1551663	1551663	1551663	Human-Gut	2	0.0136728	0.18096	NO	96.5	143	50	0	0	NA	3
./Pig-Gut/ftp.ebi.ac.uk/pub/databases/metagenomics/mgnify_genomes/pig-gut/v1.0/species_catalogue/MGYG0003020/MGYG000302097/genome/MGYG000302097.fna	0.175435	1	0.160908	1	NO	28	27	27	841367	841367	841367	Pig-Gut	2	0.013702	0.181193	NO	144.5	153	136	0	0	NA	3
./Cow-Rumen/ftp.ebi.ac.uk/pub/databases/metagenomics/mgnify_genomes/cow-rumen/v1.0/species_catalogue/MGYG0002921/MGYG000292174/genome/MGYG000292174.fna	0.176675	0	1	1	NO	NA	NA	NA	NA	NA	NA	Cow-Rumen	2	0.0138851	0.183656	NO	17.5	30	5	18	18	18	2
./Mouse-Gut/ftp.ebi.ac.uk/pub/databases/metagenomics/mgnify_genomes/mouse-gut/v1.0/species_catalogue/MGYG0003286/MGYG000328623/genome/MGYG000328623.fna	0.177677	0	1	1	NO	NA	NA	NA	NA	NA	NA	Mouse-Gut	2	0.0140337	0.185266	NO	8.5	12	5	0	0	NA	2
./Mouse-Gut/ftp.ebi.ac.uk/pub/databases/metagenomics/mgnify_genomes/mouse-gut/v1.0/species_catalogue/MGYG0003312/MGYG000331263/genome/MGYG000331263.fna	0.179521	1	0.164329	1	NO	38	37	37	1532487	1532487	1532487	Mouse-Gut	2	0.0143091	0.188743	NO	26	43	9	0	0	NA	3
./Human-Gut/pub/databases/metagenomics/mgnify_genomes/human-gut/v2.0/species_catalogue/MGYG0000034/MGYG000003493/genome/MGYG000003493.fna	0.180297	3	0.000853795	0.0151735	YES	19.6667	20	16	921245	2086054	121398	Human-Gut	2	0.0144258	0.190122	NO	85	143	27	0	0	NA	5
./Mouse-Gut/ftp.ebi.ac.uk/pub/databases/metagenomics/mgnify_genomes/mouse-gut/v1.0/species_catalogue/MGYG0003247/MGYG000324730/genome/MGYG000324730.fna	0.181729	1	0.166172	1	NO	15365	15364	15364	2333448	2333448	2333448	Mouse-Gut	2	0.0146421	0.19281	NO	10	14	6	0	0	NA	3
./Marine/ftp.ebi.ac.uk/pub/databases/metagenomics/mgnify_genomes/marine/v1.0/species_catalogue/MGYG0002966/MGYG000296693/genome/MGYG000296693.fna	0.181837	2	0.0146584	0.191896	NO	35.5	55	14	260290	362746	157833	Marine	2	0.0146584	0.192863	NO	345.5	523	168	0	0	NA	4
./Human-Gut/pub/databases/metagenomics/mgnify_genomes/human-gut/v2.0/species_catalogue/MGYG0000038/MGYG000003891/genome/MGYG000003891.fna	0.182404	1	0.166735	1	NO	2	1	1	259056	259056	259056	Human-Gut	2	0.0147445	0.193833	NO	186	206	166	0	0	NA	3
./Marine/ftp.ebi.ac.uk/pub/databases/metagenomics/mgnify_genomes/marine/v1.0/species_catalogue/MGYG0002960/MGYG000296022/genome/MGYG000296022.fna	0.182542	0	1	1	NO	NA	NA	NA	NA	NA	NA	Marine	2	0.0147656	0.193947	NO	221	300	142	0	0	NA	2
./Human-Gut/pub/databases/metagenomics/mgnify_genomes/human-gut/v2.0/species_catalogue/MGYG0000027/MGYG000002779/genome/MGYG000002779.fna	0.183453	1	0.167609	1	NO	7	6	6	634692	634692	634692	Human-Gut	2	0.0149044	0.195512	NO	29.5	37	22	0	0	NA	3
./Human-Gut/pub/databases/metagenomics/mgnify_genomes/human-gut/v2.0/species_catalogue/MGYG0000027/MGYG000002774/genome/MGYG000002774.fna	0.183488	1	0.167638	1	NO	13	12	12	266029	266029	266029	Human-Gut	2	0.0149097	0.195512	NO	24.5	30	19	0	0	NA	3
./Human-Gut/pub/databases/metagenomics/mgnify_genomes/human-gut/v2.0/species_catalogue/MGYG0000032/MGYG000003226/genome/MGYG000003226.fna	0.183722	2	0.0149455	0.194677	NO	16.5	22	9	742165	1271275	213055	Human-Gut	2	0.0149455	0.195738	NO	125	136	114	0	0	NA	4
./Mouse-Gut/ftp.ebi.ac.uk/pub/databases/metagenomics/mgnify_genomes/mouse-gut/v1.0/species_catalogue/MGYG0003225/MGYG000322593/genome/MGYG000322593.fna	0.183764	4	4.1e-05	0.000854776	YES	32650.2	90614	25	505862	1234189	3	Mouse-Gut	2	0.0149519	0.195738	NO	16	17	15	40	40	40	6
./Marine/ftp.ebi.ac.uk/pub/databases/metagenomics/mgnify_genomes/marine/v1.0/species_catalogue/MGYG0002967/MGYG000296796/genome/MGYG000296796.fna	0.183944	0	1	1	NO	NA	NA	NA	NA	NA	NA	Marine	2	0.0149794	0.195934	NO	182.5	190	175	0	0	NA	2
./Mouse-Gut/ftp.ebi.ac.uk/pub/databases/metagenomics/mgnify_genomes/mouse-gut/v1.0/species_catalogue/MGYG0003293/MGYG000329393/genome/MGYG000329393.fna	0.184098	1	0.168146	1	NO	25083	25082	25082	2873315	2873315	2873315	Mouse-Gut	2	0.015003	0.196078	NO	162	315	9	0	0	NA	3
./Human-Gut/pub/databases/metagenomics/mgnify_genomes/human-gut/v2.0/species_catalogue/MGYG0000042/MGYG000004250/genome/MGYG000004250.fna	0.184214	1	0.168242	1	NO	3748	3747	3747	235330	235330	235330	Human-Gut	2	0.0150208	0.196147	NO	24	33	15	0	0	NA	3
./Mouse-Gut/ftp.ebi.ac.uk/pub/databases/metagenomics/mgnify_genomes/mouse-gut/v1.0/species_catalogue/MGYG0003293/MGYG000329371/genome/MGYG000329371.fna	0.187012	1	0.170566	1	NO	6880	6879	6879	2028657	2028657	2028657	Mouse-Gut	2	0.0154521	0.201611	NO	21	36	6	0	0	NA	3
./Cow-Rumen/ftp.ebi.ac.uk/pub/databases/metagenomics/mgnify_genomes/cow-rumen/v1.0/species_catalogue/MGYG0002931/MGYG000293158/genome/MGYG000293158.fna	0.187194	0	1	1	NO	NA	NA	NA	NA	NA	NA	Cow-Rumen	2	0.0154805	0.201813	NO	115	115	115	0	0	NA	2
./Mouse-Gut/ftp.ebi.ac.uk/pub/databases/metagenomics/mgnify_genomes/mouse-gut/v1.0/species_catalogue/MGYG0003247/MGYG000324764/genome/MGYG000324764.fna	0.188767	0	1	1	NO	NA	NA	NA	NA	NA	NA	Mouse-Gut	2	0.0157254	0.204672	NO	50	91	9	0	0	NA	2
./Mouse-Gut/ftp.ebi.ac.uk/pub/databases/metagenomics/mgnify_genomes/mouse-gut/v1.0/species_catalogue/MGYG0003254/MGYG000325455/genome/MGYG000325455.fna	0.18877	1	0.172023	1	NO	5475	5474	5474	1649707	1649707	1649707	Mouse-Gut	2	0.0157259	0.204672	NO	100.5	173	28	0	0	NA	3
./Human-Gut/pub/databases/metagenomics/mgnify_genomes/human-gut/v2.0/species_catalogue/MGYG0000026/MGYG000002652/genome/MGYG000002652.fna	0.189356	0	1	1	NO	NA	NA	NA	NA	NA	NA	Human-Gut	2	0.0158176	0.205695	NO	19.5	24	15	0	0	NA	2
./Pig-Gut/ftp.ebi.ac.uk/pub/databases/metagenomics/mgnify_genomes/pig-gut/v1.0/species_catalogue/MGYG0003022/MGYG000302232/genome/MGYG000302232.fna	0.190002	2	0.015919	0.205477	NO	4.5	6	1	1308184	1719231	897137	Pig-Gut	2	0.015919	0.206841	NO	150	293	7	0	0	NA	4
./Mouse-Gut/ftp.ebi.ac.uk/pub/databases/metagenomics/mgnify_genomes/mouse-gut/v1.0/species_catalogue/MGYG0004101/MGYG000410101/genome/MGYG000410101.fna	0.192089	0	1	1	NO	NA	NA	NA	NA	NA	NA	Mouse-Gut	2	0.0162484	0.210946	NO	85	140	30	0	0	NA	2
./Human-Gut/pub/databases/metagenomics/mgnify_genomes/human-gut/v2.0/species_catalogue/MGYG0000013/MGYG000001379/genome/MGYG000001379.fna	0.192735	0	1	1	NO	NA	NA	NA	NA	NA	NA	Human-Gut	2	0.0163508	0.2121	NO	2.5	3	2	809.5	882	737	2
./Chicken-Gut/ftp.ebi.ac.uk/pub/databases/metagenomics/mgnify_genomes/chicken-gut/v1.0/species_catalogue/MGYG0003186/MGYG000318635/genome/MGYG000318635.fna	0.193901	0	1	1	NO	NA	NA	NA	NA	NA	NA	Chicken-Gut	2	0.0165366	0.214332	NO	11	15	7	0	0	NA	2
./Mouse-Gut/ftp.ebi.ac.uk/pub/databases/metagenomics/mgnify_genomes/mouse-gut/v1.0/species_catalogue/MGYG0003229/MGYG000322927/genome/MGYG000322927.fna	0.196565	1	0.178452	1	NO	17101	17100	17100	3227585	3227585	3227585	Mouse-Gut	2	0.0169645	0.219696	NO	113	167	59	0	0	NA	3
./Human-Gut/pub/databases/metagenomics/mgnify_genomes/human-gut/v2.0/species_catalogue/MGYG0000001/MGYG000000131/genome/MGYG000000131.fna	0.197033	0	1	1	NO	NA	NA	NA	NA	NA	NA	Human-Gut	2	0.0170401	0.220493	NO	4	5	3	0	0	NA	2
./Cow-Rumen/ftp.ebi.ac.uk/pub/databases/metagenomics/mgnify_genomes/cow-rumen/v1.0/species_catalogue/MGYG0002910/MGYG000291027/genome/MGYG000291027.fna	0.197369	0	1	1	NO	NA	NA	NA	NA	NA	NA	Cow-Rumen	2	0.0170945	0.221014	NO	123.5	195	52	0	0	NA	2
./Human-Gut/pub/databases/metagenomics/mgnify_genomes/human-gut/v2.0/species_catalogue/MGYG0000034/MGYG000003417/genome/MGYG000003417.fna	0.197527	6	6.97e-08	1.80678e-06	YES	11.5	18	4	503344	1378875	6	Human-Gut	2	0.0171201	0.221163	NO	93.5	137	50	0	0	NA	8
./Human-Gut/pub/databases/metagenomics/mgnify_genomes/human-gut/v2.0/species_catalogue/MGYG0000002/MGYG000000233/genome/MGYG000000233.fna	0.198225	0	1	1	NO	NA	NA	NA	NA	NA	NA	Human-Gut	2	0.0172335	0.222444	NO	2.5	3	2	4	4	4	2
./Mouse-Gut/ftp.ebi.ac.uk/pub/databases/metagenomics/mgnify_genomes/mouse-gut/v1.0/species_catalogue/MGYG0004031/MGYG000403150/genome/MGYG000403150.fna	0.200176	2	0.0175519	0.223605	NO	17.5	18	15	273693	476408	70978	Mouse-Gut	2	0.0175519	0.226368	NO	59.5	107	12	0	0	NA	4
./Human-Gut/pub/databases/metagenomics/mgnify_genomes/human-gut/v2.0/species_catalogue/MGYG0000002/MGYG000000282/genome/MGYG000000282.fna	0.201623	0	1	1	NO	NA	NA	NA	NA	NA	NA	Human-Gut	2	0.0177898	0.229247	NO	8.5	10	7	0	0	NA	2
./Marine/ftp.ebi.ac.uk/pub/databases/metagenomics/mgnify_genomes/marine/v1.0/species_catalogue/MGYG0002964/MGYG000296484/genome/MGYG000296484.fna	0.202593	2	0.0179498	0.227932	NO	4	4	2	789668	1360389	218946	Marine	2	0.0179498	0.231119	NO	77	129	25	0	0	NA	4
./Mouse-Gut/ftp.ebi.ac.uk/pub/databases/metagenomics/mgnify_genomes/mouse-gut/v1.0/species_catalogue/MGYG0004040/MGYG000404023/genome/MGYG000404023.fna	0.205535	3	0.00124139	0.02162	YES	23.3333	38	13	763069	1134721	308760	Mouse-Gut	2	0.0184394	0.237228	NO	118.5	138	99	0	0	NA	5
./Mouse-Gut/ftp.ebi.ac.uk/pub/databases/metagenomics/mgnify_genomes/mouse-gut/v1.0/species_catalogue/MGYG0004114/MGYG000411408/genome/MGYG000411408.fna	0.207359	0	1	1	NO	NA	NA	NA	NA	NA	NA	Mouse-Gut	2	0.0187458	0.240971	NO	7	8	6	0	0	NA	2
./Human-Gut/pub/databases/metagenomics/mgnify_genomes/human-gut/v2.0/species_catalogue/MGYG0000048/MGYG000004822/genome/MGYG000004822.fna	0.207679	1	0.187532	1	NO	4684	4683	4683	1783754	1783754	1783754	Human-Gut	2	0.0187996	0.241465	NO	199	239	159	0	0	NA	3
./Marine/ftp.ebi.ac.uk/pub/databases/metagenomics/mgnify_genomes/marine/v1.0/species_catalogue/MGYG0002966/MGYG000296657/genome/MGYG000296657.fna	0.209118	0	1	1	NO	NA	NA	NA	NA	NA	NA	Marine	2	0.0190432	0.244348	NO	80.5	122	39	0	0	NA	2
./Human-Gut/pub/databases/metagenomics/mgnify_genomes/human-gut/v2.0/species_catalogue/MGYG0000005/MGYG000000526/genome/MGYG000000526.fna	0.209189	2	0.0190553	0.24042	NO	10	10	8	1103886	1496428	711344	Human-Gut	2	0.0190553	0.244348	NO	12	16	8	0	0	NA	4
./Marine/ftp.ebi.ac.uk/pub/databases/metagenomics/mgnify_genomes/marine/v1.0/species_catalogue/MGYG0002966/MGYG000296696/genome/MGYG000296696.fna	0.209613	0	1	1	NO	NA	NA	NA	NA	NA	NA	Marine	2	0.0191272	0.24507	NO	372	420	324	0	0	NA	2
./Mouse-Gut/ftp.ebi.ac.uk/pub/databases/metagenomics/mgnify_genomes/mouse-gut/v1.0/species_catalogue/MGYG0003281/MGYG000328196/genome/MGYG000328196.fna	0.216888	3	0.00144644	0.0249965	YES	26.3333	37	4	898465	1826506	92576	Mouse-Gut	2	0.0203807	0.260916	NO	30.5	41	20	0	0	NA	5
./Mouse-Gut/ftp.ebi.ac.uk/pub/databases/metagenomics/mgnify_genomes/mouse-gut/v1.0/species_catalogue/MGYG0003238/MGYG000323823/genome/MGYG000323823.fna	0.220017	1	0.197495	1	NO	16479	16478	16478	3250765	3250765	3250765	Mouse-Gut	2	0.0209301	0.267536	NO	12	14	10	0	0	NA	3
./Mouse-Gut/ftp.ebi.ac.uk/pub/databases/metagenomics/mgnify_genomes/mouse-gut/v1.0/species_catalogue/MGYG0003290/MGYG000329030/genome/MGYG000329030.fna	0.220028	0	1	1	NO	NA	NA	NA	NA	NA	NA	Mouse-Gut	2	0.0209319	0.267536	NO	40	58	22	0	0	NA	2
./Human-Gut/pub/databases/metagenomics/mgnify_genomes/human-gut/v2.0/species_catalogue/MGYG0000029/MGYG000002953/genome/MGYG000002953.fna	0.220794	2	0.0210675	0.262414	NO	22.5	34	9	1110000	1486262	727013	Human-Gut	2	0.0210675	0.269049	NO	117.5	121	114	0	0	NA	4
./Chicken-Gut/ftp.ebi.ac.uk/pub/databases/metagenomics/mgnify_genomes/chicken-gut/v1.0/species_catalogue/MGYG0003097/MGYG000309775/genome/MGYG000309775.fna	0.221301	0	1	1	NO	NA	NA	NA	NA	NA	NA	Chicken-Gut	2	0.0211573	0.269976	NO	54	65	43	0	0	NA	2
./Marine/ftp.ebi.ac.uk/pub/databases/metagenomics/mgnify_genomes/marine/v1.0/species_catalogue/MGYG0002973/MGYG000297361/genome/MGYG000297361.fna	0.22161	2	0.021212	0.263794	NO	148	290	4	13546	17060	10032	Marine	2	0.021212	0.270454	NO	50	79	21	0	0	NA	4
./Mouse-Gut/ftp.ebi.ac.uk/pub/databases/metagenomics/mgnify_genomes/mouse-gut/v1.0/species_catalogue/MGYG0003227/MGYG000322713/genome/MGYG000322713.fna	0.221765	2	0.0212396	0.263927	NO	97613.5	195197	28	889701	1779374	28	Mouse-Gut	2	0.0212396	0.270584	NO	38.5	71	6	20.5	37	4	4
./Human-Gut/pub/databases/metagenomics/mgnify_genomes/human-gut/v2.0/species_catalogue/MGYG0000025/MGYG000002574/genome/MGYG000002574.fna	0.221906	5	3.73e-06	8.5506e-05	YES	3564.2	10857	3	626671	1795503	76285	Human-Gut	2	0.0212647	0.270684	NO	465.5	537	394	0	0	NA	7
./Human-Gut/pub/databases/metagenomics/mgnify_genomes/human-gut/v2.0/species_catalogue/MGYG0000032/MGYG000003277/genome/MGYG000003277.fna	0.224463	1	0.201055	1	NO	5	4	4	2065177	2065177	2065177	Human-Gut	2	0.0217212	0.276271	NO	97	145	49	0	0	NA	3
./Mouse-Gut/ftp.ebi.ac.uk/pub/databases/metagenomics/mgnify_genomes/mouse-gut/v1.0/species_catalogue/MGYG0003306/MGYG000330652/genome/MGYG000330652.fna	0.226146	1	0.202398	1	NO	31993	31992	31992	1090372	1090372	1090372	Mouse-Gut	2	0.0220239	0.279893	NO	22.5	42	3	0	0	NA	3
./Human-Gut/pub/databases/metagenomics/mgnify_genomes/human-gut/v2.0/species_catalogue/MGYG0000017/MGYG000001710/genome/MGYG000001710.fna	0.226545	0	1	1	NO	NA	NA	NA	NA	NA	NA	Human-Gut	2	0.022096	0.280581	NO	72	79	65	0	0	NA	2
./Mouse-Gut/ftp.ebi.ac.uk/pub/databases/metagenomics/mgnify_genomes/mouse-gut/v1.0/species_catalogue/MGYG0003229/MGYG000322966/genome/MGYG000322966.fna	0.227213	0	1	1	NO	NA	NA	NA	NA	NA	NA	Mouse-Gut	2	0.0222168	0.281887	NO	65.5	71	60	0	0	NA	2
./Marine/ftp.ebi.ac.uk/pub/databases/metagenomics/mgnify_genomes/marine/v1.0/species_catalogue/MGYG0002962/MGYG000296239/genome/MGYG000296239.fna	0.230929	0	1	1	NO	NA	NA	NA	NA	NA	NA	Marine	2	0.0228936	0.290239	NO	59.5	67	52	0	0	NA	2
./Human-Gut/pub/databases/metagenomics/mgnify_genomes/human-gut/v2.0/species_catalogue/MGYG0000001/MGYG000000165/genome/MGYG000000165.fna	0.232449	1	0.20741	1	NO	53120	53119	53119	43740	43740	43740	Human-Gut	2	0.0231731	0.293544	NO	6.5	10	3	26.5	37	16	3
./Mouse-Gut/ftp.ebi.ac.uk/pub/databases/metagenomics/mgnify_genomes/mouse-gut/v1.0/species_catalogue/MGYG0003231/MGYG000323128/genome/MGYG000323128.fna	0.232813	0	1	1	NO	NA	NA	NA	NA	NA	NA	Mouse-Gut	2	0.0232402	0.294157	NO	42	80	4	0	0	NA	2
./Chicken-Gut/ftp.ebi.ac.uk/pub/databases/metagenomics/mgnify_genomes/chicken-gut/v1.0/species_catalogue/MGYG0003119/MGYG000311904/genome/MGYG000311904.fna	0.233368	0	1	1	NO	NA	NA	NA	NA	NA	NA	Chicken-Gut	2	0.0233427	0.295215	NO	60	94	26	0	0	NA	2
./Mouse-Gut/ftp.ebi.ac.uk/pub/databases/metagenomics/mgnify_genomes/mouse-gut/v1.0/species_catalogue/MGYG0004116/MGYG000411606/genome/MGYG000411606.fna	0.233567	0	1	1	NO	NA	NA	NA	NA	NA	NA	Mouse-Gut	2	0.0233794	0.295441	NO	23.5	25	22	0	0	NA	2
./Mouse-Gut/ftp.ebi.ac.uk/pub/databases/metagenomics/mgnify_genomes/mouse-gut/v1.0/species_catalogue/MGYG0003224/MGYG000322498/genome/MGYG000322498.fna	0.235519	1	0.209839	1	NO	27428	27427	27427	1343609	1343609	1343609	Mouse-Gut	2	0.0237415	0.299775	NO	14	19	9	79	79	79	3
./Mouse-Gut/ftp.ebi.ac.uk/pub/databases/metagenomics/mgnify_genomes/mouse-gut/v1.0/species_catalogue/MGYG0003217/MGYG000321761/genome/MGYG000321761.fna	0.236188	1	0.210368	1	NO	153926	153925	153925	2411398	2411398	2411398	Mouse-Gut	2	0.0238662	0.301106	NO	3	4	2	0	0	NA	3
./Mouse-Gut/ftp.ebi.ac.uk/pub/databases/metagenomics/mgnify_genomes/mouse-gut/v1.0/species_catalogue/MGYG0003223/MGYG000322396/genome/MGYG000322396.fna	0.237709	0	1	1	NO	NA	NA	NA	NA	NA	NA	Mouse-Gut	2	0.0241505	0.304448	NO	29.5	50	9	83.5	133	34	2
./Chicken-Gut/ftp.ebi.ac.uk/pub/databases/metagenomics/mgnify_genomes/chicken-gut/v1.0/species_catalogue/MGYG0003197/MGYG000319704/genome/MGYG000319704.fna	0.23975	1	0.213175	1	NO	8162	8161	8161	177789	177789	177789	Chicken-Gut	2	0.0245343	0.309037	NO	37.5	43	32	0	0	NA	3
./Mouse-Gut/ftp.ebi.ac.uk/pub/databases/metagenomics/mgnify_genomes/mouse-gut/v1.0/species_catalogue/MGYG0003227/MGYG000322757/genome/MGYG000322757.fna	0.241205	2	0.0248094	0.305138	NO	86	134	36	134986	157984	111989	Mouse-Gut	2	0.0248094	0.312252	NO	49.5	52	47	1469.5	1486	1453	4
./Cow-Rumen/ftp.ebi.ac.uk/pub/databases/metagenomics/mgnify_genomes/cow-rumen/v1.0/species_catalogue/MGYG0002948/MGYG000294891/genome/MGYG000294891.fna	0.242831	3	0.00199136	0.0341498	YES	14198.3	18318	8613	432495	822002	120932	Cow-Rumen	2	0.0251182	0.315884	NO	37.5	70	5	89	89	89	5
./Cow-Rumen/ftp.ebi.ac.uk/pub/databases/metagenomics/mgnify_genomes/cow-rumen/v1.0/species_catalogue/MGYG0002908/MGYG000290852/genome/MGYG000290852.fna	0.246491	0	1	1	NO	NA	NA	NA	NA	NA	NA	Cow-Rumen	2	0.0258195	0.324443	NO	198	290	106	0	0	NA	2
./Marine/ftp.ebi.ac.uk/pub/databases/metagenomics/mgnify_genomes/marine/v1.0/species_catalogue/MGYG0002963/MGYG000296340/genome/MGYG000296340.fna	0.247231	0	1	1	NO	NA	NA	NA	NA	NA	NA	Marine	2	0.0259622	0.325974	NO	21	37	5	0	0	NA	2
./Cow-Rumen/ftp.ebi.ac.uk/pub/databases/metagenomics/mgnify_genomes/cow-rumen/v1.0/species_catalogue/MGYG0002914/MGYG000291430/genome/MGYG000291430.fna	0.252195	1	0.222907	1	NO	23165	23164	23164	1877031	1877031	1877031	Cow-Rumen	2	0.0269277	0.337826	NO	153.5	163	144	0	0	NA	3
./Mouse-Gut/ftp.ebi.ac.uk/pub/databases/metagenomics/mgnify_genomes/mouse-gut/v1.0/species_catalogue/MGYG0003224/MGYG000322403/genome/MGYG000322403.fna	0.256376	1	0.226149	1	NO	6037	6036	6036	133377	133377	133377	Mouse-Gut	2	0.0277522	0.347891	NO	23.5	44	3	182.5	331	34	3
./Marine/ftp.ebi.ac.uk/pub/databases/metagenomics/mgnify_genomes/marine/v1.0/species_catalogue/MGYG0002971/MGYG000297151/genome/MGYG000297151.fna	0.256555	3	0.00232472	0.0395202	YES	26.3333	40	17	701152	1714058	157025	Marine	2	0.0277878	0.348059	NO	109	174	44	0	0	NA	5
./Marine/ftp.ebi.ac.uk/pub/databases/metagenomics/mgnify_genomes/marine/v1.0/species_catalogue/MGYG0002968/MGYG000296840/genome/MGYG000296840.fna	0.260514	0	1	1	NO	NA	NA	NA	NA	NA	NA	Marine	2	0.028578	0.357671	NO	45.5	76	15	0	0	NA	2
./Marine/ftp.ebi.ac.uk/pub/databases/metagenomics/mgnify_genomes/marine/v1.0/species_catalogue/MGYG0002967/MGYG000296778/genome/MGYG000296778.fna	0.260964	0	1	1	NO	NA	NA	NA	NA	NA	NA	Marine	2	0.0286685	0.358517	NO	59.5	84	35	0	0	NA	2
./Marine/ftp.ebi.ac.uk/pub/databases/metagenomics/mgnify_genomes/marine/v1.0/species_catalogue/MGYG0002964/MGYG000296488/genome/MGYG000296488.fna	0.26303	0	1	1	NO	NA	NA	NA	NA	NA	NA	Marine	2	0.029085	0.363435	NO	97	126	68	0	0	NA	2
./Mouse-Gut/ftp.ebi.ac.uk/pub/databases/metagenomics/mgnify_genomes/mouse-gut/v1.0/species_catalogue/MGYG0003218/MGYG000321802/genome/MGYG000321802.fna	0.264637	0	1	1	NO	NA	NA	NA	NA	NA	NA	Mouse-Gut	2	0.0294108	0.367213	NO	5.5	9	2	0	0	NA	2
./Pig-Gut/ftp.ebi.ac.uk/pub/databases/metagenomics/mgnify_genomes/pig-gut/v1.0/species_catalogue/MGYG0003009/MGYG000300984/genome/MGYG000300984.fna	0.266872	2	0.0298661	0.364185	NO	9476.5	18802	149	1430000	1966511	893218	Pig-Gut	2	0.0298661	0.372601	NO	42	42	42	0	0	NA	4
./Human-Gut/pub/databases/metagenomics/mgnify_genomes/human-gut/v2.0/species_catalogue/MGYG0000006/MGYG000000666/genome/MGYG000000666.fna	0.269334	2	0.030371	0.370053	NO	6722	10631	2811	1584247	1997012	1171482	Human-Gut	2	0.030371	0.378598	NO	46.5	88	5	0	0	NA	4
./Marine/ftp.ebi.ac.uk/pub/databases/metagenomics/mgnify_genomes/marine/v1.0/species_catalogue/MGYG0002972/MGYG000297284/genome/MGYG000297284.fna	0.271563	0	1	1	NO	NA	NA	NA	NA	NA	NA	Marine	2	0.0308308	0.384023	NO	62	89	35	0	0	NA	2
./Mouse-Gut/ftp.ebi.ac.uk/pub/databases/metagenomics/mgnify_genomes/mouse-gut/v1.0/species_catalogue/MGYG0003224/MGYG000322423/genome/MGYG000322423.fna	0.271851	1	0.238032	1	NO	18762	18761	18761	2541372	2541372	2541372	Mouse-Gut	2	0.0308905	0.384462	NO	73	73	73	0	0	NA	3
./Mouse-Gut/ftp.ebi.ac.uk/pub/databases/metagenomics/mgnify_genomes/mouse-gut/v1.0/species_catalogue/MGYG0003226/MGYG000322670/genome/MGYG000322670.fna	0.272335	0	1	1	NO	NA	NA	NA	NA	NA	NA	Mouse-Gut	2	0.0309909	0.385405	NO	30	34	26	133	133	133	2
./Mouse-Gut/ftp.ebi.ac.uk/pub/databases/metagenomics/mgnify_genomes/mouse-gut/v1.0/species_catalogue/MGYG0003252/MGYG000325286/genome/MGYG000325286.fna	0.272894	0	1	1	NO	NA	NA	NA	NA	NA	NA	Mouse-Gut	2	0.0311069	0.386541	NO	15.5	20	11	0	0	NA	2
./Marine/ftp.ebi.ac.uk/pub/databases/metagenomics/mgnify_genomes/marine/v1.0/species_catalogue/MGYG0002964/MGYG000296440/genome/MGYG000296440.fna	0.273735	1	0.239466	1	NO	47262	47261	47261	799542	799542	799542	Marine	2	0.0312818	0.388405	NO	10.5	14	7	0	0	NA	3
./Human-Gut/pub/databases/metagenomics/mgnify_genomes/human-gut/v2.0/species_catalogue/MGYG0000032/MGYG000003237/genome/MGYG000003237.fna	0.275214	2	0.0315902	0.383714	NO	8	8	6	1347989	2659737	36241	Human-Gut	2	0.0315902	0.391923	NO	70.5	78	63	0	0	NA	4
./Human-Gut/pub/databases/metagenomics/mgnify_genomes/human-gut/v2.0/species_catalogue/MGYG0000029/MGYG000002946/genome/MGYG000002946.fna	0.278617	0	1	1	NO	NA	NA	NA	NA	NA	NA	Human-Gut	2	0.0323048	0.400472	NO	183.5	250	117	0	0	NA	2
./Human-Gut/pub/databases/metagenomics/mgnify_genomes/human-gut/v2.0/species_catalogue/MGYG0000029/MGYG000002942/genome/MGYG000002942.fna	0.0332865	0	1	1	NO	NA	NA	NA	NA	NA	NA	Human-Gut	1	0.0327386	0.405528	NO	52	52	52	0	0	NA	1
./Human-Gut/pub/databases/metagenomics/mgnify_genomes/human-gut/v2.0/species_catalogue/MGYG0000029/MGYG000002949/genome/MGYG000002949.fna	0.28394	0	1	1	NO	NA	NA	NA	NA	NA	NA	Human-Gut	2	0.0334348	0.413825	NO	25.5	49	2	0	0	NA	2
./Marine/ftp.ebi.ac.uk/pub/databases/metagenomics/mgnify_genomes/marine/v1.0/species_catalogue/MGYG0002970/MGYG000297057/genome/MGYG000297057.fna	0.286091	0	1	1	NO	NA	NA	NA	NA	NA	NA	Marine	2	0.0338958	0.4192	NO	41.5	45	38	0	0	NA	2
./Human-Gut/pub/databases/metagenomics/mgnify_genomes/human-gut/v2.0/species_catalogue/MGYG0000042/MGYG000004293/genome/MGYG000004293.fna	0.0360255	0	1	1	NO	NA	NA	NA	NA	NA	NA	Human-Gut	1	0.0353843	0.437262	NO	27	27	27	0	0	NA	1
./Human-Gut/pub/databases/metagenomics/mgnify_genomes/human-gut/v2.0/species_catalogue/MGYG0000029/MGYG000002976/genome/MGYG000002976.fna	0.0372113	0	1	1	NO	NA	NA	NA	NA	NA	NA	Human-Gut	1	0.0365275	0.451034	NO	61	61	61	0	0	NA	1
./Human-Gut/pub/databases/metagenomics/mgnify_genomes/human-gut/v2.0/species_catalogue/MGYG0000009/MGYG000000998/genome/MGYG000000998.fna	0.0378824	0	1	1	NO	NA	NA	NA	NA	NA	NA	Human-Gut	1	0.0371738	0.458653	NO	30	30	30	0	0	NA	1
./Mouse-Gut/ftp.ebi.ac.uk/pub/databases/metagenomics/mgnify_genomes/mouse-gut/v1.0/species_catalogue/MGYG0003900/MGYG000390088/genome/MGYG000390088.fna	0.303618	0	1	1	NO	NA	NA	NA	NA	NA	NA	Mouse-Gut	2	0.0377438	0.465318	NO	37.5	41	34	166	166	166	2
./Human-Oral/ftp.ebi.ac.uk/pub/databases/metagenomics/mgnify_genomes/human-oral/v1.0/species_catalogue/MGYG0002981/MGYG000298173/genome/MGYG000298173.fna	0.0411837	0	1	1	NO	NA	NA	NA	NA	NA	NA	Human-Oral	1	0.0403472	0.497023	NO	25	25	25	0	0	NA	1
./Human-Vaginal/ftp.ebi.ac.uk/pub/databases/metagenomics/mgnify_genomes/human-vaginal/v1.0/species_catalogue/MGYG0003037/MGYG000303709/genome/MGYG000303709.fna	0.0413666	1	0.0405227	0.486179	NO	14	13	13	321306	321306	321306	Human-Vaginal	1	0.0405227	0.498793	NO	17	17	17	0	0	NA	2
./Human-Gut/pub/databases/metagenomics/mgnify_genomes/human-gut/v2.0/species_catalogue/MGYG0000017/MGYG000001735/genome/MGYG000001735.fna	0.31642	0	1	1	NO	NA	NA	NA	NA	NA	NA	Human-Gut	2	0.0406546	0.499979	NO	76	110	42	0	0	NA	2
./Human-Gut/pub/databases/metagenomics/mgnify_genomes/human-gut/v2.0/species_catalogue/MGYG0000014/MGYG000001453/genome/MGYG000001453.fna	0.316543	0	1	1	NO	NA	NA	NA	NA	NA	NA	Human-Gut	2	0.040683	0.499979	NO	221.5	226	217	2525.5	2542	2509	2
./Mouse-Gut/ftp.ebi.ac.uk/pub/databases/metagenomics/mgnify_genomes/mouse-gut/v1.0/species_catalogue/MGYG0003313/MGYG000331386/genome/MGYG000331386.fna	0.0419189	0	1	1	NO	NA	NA	NA	NA	NA	NA	Mouse-Gut	1	0.0410525	0.504124	NO	5	5	5	0	0	NA	1
./Pig-Gut/ftp.ebi.ac.uk/pub/databases/metagenomics/mgnify_genomes/pig-gut/v1.0/species_catalogue/MGYG0003018/MGYG000301859/genome/MGYG000301859.fna	0.042279	0	1	1	NO	NA	NA	NA	NA	NA	NA	Pig-Gut	1	0.0413977	0.507965	NO	36	36	36	0	0	NA	1
./Marine/ftp.ebi.ac.uk/pub/databases/metagenomics/mgnify_genomes/marine/v1.0/species_catalogue/MGYG0002962/MGYG000296247/genome/MGYG000296247.fna	0.319834	0	1	1	NO	NA	NA	NA	NA	NA	NA	Marine	2	0.0414447	0.508144	NO	226	256	196	0	0	NA	2
./Human-Gut/pub/databases/metagenomics/mgnify_genomes/human-gut/v2.0/species_catalogue/MGYG0000047/MGYG000004743/genome/MGYG000004743.fna	0.0434485	0	1	1	NO	NA	NA	NA	NA	NA	NA	Human-Gut	1	0.0425181	0.520763	NO	55	55	55	0	0	NA	1
./Human-Gut/pub/databases/metagenomics/mgnify_genomes/human-gut/v2.0/species_catalogue/MGYG0000016/MGYG000001617/genome/MGYG000001617.fna	0.324528	0	1	1	NO	NA	NA	NA	NA	NA	NA	Human-Gut	2	0.0425405	0.520763	NO	39.5	41	38	0	0	NA	2
./Marine/ftp.ebi.ac.uk/pub/databases/metagenomics/mgnify_genomes/marine/v1.0/species_catalogue/MGYG0002970/MGYG000297026/genome/MGYG000297026.fna	0.325948	1	0.278158	1	NO	102	101	101	93296	93296	93296	Marine	2	0.0428742	0.524439	NO	121	204	38	0	0	NA	3
./Human-Gut/pub/databases/metagenomics/mgnify_genomes/human-gut/v2.0/species_catalogue/MGYG0000000/MGYG000000095/genome/MGYG000000095.fna	0.329268	0	1	1	NO	NA	NA	NA	NA	NA	NA	Human-Gut	2	0.0436579	0.533608	NO	3.5	5	2	0	0	NA	2
./Mouse-Gut/ftp.ebi.ac.uk/pub/databases/metagenomics/mgnify_genomes/mouse-gut/v1.0/species_catalogue/MGYG0003217/MGYG000321732/genome/MGYG000321732.fna	0.333549	1	0.283623	1	NO	23529	23528	23528	395152	395152	395152	Mouse-Gut	2	0.0446764	0.54563	NO	32.5	39	26	52	52	52	3
./Human-Gut/pub/databases/metagenomics/mgnify_genomes/human-gut/v2.0/species_catalogue/MGYG0000014/MGYG000001404/genome/MGYG000001404.fna	0.334603	0	1	1	NO	NA	NA	NA	NA	NA	NA	Human-Gut	2	0.0449284	0.548281	NO	5	7	3	21580.5	33601	9560	2
./Human-Gut/pub/databases/metagenomics/mgnify_genomes/human-gut/v2.0/species_catalogue/MGYG0000023/MGYG000002363/genome/MGYG000002363.fna	0.338388	1	0.287081	1	NO	756630	756629	756629	3571199	3571199	3571199	Human-Gut	2	0.0458382	0.558948	NO	11.5	15	8	0	0	NA	3
./Marine/ftp.ebi.ac.uk/pub/databases/metagenomics/mgnify_genomes/marine/v1.0/species_catalogue/MGYG0002969/MGYG000296986/genome/MGYG000296986.fna	0.339122	0	1	1	NO	NA	NA	NA	NA	NA	NA	Marine	2	0.0460156	0.560674	NO	522	977	67	0	0	NA	2
./Human-Gut/pub/databases/metagenomics/mgnify_genomes/human-gut/v2.0/species_catalogue/MGYG0000033/MGYG000003359/genome/MGYG000003359.fna	0.340969	2	0.0464625	0.554046	NO	120706	241387	23	2020000	2330119	1717514	Human-Gut	2	0.0464625	0.565679	NO	28.5	30	27	0	0	NA	4
./Marine/ftp.ebi.ac.uk/pub/databases/metagenomics/mgnify_genomes/marine/v1.0/species_catalogue/MGYG0002961/MGYG000296158/genome/MGYG000296158.fna	0.0482963	1	0.0471486	0.561373	NO	10	9	9	10	10	10	Marine	1	0.0471486	0.573587	NO	32	32	32	0	0	NA	2
./Mouse-Gut/ftp.ebi.ac.uk/pub/databases/metagenomics/mgnify_genomes/mouse-gut/v1.0/species_catalogue/MGYG0003230/MGYG000323059/genome/MGYG000323059.fna	0.0494996	0	1	1	NO	NA	NA	NA	NA	NA	NA	Mouse-Gut	1	0.0482944	0.58707	NO	30	30	30	0	0	NA	1
./Pig-Gut/ftp.ebi.ac.uk/pub/databases/metagenomics/mgnify_genomes/pig-gut/v1.0/species_catalogue/MGYG0003020/MGYG000302005/genome/MGYG000302005.fna	0.0509804	2	0.00125617	0.0218289	YES	1188.5	1451	924	318630	585305	51954	Pig-Gut	1	0.0497027	0.60372	NO	36	36	36	0	0	NA	3
./Marine/ftp.ebi.ac.uk/pub/databases/metagenomics/mgnify_genomes/marine/v1.0/species_catalogue/MGYG0002969/MGYG000296923/genome/MGYG000296923.fna	0.0515404	0	1	1	NO	NA	NA	NA	NA	NA	NA	Marine	1	0.0502347	0.609709	NO	164	164	164	0	0	NA	1
./Human-Gut/pub/databases/metagenomics/mgnify_genomes/human-gut/v2.0/species_catalogue/MGYG0000016/MGYG000001689/genome/MGYG000001689.fna	0.362791	1	0.304268	1	NO	96644	96643	96643	403450	403450	403450	Human-Gut	2	0.0518628	0.628983	NO	18.5	24	13	143	192	94	3
./Mouse-Gut/ftp.ebi.ac.uk/pub/databases/metagenomics/mgnify_genomes/mouse-gut/v1.0/species_catalogue/MGYG0003313/MGYG000331316/genome/MGYG000331316.fna	0.0534987	3	2.45e-05	0.000523324	YES	8.33333	14	2	287028	399475	187659	Mouse-Gut	1	0.0520928	0.631283	NO	98	98	98	0	0	NA	4
./Human-Gut/pub/databases/metagenomics/mgnify_genomes/human-gut/v2.0/species_catalogue/MGYG0000035/MGYG000003580/genome/MGYG000003580.fna	0.0537879	1	0.052367	0.619267	NO	21	20	20	565552	565552	565552	Human-Gut	1	0.052367	0.634114	NO	2	2	2	0	0	NA	2
./Marine/ftp.ebi.ac.uk/pub/databases/metagenomics/mgnify_genomes/marine/v1.0/species_catalogue/MGYG0002962/MGYG000296281/genome/MGYG000296281.fna	0.054159	0	1	1	NO	NA	NA	NA	NA	NA	NA	Marine	1	0.0527186	0.637878	NO	6	6	6	0	0	NA	1
./Chicken-Gut/ftp.ebi.ac.uk/pub/databases/metagenomics/mgnify_genomes/chicken-gut/v1.0/species_catalogue/MGYG0003159/MGYG000315924/genome/MGYG000315924.fna	0.366769	0	1	1	NO	NA	NA	NA	NA	NA	NA	Chicken-Gut	2	0.0528705	0.639579	NO	13	17	9	0	0	NA	2
./Honeybee-Gut/ftp.ebi.ac.uk/pub/databases/metagenomics/mgnify_genomes/honeybee-gut/v1.0/species_catalogue/MGYG0003211/MGYG000321108/genome/MGYG000321108.fna	0.0546983	0	1	1	NO	NA	NA	NA	NA	NA	NA	Honeybee-Gut	1	0.0532292	0.643063	NO	68	68	68	0	0	NA	1
./Mouse-Gut/ftp.ebi.ac.uk/pub/databases/metagenomics/mgnify_genomes/mouse-gut/v1.0/species_catalogue/MGYG0003384/MGYG000338472/genome/MGYG000338472.fna	0.054767	0	1	1	NO	NA	NA	NA	NA	NA	NA	Mouse-Gut	1	0.0532943	0.643353	NO	65	65	65	483	483	483	1
./Human-Gut/pub/databases/metagenomics/mgnify_genomes/human-gut/v2.0/species_catalogue/MGYG0000046/MGYG000004674/genome/MGYG000004674.fna	0.0555124	0	1	1	NO	NA	NA	NA	NA	NA	NA	Human-Gut	1	0.0539997	0.651002	NO	248	248	248	0	0	NA	1
./Human-Gut/pub/databases/metagenomics/mgnify_genomes/human-gut/v2.0/species_catalogue/MGYG0000007/MGYG000000738/genome/MGYG000000738.fna	0.0555244	0	1	1	NO	NA	NA	NA	NA	NA	NA	Human-Gut	1	0.0540111	0.651002	NO	222	222	222	0	0	NA	1
./Mouse-Gut/ftp.ebi.ac.uk/pub/databases/metagenomics/mgnify_genomes/mouse-gut/v1.0/species_catalogue/MGYG0003272/MGYG000327258/genome/MGYG000327258.fna	0.37176	1	0.31048	1	NO	34	33	33	1100485	1100485	1100485	Mouse-Gut	2	0.0541444	0.652107	NO	46	88	4	0	0	NA	3
./Human-Oral/ftp.ebi.ac.uk/pub/databases/metagenomics/mgnify_genomes/human-oral/v1.0/species_catalogue/MGYG0002990/MGYG000299075/genome/MGYG000299075.fna	0.0557303	0	1	1	NO	NA	NA	NA	NA	NA	NA	Human-Oral	1	0.0542059	0.652345	NO	6	6	6	0	0	NA	1
./Mouse-Gut/ftp.ebi.ac.uk/pub/databases/metagenomics/mgnify_genomes/mouse-gut/v1.0/species_catalogue/MGYG0003272/MGYG000327200/genome/MGYG000327200.fna	0.0560794	1	0.0545359	0.643458	NO	36	35	35	202717	202717	202717	Mouse-Gut	1	0.0545359	0.655813	NO	3	3	3	0	0	NA	2
./Mouse-Gut/ftp.ebi.ac.uk/pub/databases/metagenomics/mgnify_genomes/mouse-gut/v1.0/species_catalogue/MGYG0003268/MGYG000326891/genome/MGYG000326891.fna	0.0566613	1	0.055086	0.64897	NO	15	14	14	28629	28629	28629	Mouse-Gut	1	0.0550859	0.661919	NO	14	14	14	0	0	NA	2
./Cow-Rumen/ftp.ebi.ac.uk/pub/databases/metagenomics/mgnify_genomes/cow-rumen/v1.0/species_catalogue/MGYG0002950/MGYG000295024/genome/MGYG000295024.fna	0.0567886	0	1	1	NO	NA	NA	NA	NA	NA	NA	Cow-Rumen	1	0.0552062	0.662855	NO	70	70	70	104	104	104	1
./Marine/ftp.ebi.ac.uk/pub/databases/metagenomics/mgnify_genomes/marine/v1.0/species_catalogue/MGYG0002972/MGYG000297231/genome/MGYG000297231.fna	0.057111	0	1	1	NO	NA	NA	NA	NA	NA	NA	Marine	1	0.0555108	0.666002	NO	173	173	173	0	0	NA	1
./Chicken-Gut/ftp.ebi.ac.uk/pub/databases/metagenomics/mgnify_genomes/chicken-gut/v1.0/species_catalogue/MGYG0003209/MGYG000320958/genome/MGYG000320958.fna	0.0579203	0	1	1	NO	NA	NA	NA	NA	NA	NA	Chicken-Gut	1	0.0562749	0.674652	NO	104	104	104	0	0	NA	1
./Human-Gut/pub/databases/metagenomics/mgnify_genomes/human-gut/v2.0/species_catalogue/MGYG0000037/MGYG000003781/genome/MGYG000003781.fna	0.0581527	0	1	1	NO	NA	NA	NA	NA	NA	NA	Human-Gut	1	0.0564941	0.676762	NO	62	62	62	0	0	NA	1
./Marine/ftp.ebi.ac.uk/pub/databases/metagenomics/mgnify_genomes/marine/v1.0/species_catalogue/MGYG0002965/MGYG000296536/genome/MGYG000296536.fna	0.0596497	0	1	1	NO	NA	NA	NA	NA	NA	NA	Marine	1	0.0579055	0.69314	NO	9	9	9	0	0	NA	1
./Human-Gut/pub/databases/metagenomics/mgnify_genomes/human-gut/v2.0/species_catalogue/MGYG0000037/MGYG000003772/genome/MGYG000003772.fna	0.0607938	1	0.0589828	0.692793	NO	12	11	11	5228	5228	5228	Human-Gut	1	0.0589828	0.705495	NO	103	103	103	0	0	NA	2
./Human-Gut/pub/databases/metagenomics/mgnify_genomes/human-gut/v2.0/species_catalogue/MGYG0000032/MGYG000003299/genome/MGYG000003299.fna	0.0613461	3	3.68e-05	0.000769262	YES	35.6667	56	2	123895	289359	11152	Human-Gut	1	0.0595023	0.711166	NO	179	179	179	0	0	NA	4
./Pig-Gut/ftp.ebi.ac.uk/pub/databases/metagenomics/mgnify_genomes/pig-gut/v1.0/species_catalogue/MGYG0003021/MGYG000302140/genome/MGYG000302140.fna	0.0620708	1	0.0601836	0.706368	NO	10	9	9	358424	358424	358424	Pig-Gut	1	0.0601836	0.718761	NO	214	214	214	0	0	NA	2
./Mouse-Gut/ftp.ebi.ac.uk/pub/databases/metagenomics/mgnify_genomes/mouse-gut/v1.0/species_catalogue/MGYG0003267/MGYG000326776/genome/MGYG000326776.fna	0.06221	0	1	1	NO	NA	NA	NA	NA	NA	NA	Mouse-Gut	1	0.0603145	0.719774	NO	61	61	61	0	0	NA	1
./Marine/ftp.ebi.ac.uk/pub/databases/metagenomics/mgnify_genomes/marine/v1.0/species_catalogue/MGYG0002974/MGYG000297480/genome/MGYG000297480.fna	0.399232	0	1	1	NO	NA	NA	NA	NA	NA	NA	Marine	2	0.0613462	0.731529	NO	21.5	38	5	0	0	NA	2
./Human-Gut/pub/databases/metagenomics/mgnify_genomes/human-gut/v2.0/species_catalogue/MGYG0000037/MGYG000003755/genome/MGYG000003755.fna	0.0637391	1	0.0617502	0.720972	NO	5	4	4	797350	797350	797350	Human-Gut	1	0.0617502	0.735786	NO	51	51	51	0	0	NA	2
./Marine/ftp.ebi.ac.uk/pub/databases/metagenomics/mgnify_genomes/marine/v1.0/species_catalogue/MGYG0002961/MGYG000296132/genome/MGYG000296132.fna	0.0649273	0	1	1	NO	NA	NA	NA	NA	NA	NA	Marine	1	0.0628644	0.748493	NO	62	62	62	0	0	NA	1
./Marine/ftp.ebi.ac.uk/pub/databases/metagenomics/mgnify_genomes/marine/v1.0/species_catalogue/MGYG0002969/MGYG000296946/genome/MGYG000296946.fna	0.0650349	1	0.0629652	0.733517	NO	42	41	41	97620	97620	97620	Marine	1	0.0629652	0.749123	NO	261	261	261	0	0	NA	2
./Human-Oral/ftp.ebi.ac.uk/pub/databases/metagenomics/mgnify_genomes/human-oral/v1.0/species_catalogue/MGYG0002990/MGYG000299089/genome/MGYG000299089.fna	0.065361	0	1	1	NO	NA	NA	NA	NA	NA	NA	Human-Oral	1	0.0632707	0.75159	NO	46	46	46	252	252	252	1
./Pig-Gut/ftp.ebi.ac.uk/pub/databases/metagenomics/mgnify_genomes/pig-gut/v1.0/species_catalogue/MGYG0003017/MGYG000301751/genome/MGYG000301751.fna	0.0653868	0	1	1	NO	NA	NA	NA	NA	NA	NA	Pig-Gut	1	0.0632949	0.75159	NO	70	70	70	0	0	NA	1
./Marine/ftp.ebi.ac.uk/pub/databases/metagenomics/mgnify_genomes/marine/v1.0/species_catalogue/MGYG0002970/MGYG000297048/genome/MGYG000297048.fna	0.0654099	0	1	1	NO	NA	NA	NA	NA	NA	NA	Marine	1	0.0633166	0.75159	NO	4	4	4	0	0	NA	1
./Marine/ftp.ebi.ac.uk/pub/databases/metagenomics/mgnify_genomes/marine/v1.0/species_catalogue/MGYG0002961/MGYG000296134/genome/MGYG000296134.fna	0.0657783	0	1	1	NO	NA	NA	NA	NA	NA	NA	Marine	1	0.0636615	0.755113	NO	34	34	34	0	0	NA	1
./Mouse-Gut/ftp.ebi.ac.uk/pub/databases/metagenomics/mgnify_genomes/mouse-gut/v1.0/species_catalogue/MGYG0003246/MGYG000324635/genome/MGYG000324635.fna	0.0662431	0	1	1	NO	NA	NA	NA	NA	NA	NA	Mouse-Gut	1	0.0640966	0.759698	NO	51	51	51	0	0	NA	1
./Human-Gut/pub/databases/metagenomics/mgnify_genomes/human-gut/v2.0/species_catalogue/MGYG0000046/MGYG000004648/genome/MGYG000004648.fna	0.0665693	1	0.0644019	0.747473	NO	66	65	65	760371	760371	760371	Human-Gut	1	0.0644019	0.762739	NO	195	195	195	0	0	NA	2
./Mouse-Gut/ftp.ebi.ac.uk/pub/databases/metagenomics/mgnify_genomes/mouse-gut/v1.0/species_catalogue/MGYG0003498/MGYG000349893/genome/MGYG000349893.fna	0.0668718	0	1	1	NO	NA	NA	NA	NA	NA	NA	Mouse-Gut	1	0.0646849	0.765511	NO	123	123	123	440	440	440	1
./Mouse-Gut/ftp.ebi.ac.uk/pub/databases/metagenomics/mgnify_genomes/mouse-gut/v1.0/species_catalogue/MGYG0003906/MGYG000390611/genome/MGYG000390611.fna	0.0673036	2	0.00216578	0.0370193	YES	4.5	4	3	97914.5	119448	76381	Mouse-Gut	1	0.0650887	0.769708	NO	59	59	59	85	85	85	3
./Human-Gut/pub/databases/metagenomics/mgnify_genomes/human-gut/v2.0/species_catalogue/MGYG0000019/MGYG000001959/genome/MGYG000001959.fna	0.0674847	0	1	1	NO	NA	NA	NA	NA	NA	NA	Human-Gut	1	0.065258	0.771128	NO	2	2	2	0	0	NA	1
./Cow-Rumen/ftp.ebi.ac.uk/pub/databases/metagenomics/mgnify_genomes/cow-rumen/v1.0/species_catalogue/MGYG0002920/MGYG000292009/genome/MGYG000292009.fna	0.0687089	1	0.0664016	0.767348	NO	9808	9807	9807	574415	574415	574415	Cow-Rumen	1	0.0664016	0.784049	NO	39	39	39	0	0	NA	2
./Human-Gut/pub/databases/metagenomics/mgnify_genomes/human-gut/v2.0/species_catalogue/MGYG0000037/MGYG000003767/genome/MGYG000003767.fna	0.0692114	0	1	1	NO	NA	NA	NA	NA	NA	NA	Human-Gut	1	0.0668706	0.788992	NO	18	18	18	0	0	NA	1
./Pig-Gut/ftp.ebi.ac.uk/pub/databases/metagenomics/mgnify_genomes/pig-gut/v1.0/species_catalogue/MGYG0003019/MGYG000301927/genome/MGYG000301927.fna	0.0695439	0	1	1	NO	NA	NA	NA	NA	NA	NA	Pig-Gut	1	0.0671808	0.792056	NO	6	6	6	0	0	NA	1
./Mouse-Gut/ftp.ebi.ac.uk/pub/databases/metagenomics/mgnify_genomes/mouse-gut/v1.0/species_catalogue/MGYG0003454/MGYG000345436/genome/MGYG000345436.fna	0.0700849	0	1	1	NO	NA	NA	NA	NA	NA	NA	Mouse-Gut	1	0.0676853	0.797403	NO	167	167	167	70	70	70	1
./Human-Gut/pub/databases/metagenomics/mgnify_genomes/human-gut/v2.0/species_catalogue/MGYG0000047/MGYG000004795/genome/MGYG000004795.fna	0.0709312	0	1	1	NO	NA	NA	NA	NA	NA	NA	Human-Gut	1	0.068474	0.806088	NO	21	21	21	0	0	NA	1
./Human-Gut/pub/databases/metagenomics/mgnify_genomes/human-gut/v2.0/species_catalogue/MGYG0000033/MGYG000003356/genome/MGYG000003356.fna	0.0717076	0	1	1	NO	NA	NA	NA	NA	NA	NA	Human-Gut	1	0.069197	0.813987	NO	8	8	8	0	0	NA	1
./Honeybee-Gut/ftp.ebi.ac.uk/pub/databases/metagenomics/mgnify_genomes/honeybee-gut/v1.0/species_catalogue/MGYG0003213/MGYG000321324/genome/MGYG000321324.fna	0.0720254	1	0.0694927	0.798274	NO	44	43	43	820372	820372	820372	Honeybee-Gut	1	0.0694927	0.816852	NO	217	217	217	0	0	NA	2
./Human-Gut/pub/databases/metagenomics/mgnify_genomes/human-gut/v2.0/species_catalogue/MGYG0000026/MGYG000002654/genome/MGYG000002654.fna	0.0725909	3	6.04e-05	0.00123619	YES	155.333	454	4	70847.7	156979	455	Human-Gut	1	0.0700188	0.822419	NO	110	110	110	0	0	NA	4
./Human-Gut/pub/databases/metagenomics/mgnify_genomes/human-gut/v2.0/species_catalogue/MGYG0000047/MGYG000004749/genome/MGYG000004749.fna	0.0726475	0	1	1	NO	NA	NA	NA	NA	NA	NA	Human-Gut	1	0.0700714	0.82242	NO	422	422	422	0	0	NA	1
./Pig-Gut/ftp.ebi.ac.uk/pub/databases/metagenomics/mgnify_genomes/pig-gut/v1.0/species_catalogue/MGYG0003021/MGYG000302100/genome/MGYG000302100.fna	0.0729604	3	6.13e-05	0.00125297	YES	25.6667	38	0	303552	498649	138442	Pig-Gut	1	0.0703623	0.825216	NO	20	20	20	0	0	NA	4
./Marine/ftp.ebi.ac.uk/pub/databases/metagenomics/mgnify_genomes/marine/v1.0/species_catalogue/MGYG0002966/MGYG000296639/genome/MGYG000296639.fna	0.0730714	0	1	1	NO	NA	NA	NA	NA	NA	NA	Marine	1	0.0704656	0.825808	NO	21	21	21	0	0	NA	1
./Mouse-Gut/ftp.ebi.ac.uk/pub/databases/metagenomics/mgnify_genomes/mouse-gut/v1.0/species_catalogue/MGYG0003237/MGYG000323783/genome/MGYG000323783.fna	0.0731985	7	2.1e-12	6.54974e-11	YES	30.7143	39	5	151679	419452	9605	Mouse-Gut	1	0.0705837	0.826318	NO	107	107	107	0	0	NA	8
./Pig-Gut/ftp.ebi.ac.uk/pub/databases/metagenomics/mgnify_genomes/pig-gut/v1.0/species_catalogue/MGYG0003024/MGYG000302421/genome/MGYG000302421.fna	0.0732318	7	2.1e-12	6.54974e-11	YES	28.8571	40	7	129027	342995	15242	Pig-Gut	1	0.0706146	0.826318	NO	34	34	34	0	0	NA	8
./Cow-Rumen/ftp.ebi.ac.uk/pub/databases/metagenomics/mgnify_genomes/cow-rumen/v1.0/species_catalogue/MGYG0002952/MGYG000295250/genome/MGYG000295250.fna	0.0736799	0	1	1	NO	NA	NA	NA	NA	NA	NA	Cow-Rumen	1	0.071031	0.83057	NO	21	21	21	0	0	NA	1
./Mouse-Gut/ftp.ebi.ac.uk/pub/databases/metagenomics/mgnify_genomes/mouse-gut/v1.0/species_catalogue/MGYG0003291/MGYG000329156/genome/MGYG000329156.fna	0.0737989	0	1	1	NO	NA	NA	NA	NA	NA	NA	Mouse-Gut	1	0.0711415	0.831241	NO	87	87	87	0	0	NA	1
./Human-Oral/ftp.ebi.ac.uk/pub/databases/metagenomics/mgnify_genomes/human-oral/v1.0/species_catalogue/MGYG0002988/MGYG000298852/genome/MGYG000298852.fna	0.0739932	0	1	1	NO	NA	NA	NA	NA	NA	NA	Human-Oral	1	0.071322	0.832728	NO	4	4	4	0	0	NA	1
./Human-Gut/pub/databases/metagenomics/mgnify_genomes/human-gut/v2.0/species_catalogue/MGYG0000033/MGYG000003376/genome/MGYG000003376.fna	0.0742254	0	1	1	NO	NA	NA	NA	NA	NA	NA	Human-Gut	1	0.0715376	0.834244	NO	9	9	9	0	0	NA	1
./Human-Gut/pub/databases/metagenomics/mgnify_genomes/human-gut/v2.0/species_catalogue/MGYG0000008/MGYG000000818/genome/MGYG000000818.fna	0.0742478	0	1	1	NO	NA	NA	NA	NA	NA	NA	Human-Gut	1	0.0715584	0.834244	NO	42	42	42	0	0	NA	1
./Human-Gut/pub/databases/metagenomics/mgnify_genomes/human-gut/v2.0/species_catalogue/MGYG0000034/MGYG000003459/genome/MGYG000003459.fna	0.0743489	1	0.0716522	0.818875	NO	9	8	8	29209	29209	29209	Human-Gut	1	0.0716522	0.834717	NO	17	17	17	0	0	NA	2
./Pig-Gut/ftp.ebi.ac.uk/pub/databases/metagenomics/mgnify_genomes/pig-gut/v1.0/species_catalogue/MGYG0003028/MGYG000302802/genome/MGYG000302802.fna	0.0749521	0	1	1	NO	NA	NA	NA	NA	NA	NA	Pig-Gut	1	0.072212	0.840613	NO	16	16	16	0	0	NA	1
./Mouse-Gut/ftp.ebi.ac.uk/pub/databases/metagenomics/mgnify_genomes/mouse-gut/v1.0/species_catalogue/MGYG0003305/MGYG000330571/genome/MGYG000330571.fna	0.0751015	0	1	1	NO	NA	NA	NA	NA	NA	NA	Mouse-Gut	1	0.0723507	0.840798	NO	29	29	29	0	0	NA	1
./Human-Gut/pub/databases/metagenomics/mgnify_genomes/human-gut/v2.0/species_catalogue/MGYG0000029/MGYG000002998/genome/MGYG000002998.fna	0.0751261	1	0.0723735	0.824293	NO	8	7	7	31486	31486	31486	Human-Gut	1	0.0723735	0.840798	NO	46	46	46	0	0	NA	2
./Cow-Rumen/ftp.ebi.ac.uk/pub/databases/metagenomics/mgnify_genomes/cow-rumen/v1.0/species_catalogue/MGYG0002949/MGYG000294976/genome/MGYG000294976.fna	0.0751429	0	1	1	NO	NA	NA	NA	NA	NA	NA	Cow-Rumen	1	0.072389	0.840798	NO	2	2	2	0	0	NA	1
./Marine/ftp.ebi.ac.uk/pub/databases/metagenomics/mgnify_genomes/marine/v1.0/species_catalogue/MGYG0002970/MGYG000297064/genome/MGYG000297064.fna	0.0753708	1	0.0726004	0.825494	NO	59	58	58	153120	153120	153120	Marine	1	0.0726004	0.842053	NO	254	254	254	0	0	NA	2
./Marine/ftp.ebi.ac.uk/pub/databases/metagenomics/mgnify_genomes/marine/v1.0/species_catalogue/MGYG0002960/MGYG000296019/genome/MGYG000296019.fna	0.0753753	0	1	1	NO	NA	NA	NA	NA	NA	NA	Marine	1	0.0726046	0.842053	NO	20	20	20	0	0	NA	1
./Human-Gut/pub/databases/metagenomics/mgnify_genomes/human-gut/v2.0/species_catalogue/MGYG0000017/MGYG000001799/genome/MGYG000001799.fna	0.0754522	0	1	1	NO	NA	NA	NA	NA	NA	NA	Human-Gut	1	0.072676	0.842256	NO	81	81	81	0	0	NA	1
./Marine/ftp.ebi.ac.uk/pub/databases/metagenomics/mgnify_genomes/marine/v1.0/species_catalogue/MGYG0002964/MGYG000296431/genome/MGYG000296431.fna	0.0757579	0	1	1	NO	NA	NA	NA	NA	NA	NA	Marine	1	0.0729594	0.844915	NO	5	5	5	0	0	NA	1
./Human-Gut/pub/databases/metagenomics/mgnify_genomes/human-gut/v2.0/species_catalogue/MGYG0000049/MGYG000004905/genome/MGYG000004905.fna	0.0759515	2	0.00274234	0.0462184	YES	26.5	36	15	289882	359890	219874	Human-Gut	1	0.0731388	0.846367	NO	50	50	50	0	0	NA	3
./Chicken-Gut/ftp.ebi.ac.uk/pub/databases/metagenomics/mgnify_genomes/chicken-gut/v1.0/species_catalogue/MGYG0003083/MGYG000308341/genome/MGYG000308341.fna	0.0760587	0	1	1	NO	NA	NA	NA	NA	NA	NA	Chicken-Gut	1	0.0732382	0.846449	NO	97	97	97	0	0	NA	1
./Human-Gut/pub/databases/metagenomics/mgnify_genomes/human-gut/v2.0/species_catalogue/MGYG0000006/MGYG000000661/genome/MGYG000000661.fna	0.0766702	0	1	1	NO	NA	NA	NA	NA	NA	NA	Human-Gut	1	0.0738048	0.852813	NO	36	36	36	0	0	NA	1
./Pig-Gut/ftp.ebi.ac.uk/pub/databases/metagenomics/mgnify_genomes/pig-gut/v1.0/species_catalogue/MGYG0003022/MGYG000302245/genome/MGYG000302245.fna	0.076982	1	0.0740935	0.839423	NO	1	0	0	938916	938916	938916	Pig-Gut	1	0.0740935	0.854233	NO	78	78	78	0	0	NA	2
./Pig-Gut/ftp.ebi.ac.uk/pub/databases/metagenomics/mgnify_genomes/pig-gut/v1.0/species_catalogue/MGYG0003015/MGYG000301509/genome/MGYG000301509.fna	0.0770618	0	1	1	NO	NA	NA	NA	NA	NA	NA	Pig-Gut	1	0.0741674	0.854233	NO	30	30	30	0	0	NA	1
./Mouse-Gut/ftp.ebi.ac.uk/pub/databases/metagenomics/mgnify_genomes/mouse-gut/v1.0/species_catalogue/MGYG0003310/MGYG000331002/genome/MGYG000331002.fna	0.0771281	0	1	1	NO	NA	NA	NA	NA	NA	NA	Mouse-Gut	1	0.0742287	0.854233	NO	141	141	141	0	0	NA	1
./Cow-Rumen/ftp.ebi.ac.uk/pub/databases/metagenomics/mgnify_genomes/cow-rumen/v1.0/species_catalogue/MGYG0002904/MGYG000290459/genome/MGYG000290459.fna	0.0771413	0	1	1	NO	NA	NA	NA	NA	NA	NA	Cow-Rumen	1	0.074241	0.854233	NO	100	100	100	0	0	NA	1
./Human-Oral/ftp.ebi.ac.uk/pub/databases/metagenomics/mgnify_genomes/human-oral/v1.0/species_catalogue/MGYG0002986/MGYG000298605/genome/MGYG000298605.fna	0.0771461	4	1.39e-06	3.29247e-05	YES	33	71	6	304444	470799	130398	Human-Oral	1	0.0742454	0.854233	NO	25	25	25	0	0	NA	5
./Human-Gut/pub/databases/metagenomics/mgnify_genomes/human-gut/v2.0/species_catalogue/MGYG0000038/MGYG000003817/genome/MGYG000003817.fna	0.077165	0	1	1	NO	NA	NA	NA	NA	NA	NA	Human-Gut	1	0.0742629	0.854233	NO	303	303	303	0	0	NA	1
./Pig-Gut/ftp.ebi.ac.uk/pub/databases/metagenomics/mgnify_genomes/pig-gut/v1.0/species_catalogue/MGYG0003029/MGYG000302991/genome/MGYG000302991.fna	0.0772154	1	0.0743096	0.841262	NO	1	0	0	343031	343031	343031	Pig-Gut	1	0.0743096	0.854233	NO	60	60	60	0	0	NA	2
./Cow-Rumen/ftp.ebi.ac.uk/pub/databases/metagenomics/mgnify_genomes/cow-rumen/v1.0/species_catalogue/MGYG0002945/MGYG000294552/genome/MGYG000294552.fna	0.0773029	0	1	1	NO	NA	NA	NA	NA	NA	NA	Cow-Rumen	1	0.0743906	0.854537	NO	157	157	157	0	0	NA	1
./Human-Gut/pub/databases/metagenomics/mgnify_genomes/human-gut/v2.0/species_catalogue/MGYG0000004/MGYG000000469/genome/MGYG000000469.fna	0.0779034	2	0.00288138	0.0484054	YES	2	1	1	371954	658049	85860	Human-Gut	1	0.0749462	0.860122	NO	13	13	13	0	0	NA	3
./Human-Gut/pub/databases/metagenomics/mgnify_genomes/human-gut/v2.0/species_catalogue/MGYG0000005/MGYG000000552/genome/MGYG000000552.fna	0.0779793	4	1.45e-06	3.41907e-05	YES	140.75	492	4	319732	1021498	26872	Human-Gut	1	0.0750164	0.860122	NO	31	31	31	0	0	NA	5
./Marine/ftp.ebi.ac.uk/pub/databases/metagenomics/mgnify_genomes/marine/v1.0/species_catalogue/MGYG0002964/MGYG000296448/genome/MGYG000296448.fna	0.0780066	0	1	1	NO	NA	NA	NA	NA	NA	NA	Marine	1	0.0750416	0.860122	NO	6	6	6	0	0	NA	1
./Human-Vaginal/ftp.ebi.ac.uk/pub/databases/metagenomics/mgnify_genomes/human-vaginal/v1.0/species_catalogue/MGYG0003041/MGYG000304198/genome/MGYG000304198.fna	0.0784293	0	1	1	NO	NA	NA	NA	NA	NA	NA	Human-Vaginal	1	0.0754326	0.863971	NO	2	2	2	0	0	NA	1
./Pig-Gut/ftp.ebi.ac.uk/pub/databases/metagenomics/mgnify_genomes/pig-gut/v1.0/species_catalogue/MGYG0003029/MGYG000302958/genome/MGYG000302958.fna	0.0788064	0	1	1	NO	NA	NA	NA	NA	NA	NA	Pig-Gut	1	0.0757812	0.866934	NO	99	99	99	0	0	NA	1
./Pig-Gut/ftp.ebi.ac.uk/pub/databases/metagenomics/mgnify_genomes/pig-gut/v1.0/species_catalogue/MGYG0003018/MGYG000301855/genome/MGYG000301855.fna	0.0788373	0	1	1	NO	NA	NA	NA	NA	NA	NA	Pig-Gut	1	0.0758097	0.866934	NO	116	116	116	0	0	NA	1
./Human-Gut/pub/databases/metagenomics/mgnify_genomes/human-gut/v2.0/species_catalogue/MGYG0000009/MGYG000000970/genome/MGYG000000970.fna	0.078889	0	1	1	NO	NA	NA	NA	NA	NA	NA	Human-Gut	1	0.0758575	0.866934	NO	30	30	30	0	0	NA	1
./Pig-Gut/ftp.ebi.ac.uk/pub/databases/metagenomics/mgnify_genomes/pig-gut/v1.0/species_catalogue/MGYG0003030/MGYG000303001/genome/MGYG000303001.fna	0.0789732	0	1	1	NO	NA	NA	NA	NA	NA	NA	Pig-Gut	1	0.0759353	0.867192	NO	154	154	154	0	0	NA	1
./Marine/ftp.ebi.ac.uk/pub/databases/metagenomics/mgnify_genomes/marine/v1.0/species_catalogue/MGYG0002967/MGYG000296795/genome/MGYG000296795.fna	0.0791373	0	1	1	NO	NA	NA	NA	NA	NA	NA	Marine	1	0.076087	0.86829	NO	3	3	3	0	0	NA	1
./Pig-Gut/ftp.ebi.ac.uk/pub/databases/metagenomics/mgnify_genomes/pig-gut/v1.0/species_catalogue/MGYG0003016/MGYG000301695/genome/MGYG000301695.fna	0.0792463	2	0.00297893	0.0498835	YES	15	25	3	603466	968983	237950	Pig-Gut	1	0.0761876	0.868714	NO	70	70	70	0	0	NA	3
./Pig-Gut/ftp.ebi.ac.uk/pub/databases/metagenomics/mgnify_genomes/pig-gut/v1.0/species_catalogue/MGYG0003031/MGYG000303117/genome/MGYG000303117.fna	0.0792977	0	1	1	NO	NA	NA	NA	NA	NA	NA	Pig-Gut	1	0.0762351	0.868714	NO	101	101	101	0	0	NA	1
./Human-Gut/pub/databases/metagenomics/mgnify_genomes/human-gut/v2.0/species_catalogue/MGYG0000037/MGYG000003750/genome/MGYG000003750.fna	0.0796176	0	1	1	NO	NA	NA	NA	NA	NA	NA	Human-Gut	1	0.0765306	0.871447	NO	9	9	9	0	0	NA	1
./Marine/ftp.ebi.ac.uk/pub/databases/metagenomics/mgnify_genomes/marine/v1.0/species_catalogue/MGYG0002960/MGYG000296047/genome/MGYG000296047.fna	0.0800906	0	1	1	NO	NA	NA	NA	NA	NA	NA	Marine	1	0.0769673	0.875783	NO	2	2	2	0	0	NA	1
./Human-Gut/pub/databases/metagenomics/mgnify_genomes/human-gut/v2.0/species_catalogue/MGYG0000037/MGYG000003793/genome/MGYG000003793.fna	0.0804628	2	0.00306861	0.0512209	YES	22.5	27	16	337285	373565	301005	Human-Gut	1	0.0773107	0.879052	NO	55	55	55	0	0	NA	3
./Mouse-Gut/ftp.ebi.ac.uk/pub/databases/metagenomics/mgnify_genomes/mouse-gut/v1.0/species_catalogue/MGYG0004100/MGYG000410067/genome/MGYG000410067.fna	0.0805355	0	1	1	NO	NA	NA	NA	NA	NA	NA	Mouse-Gut	1	0.0773779	0.879177	NO	198	198	198	0	0	NA	1
./Human-Gut/pub/databases/metagenomics/mgnify_genomes/human-gut/v2.0/species_catalogue/MGYG0000007/MGYG000000709/genome/MGYG000000709.fna	0.0810197	2	0.00311009	0.0518029	YES	2037	3524	548	400676	706492	94860	Human-Gut	1	0.0778245	0.88361	NO	400	400	400	0	0	NA	3
./Pig-Gut/ftp.ebi.ac.uk/pub/databases/metagenomics/mgnify_genomes/pig-gut/v1.0/species_catalogue/MGYG0003021/MGYG000302181/genome/MGYG000302181.fna	0.0811847	0	1	1	NO	NA	NA	NA	NA	NA	NA	Pig-Gut	1	0.0779767	0.884696	NO	179	179	179	0	0	NA	1
./Pig-Gut/ftp.ebi.ac.uk/pub/databases/metagenomics/mgnify_genomes/pig-gut/v1.0/species_catalogue/MGYG0003009/MGYG000300947/genome/MGYG000300947.fna	0.0814167	0	1	1	NO	NA	NA	NA	NA	NA	NA	Pig-Gut	1	0.0781905	0.886334	NO	184	184	184	0	0	NA	1
./Human-Gut/pub/databases/metagenomics/mgnify_genomes/human-gut/v2.0/species_catalogue/MGYG0000016/MGYG000001669/genome/MGYG000001669.fna	0.0814641	0	1	1	NO	NA	NA	NA	NA	NA	NA	Human-Gut	1	0.0782342	0.886334	NO	4	4	4	0	0	NA	1
./Mouse-Gut/ftp.ebi.ac.uk/pub/databases/metagenomics/mgnify_genomes/mouse-gut/v1.0/species_catalogue/MGYG0004101/MGYG000410157/genome/MGYG000410157.fna	0.0815924	0	1	1	NO	NA	NA	NA	NA	NA	NA	Mouse-Gut	1	0.0783524	0.887031	NO	100	100	100	0	0	NA	1
./Human-Gut/pub/databases/metagenomics/mgnify_genomes/human-gut/v2.0/species_catalogue/MGYG0000012/MGYG000001272/genome/MGYG000001272.fna	0.0820997	0	1	1	NO	NA	NA	NA	NA	NA	NA	Human-Gut	1	0.0788199	0.891678	NO	143	143	143	0	0	NA	1
./Human-Vaginal/ftp.ebi.ac.uk/pub/databases/metagenomics/mgnify_genomes/human-vaginal/v1.0/species_catalogue/MGYG0003038/MGYG000303817/genome/MGYG000303817.fna	0.0823385	0	1	1	NO	NA	NA	NA	NA	NA	NA	Human-Vaginal	1	0.0790399	0.893521	NO	27	27	27	0	0	NA	1
./Human-Gut/pub/databases/metagenomics/mgnify_genomes/human-gut/v2.0/species_catalogue/MGYG0000032/MGYG000003257/genome/MGYG000003257.fna	0.0824494	0	1	1	NO	NA	NA	NA	NA	NA	NA	Human-Gut	1	0.079142	0.894031	NO	2	2	2	0	0	NA	1
./Mouse-Gut/ftp.ebi.ac.uk/pub/databases/metagenomics/mgnify_genomes/mouse-gut/v1.0/species_catalogue/MGYG0004038/MGYG000403870/genome/MGYG000403870.fna	0.0826556	0	1	1	NO	NA	NA	NA	NA	NA	NA	Mouse-Gut	1	0.0793318	0.894947	NO	27	27	27	0	0	NA	1
./Marine/ftp.ebi.ac.uk/pub/databases/metagenomics/mgnify_genomes/marine/v1.0/species_catalogue/MGYG0002967/MGYG000296766/genome/MGYG000296766.fna	0.0826617	3	8.85e-05	0.00179488	YES	20	38	7	239166	412110	54578	Marine	1	0.0793375	0.894947	NO	10	10	10	0	0	NA	4
./Human-Gut/pub/databases/metagenomics/mgnify_genomes/human-gut/v2.0/species_catalogue/MGYG0000008/MGYG000000894/genome/MGYG000000894.fna	0.0827248	0	1	1	NO	NA	NA	NA	NA	NA	NA	Human-Gut	1	0.0793955	0.894958	NO	75	75	75	0	0	NA	1
./Human-Gut/pub/databases/metagenomics/mgnify_genomes/human-gut/v2.0/species_catalogue/MGYG0000005/MGYG000000577/genome/MGYG000000577.fna	0.0828465	0	1	1	NO	NA	NA	NA	NA	NA	NA	Human-Gut	1	0.0795075	0.895199	NO	5	5	5	0	0	NA	1
./Cow-Rumen/ftp.ebi.ac.uk/pub/databases/metagenomics/mgnify_genomes/cow-rumen/v1.0/species_catalogue/MGYG0002942/MGYG000294289/genome/MGYG000294289.fna	0.0828723	1	0.0795313	0.886279	NO	2353	2352	2352	5855	5855	5855	Cow-Rumen	1	0.0795313	0.895199	NO	42	42	42	78	78	78	2
./Human-Gut/pub/databases/metagenomics/mgnify_genomes/human-gut/v2.0/species_catalogue/MGYG0000020/MGYG000002095/genome/MGYG000002095.fna	0.0830943	0	1	1	NO	NA	NA	NA	NA	NA	NA	Human-Gut	1	0.0797356	0.896584	NO	2	2	2	0	0	NA	1
./Pig-Gut/ftp.ebi.ac.uk/pub/databases/metagenomics/mgnify_genomes/pig-gut/v1.0/species_catalogue/MGYG0003021/MGYG000302157/genome/MGYG000302157.fna	0.0831304	6	4.27e-10	1.21115e-08	YES	23.8333	37	1	86796.8	238037	3085	Pig-Gut	1	0.0797689	0.896584	NO	78	78	78	0	0	NA	7
./Mouse-Gut/ftp.ebi.ac.uk/pub/databases/metagenomics/mgnify_genomes/mouse-gut/v1.0/species_catalogue/MGYG0003306/MGYG000330669/genome/MGYG000330669.fna	0.0839764	0	1	1	NO	NA	NA	NA	NA	NA	NA	Mouse-Gut	1	0.0805471	0.904681	NO	31	31	31	0	0	NA	1
./Pig-Gut/ftp.ebi.ac.uk/pub/databases/metagenomics/mgnify_genomes/pig-gut/v1.0/species_catalogue/MGYG0002999/MGYG000299963/genome/MGYG000299963.fna	0.0843297	0	1	1	NO	NA	NA	NA	NA	NA	NA	Pig-Gut	1	0.0808719	0.907678	NO	150	150	150	0	0	NA	1
./Human-Oral/ftp.ebi.ac.uk/pub/databases/metagenomics/mgnify_genomes/human-oral/v1.0/species_catalogue/MGYG0002982/MGYG000298296/genome/MGYG000298296.fna	0.0844843	0	1	1	NO	NA	NA	NA	NA	NA	NA	Human-Oral	1	0.0810139	0.908134	NO	90	90	90	13	13	13	1
./Human-Gut/pub/databases/metagenomics/mgnify_genomes/human-gut/v2.0/species_catalogue/MGYG0000037/MGYG000003774/genome/MGYG000003774.fna	0.0845405	6	4.72e-10	1.33637e-08	YES	559	3301	1	225317	418074	18842	Human-Gut	1	0.0810655	0.908134	NO	71	71	71	0	0	NA	7
./Marine/ftp.ebi.ac.uk/pub/databases/metagenomics/mgnify_genomes/marine/v1.0/species_catalogue/MGYG0002973/MGYG000297366/genome/MGYG000297366.fna	0.0845633	0	1	1	NO	NA	NA	NA	NA	NA	NA	Marine	1	0.0810865	0.908134	NO	79	79	79	0	0	NA	1
./Human-Gut/pub/databases/metagenomics/mgnify_genomes/human-gut/v2.0/species_catalogue/MGYG0000022/MGYG000002261/genome/MGYG000002261.fna	0.0849053	0	1	1	NO	NA	NA	NA	NA	NA	NA	Human-Gut	1	0.0814008	0.911002	NO	8	8	8	0	0	NA	1
./Human-Gut/pub/databases/metagenomics/mgnify_genomes/human-gut/v2.0/species_catalogue/MGYG0000045/MGYG000004566/genome/MGYG000004566.fna	0.0851075	1	0.0815865	0.901733	NO	2607	2606	2606	921072	921072	921072	Human-Gut	1	0.0815865	0.912139	NO	338	338	338	0	0	NA	2
./Human-Gut/pub/databases/metagenomics/mgnify_genomes/human-gut/v2.0/species_catalogue/MGYG0000026/MGYG000002624/genome/MGYG000002624.fna	0.0851429	1	0.0816189	0.901733	NO	68051	68050	68050	720758	720758	720758	Human-Gut	1	0.0816189	0.912139	NO	6	6	6	0	0	NA	2
./Human-Gut/pub/databases/metagenomics/mgnify_genomes/human-gut/v2.0/species_catalogue/MGYG0000037/MGYG000003780/genome/MGYG000003780.fna	0.0853177	1	0.0817795	0.901733	NO	12	11	11	108578	108578	108578	Human-Gut	1	0.0817795	0.91326	NO	121	121	121	0	0	NA	2
./Marine/ftp.ebi.ac.uk/pub/databases/metagenomics/mgnify_genomes/marine/v1.0/species_catalogue/MGYG0002972/MGYG000297258/genome/MGYG000297258.fna	0.085417	0	1	1	NO	NA	NA	NA	NA	NA	NA	Marine	1	0.0818707	0.91326	NO	106	106	106	0	0	NA	1
./Human-Vaginal/ftp.ebi.ac.uk/pub/databases/metagenomics/mgnify_genomes/human-vaginal/v1.0/species_catalogue/MGYG0003039/MGYG000303991/genome/MGYG000303991.fna	0.0854426	0	1	1	NO	NA	NA	NA	NA	NA	NA	Human-Vaginal	1	0.0818942	0.91326	NO	2	2	2	0	0	NA	1
./Human-Gut/pub/databases/metagenomics/mgnify_genomes/human-gut/v2.0/species_catalogue/MGYG0000012/MGYG000001239/genome/MGYG000001239.fna	0.0855249	1	0.0819697	0.903167	NO	5201	5200	5200	860831	860831	860831	Human-Gut	1	0.0819697	0.913452	NO	139	139	139	0	0	NA	2
./Human-Gut/pub/databases/metagenomics/mgnify_genomes/human-gut/v2.0/species_catalogue/MGYG0000020/MGYG000002053/genome/MGYG000002053.fna	0.0855964	0	1	1	NO	NA	NA	NA	NA	NA	NA	Human-Gut	1	0.0820354	0.913534	NO	12	12	12	0	0	NA	1
./Cow-Rumen/ftp.ebi.ac.uk/pub/databases/metagenomics/mgnify_genomes/cow-rumen/v1.0/species_catalogue/MGYG0002952/MGYG000295213/genome/MGYG000295213.fna	0.0857024	0	1	1	NO	NA	NA	NA	NA	NA	NA	Cow-Rumen	1	0.0821326	0.913966	NO	56	56	56	48	48	48	1
./Pig-Gut/ftp.ebi.ac.uk/pub/databases/metagenomics/mgnify_genomes/pig-gut/v1.0/species_catalogue/MGYG0003019/MGYG000301993/genome/MGYG000301993.fna	0.0858617	1	0.0822788	0.903777	NO	13	12	12	95000	95000	95000	Pig-Gut	1	0.0822788	0.914482	NO	91	91	91	0	0	NA	2
./Mouse-Gut/ftp.ebi.ac.uk/pub/databases/metagenomics/mgnify_genomes/mouse-gut/v1.0/species_catalogue/MGYG0003269/MGYG000326920/genome/MGYG000326920.fna	0.0858997	1	0.0823137	0.903777	NO	38	37	37	5947	5947	5947	Mouse-Gut	1	0.0823137	0.914482	NO	14	14	14	0	0	NA	2
./Mouse-Gut/ftp.ebi.ac.uk/pub/databases/metagenomics/mgnify_genomes/mouse-gut/v1.0/species_catalogue/MGYG0003253/MGYG000325376/genome/MGYG000325376.fna	0.0859438	0	1	1	NO	NA	NA	NA	NA	NA	NA	Mouse-Gut	1	0.0823542	0.914482	NO	193	193	193	0	0	NA	1
./Marine/ftp.ebi.ac.uk/pub/databases/metagenomics/mgnify_genomes/marine/v1.0/species_catalogue/MGYG0002971/MGYG000297137/genome/MGYG000297137.fna	0.086076	0	1	1	NO	NA	NA	NA	NA	NA	NA	Marine	1	0.0824755	0.91518	NO	15	15	15	0	0	NA	1
./Pig-Gut/ftp.ebi.ac.uk/pub/databases/metagenomics/mgnify_genomes/pig-gut/v1.0/species_catalogue/MGYG0003020/MGYG000302010/genome/MGYG000302010.fna	0.0873986	0	1	1	NO	NA	NA	NA	NA	NA	NA	Pig-Gut	1	0.0836883	0.92798	NO	35	35	35	0	0	NA	1
./Chicken-Gut/ftp.ebi.ac.uk/pub/databases/metagenomics/mgnify_genomes/chicken-gut/v1.0/species_catalogue/MGYG0003078/MGYG000307841/genome/MGYG000307841.fna	0.0876692	0	1	1	NO	NA	NA	NA	NA	NA	NA	Chicken-Gut	1	0.0839361	0.930069	NO	15	15	15	0	0	NA	1
./Cow-Rumen/ftp.ebi.ac.uk/pub/databases/metagenomics/mgnify_genomes/cow-rumen/v1.0/species_catalogue/MGYG0002915/MGYG000291531/genome/MGYG000291531.fna	0.0880334	0	1	1	NO	NA	NA	NA	NA	NA	NA	Cow-Rumen	1	0.0842697	0.933105	NO	192	192	192	0	0	NA	1
./Mouse-Gut/ftp.ebi.ac.uk/pub/databases/metagenomics/mgnify_genomes/mouse-gut/v1.0/species_catalogue/MGYG0003291/MGYG000329124/genome/MGYG000329124.fna	0.0886788	0	1	1	NO	NA	NA	NA	NA	NA	NA	Mouse-Gut	1	0.0848605	0.938983	NO	29	29	29	0	0	NA	1
./Marine/ftp.ebi.ac.uk/pub/databases/metagenomics/mgnify_genomes/marine/v1.0/species_catalogue/MGYG0002974/MGYG000297410/genome/MGYG000297410.fna	0.0889949	0	1	1	NO	NA	NA	NA	NA	NA	NA	Marine	1	0.0851498	0.940452	NO	15	15	15	0	0	NA	1
./Human-Gut/pub/databases/metagenomics/mgnify_genomes/human-gut/v2.0/species_catalogue/MGYG0000005/MGYG000000528/genome/MGYG000000528.fna	0.0890055	0	1	1	NO	NA	NA	NA	NA	NA	NA	Human-Gut	1	0.0851595	0.940452	NO	4	4	4	0	0	NA	1
./Human-Vaginal/ftp.ebi.ac.uk/pub/databases/metagenomics/mgnify_genomes/human-vaginal/v1.0/species_catalogue/MGYG0003039/MGYG000303964/genome/MGYG000303964.fna	0.0890208	2	0.00373487	0.0612965	YES	35.5	36	33	455428	573497	337360	Human-Vaginal	1	0.0851735	0.940452	NO	79	79	79	0	0	NA	3
./Human-Gut/pub/databases/metagenomics/mgnify_genomes/human-gut/v2.0/species_catalogue/MGYG0000007/MGYG000000708/genome/MGYG000000708.fna	0.0892283	0	1	1	NO	NA	NA	NA	NA	NA	NA	Human-Gut	1	0.0853632	0.941883	NO	151	151	151	0	0	NA	1
./Human-Oral/ftp.ebi.ac.uk/pub/databases/metagenomics/mgnify_genomes/human-oral/v1.0/species_catalogue/MGYG0002985/MGYG000298562/genome/MGYG000298562.fna	0.0896202	0	1	1	NO	NA	NA	NA	NA	NA	NA	Human-Oral	1	0.0857216	0.944483	NO	23	23	23	0	0	NA	1
./Human-Gut/pub/databases/metagenomics/mgnify_genomes/human-gut/v2.0/species_catalogue/MGYG0000032/MGYG000003280/genome/MGYG000003280.fna	0.0896463	0	1	1	NO	NA	NA	NA	NA	NA	NA	Human-Gut	1	0.0857455	0.944483	NO	24	24	24	0	0	NA	1
./Mouse-Gut/ftp.ebi.ac.uk/pub/databases/metagenomics/mgnify_genomes/mouse-gut/v1.0/species_catalogue/MGYG0003306/MGYG000330615/genome/MGYG000330615.fna	0.0896987	0	1	1	NO	NA	NA	NA	NA	NA	NA	Mouse-Gut	1	0.0857934	0.944483	NO	43	43	43	0	0	NA	1
./Human-Vaginal/ftp.ebi.ac.uk/pub/databases/metagenomics/mgnify_genomes/human-vaginal/v1.0/species_catalogue/MGYG0003041/MGYG000304155/genome/MGYG000304155.fna	0.0897499	0	1	1	NO	NA	NA	NA	NA	NA	NA	Human-Vaginal	1	0.0858402	0.944483	NO	7	7	7	0	0	NA	1
./Human-Gut/pub/databases/metagenomics/mgnify_genomes/human-gut/v2.0/species_catalogue/MGYG0000018/MGYG000001879/genome/MGYG000001879.fna	0.0898429	0	1	1	NO	NA	NA	NA	NA	NA	NA	Human-Gut	1	0.0859252	0.944755	NO	268	268	268	0	0	NA	1
./Human-Gut/pub/databases/metagenomics/mgnify_genomes/human-gut/v2.0/species_catalogue/MGYG0000037/MGYG000003729/genome/MGYG000003729.fna	0.0899862	8	9.85e-14	3.23315e-12	YES	18.5	44	10	128778	472241	10341	Human-Gut	1	0.0860562	0.945531	NO	69	69	69	0	0	NA	9
./Pig-Gut/ftp.ebi.ac.uk/pub/databases/metagenomics/mgnify_genomes/pig-gut/v1.0/species_catalogue/MGYG0003018/MGYG000301838/genome/MGYG000301838.fna	0.0902029	1	0.0862543	0.930307	NO	11	10	10	974542	974542	974542	Pig-Gut	1	0.0862543	0.947043	NO	23	23	23	0	0	NA	2
./Mouse-Gut/ftp.ebi.ac.uk/pub/databases/metagenomics/mgnify_genomes/mouse-gut/v1.0/species_catalogue/MGYG0003244/MGYG000324487/genome/MGYG000324487.fna	0.0905677	1	0.0865875	0.930307	NO	118	117	117	478460	478460	478460	Mouse-Gut	1	0.0865875	0.949138	NO	94	94	94	0	0	NA	2
./Human-Gut/pub/databases/metagenomics/mgnify_genomes/human-gut/v2.0/species_catalogue/MGYG0000007/MGYG000000762/genome/MGYG000000762.fna	0.0906059	0	1	1	NO	NA	NA	NA	NA	NA	NA	Human-Gut	1	0.0866224	0.949138	NO	23	23	23	0	0	NA	1
./Pig-Gut/ftp.ebi.ac.uk/pub/databases/metagenomics/mgnify_genomes/pig-gut/v1.0/species_catalogue/MGYG0003019/MGYG000301960/genome/MGYG000301960.fna	0.0906109	0	1	1	NO	NA	NA	NA	NA	NA	NA	Pig-Gut	1	0.0866269	0.949138	NO	17	17	17	0	0	NA	1
./Human-Gut/pub/databases/metagenomics/mgnify_genomes/human-gut/v2.0/species_catalogue/MGYG0000037/MGYG000003726/genome/MGYG000003726.fna	0.0912679	1	0.0872268	0.932405	NO	23	22	22	1666	1666	1666	Human-Gut	1	0.0872268	0.954559	NO	101	101	101	0	0	NA	2
./Mouse-Gut/ftp.ebi.ac.uk/pub/databases/metagenomics/mgnify_genomes/mouse-gut/v1.0/species_catalogue/MGYG0004105/MGYG000410524/genome/MGYG000410524.fna	0.0912863	1	0.0872437	0.932405	NO	3	2	2	1204165	1204165	1204165	Mouse-Gut	1	0.0872437	0.954559	NO	92	92	92	0	0	NA	2
./Human-Gut/pub/databases/metagenomics/mgnify_genomes/human-gut/v2.0/species_catalogue/MGYG0000006/MGYG000000609/genome/MGYG000000609.fna	0.0913724	0	1	1	NO	NA	NA	NA	NA	NA	NA	Human-Gut	1	0.0873222	0.954751	NO	10	10	10	0	0	NA	1
./Human-Gut/pub/databases/metagenomics/mgnify_genomes/human-gut/v2.0/species_catalogue/MGYG0000007/MGYG000000761.1/genome/MGYG000000761.1.fna	0.0915353	0	1	1	NO	NA	NA	NA	NA	NA	NA	Human-Gut	1	0.0874709	0.955709	NO	41	41	41	0	0	NA	1
./Human-Gut/pub/databases/metagenomics/mgnify_genomes/human-gut/v2.0/species_catalogue/MGYG0000045/MGYG000004578/genome/MGYG000004578.fna	0.0917843	1	0.0876981	0.935002	NO	34984	34983	34983	240485	240485	240485	Human-Gut	1	0.0876981	0.95714	NO	33	33	33	0	0	NA	2
./Cow-Rumen/ftp.ebi.ac.uk/pub/databases/metagenomics/mgnify_genomes/cow-rumen/v1.0/species_catalogue/MGYG0002947/MGYG000294765/genome/MGYG000294765.fna	0.0918313	1	0.087741	0.935002	NO	3463	3462	3462	905744	905744	905744	Cow-Rumen	1	0.087741	0.95714	NO	113	113	113	0	0	NA	2
./Mouse-Gut/ftp.ebi.ac.uk/pub/databases/metagenomics/mgnify_genomes/mouse-gut/v1.0/species_catalogue/MGYG0003227/MGYG000322784/genome/MGYG000322784.fna	0.0918798	1	0.0877852	0.935002	NO	25	24	24	154027	154027	154027	Mouse-Gut	1	0.0877852	0.95714	NO	42	42	42	133	133	133	2
./Cow-Rumen/ftp.ebi.ac.uk/pub/databases/metagenomics/mgnify_genomes/cow-rumen/v1.0/species_catalogue/MGYG0002948/MGYG000294839/genome/MGYG000294839.fna	0.092016	3	0.00012121	0.00242684	YES	2586	3865	746	252183	435743	38277	Cow-Rumen	1	0.0879095	0.957828	NO	10	10	10	0	0	NA	4
./Human-Gut/pub/databases/metagenomics/mgnify_genomes/human-gut/v2.0/species_catalogue/MGYG0000017/MGYG000001746/genome/MGYG000001746.fna	0.0922414	0	1	1	NO	NA	NA	NA	NA	NA	NA	Human-Gut	1	0.088115	0.9594	NO	140	140	140	0	0	NA	1
./Mouse-Gut/ftp.ebi.ac.uk/pub/databases/metagenomics/mgnify_genomes/mouse-gut/v1.0/species_catalogue/MGYG0003312/MGYG000331298/genome/MGYG000331298.fna	0.0924607	4	2.83e-06	6.59365e-05	YES	33	80	8	257676	539037	63006	Mouse-Gut	1	0.088315	0.960872	NO	111	111	111	0	0	NA	5
./Human-Gut/pub/databases/metagenomics/mgnify_genomes/human-gut/v2.0/species_catalogue/MGYG0000032/MGYG000003252/genome/MGYG000003252.fna	0.494105	1	0.389883	1	NO	47347	47346	47346	47347	47347	47347	Human-Gut	2	0.0884216	0.960872	NO	285	331	239	0	0	NA	3
./Marine/ftp.ebi.ac.uk/pub/databases/metagenomics/mgnify_genomes/marine/v1.0/species_catalogue/MGYG0002967/MGYG000296792/genome/MGYG000296792.fna	0.0925917	0	1	1	NO	NA	NA	NA	NA	NA	NA	Marine	1	0.0884344	0.960872	NO	260	260	260	0	0	NA	1
./Mouse-Gut/ftp.ebi.ac.uk/pub/databases/metagenomics/mgnify_genomes/mouse-gut/v1.0/species_catalogue/MGYG0004106/MGYG000410676/genome/MGYG000410676.fna	0.0928439	0	1	1	NO	NA	NA	NA	NA	NA	NA	Mouse-Gut	1	0.0886643	0.962702	NO	151	151	151	0	0	NA	1
./Cow-Rumen/ftp.ebi.ac.uk/pub/databases/metagenomics/mgnify_genomes/cow-rumen/v1.0/species_catalogue/MGYG0002952/MGYG000295244/genome/MGYG000295244.fna	0.0931447	1	0.0889383	0.942794	NO	2381	2380	2380	1194475	1194475	1194475	Cow-Rumen	1	0.0889383	0.964693	NO	72	72	72	0	0	NA	2
./Cow-Rumen/ftp.ebi.ac.uk/pub/databases/metagenomics/mgnify_genomes/cow-rumen/v1.0/species_catalogue/MGYG0002920/MGYG000292025/genome/MGYG000292025.fna	0.0931804	0	1	1	NO	NA	NA	NA	NA	NA	NA	Cow-Rumen	1	0.0889709	0.964693	NO	3	3	3	0	0	NA	1
./Pig-Gut/ftp.ebi.ac.uk/pub/databases/metagenomics/mgnify_genomes/pig-gut/v1.0/species_catalogue/MGYG0003030/MGYG000303073/genome/MGYG000303073.fna	0.0932556	0	1	1	NO	NA	NA	NA	NA	NA	NA	Pig-Gut	1	0.0890394	0.964768	NO	75	75	75	0	0	NA	1
./Human-Oral/ftp.ebi.ac.uk/pub/databases/metagenomics/mgnify_genomes/human-oral/v1.0/species_catalogue/MGYG0002984/MGYG000298494/genome/MGYG000298494.fna	0.0935087	0	1	1	NO	NA	NA	NA	NA	NA	NA	Human-Oral	1	0.0892699	0.966369	NO	14	14	14	0	0	NA	1
./Non-Model-Fish-Gut/ftp.ebi.ac.uk/pub/databases/metagenomics/mgnify_genomes/non-model-fish-gut/v2.0/species_catalogue/MGYG0002996/MGYG000299678/genome/MGYG000299678.fna	0.0935534	4	2.96e-06	6.88629e-05	YES	60.25	115	38	320522	1102017	21833	Non-Model-Fish-Gut	1	0.0893106	0.966369	NO	29	29	29	0	0	NA	5
./Mouse-Gut/ftp.ebi.ac.uk/pub/databases/metagenomics/mgnify_genomes/mouse-gut/v1.0/species_catalogue/MGYG0003232/MGYG000323208/genome/MGYG000323208.fna	0.0937279	0	1	1	NO	NA	NA	NA	NA	NA	NA	Mouse-Gut	1	0.0894696	0.96742	NO	150	150	150	0	0	NA	1
./Chicken-Gut/ftp.ebi.ac.uk/pub/databases/metagenomics/mgnify_genomes/chicken-gut/v1.0/species_catalogue/MGYG0003078/MGYG000307816/genome/MGYG000307816.fna	0.0937997	0	1	1	NO	NA	NA	NA	NA	NA	NA	Chicken-Gut	1	0.0895348	0.967458	NO	70	70	70	0	0	NA	1
./Marine/ftp.ebi.ac.uk/pub/databases/metagenomics/mgnify_genomes/marine/v1.0/species_catalogue/MGYG0002974/MGYG000297495/genome/MGYG000297495.fna	0.0938947	0	1	1	NO	NA	NA	NA	NA	NA	NA	Marine	1	0.0896214	0.967726	NO	8	8	8	0	0	NA	1
./Pig-Gut/ftp.ebi.ac.uk/pub/databases/metagenomics/mgnify_genomes/pig-gut/v1.0/species_catalogue/MGYG0003016/MGYG000301651/genome/MGYG000301651.fna	0.0941496	0	1	1	NO	NA	NA	NA	NA	NA	NA	Pig-Gut	1	0.0898535	0.968474	NO	50	50	50	0	0	NA	1
./Pig-Gut/ftp.ebi.ac.uk/pub/databases/metagenomics/mgnify_genomes/pig-gut/v1.0/species_catalogue/MGYG0003026/MGYG000302665/genome/MGYG000302665.fna	0.0941975	1	0.089897	0.948817	NO	2415	2414	2414	159204	159204	159204	Pig-Gut	1	0.089897	0.968474	NO	102	102	102	0	0	NA	2
./Non-Model-Fish-Gut/ftp.ebi.ac.uk/pub/databases/metagenomics/mgnify_genomes/non-model-fish-gut/v2.0/species_catalogue/MGYG0002995/MGYG000299565/genome/MGYG000299565.fna	0.094202	5	5.72e-08	1.48768e-06	YES	35.6	38	33	282012	655279	6879	Non-Model-Fish-Gut	1	0.0899011	0.968474	NO	157	157	157	0	0	NA	6
./Chicken-Gut/ftp.ebi.ac.uk/pub/databases/metagenomics/mgnify_genomes/chicken-gut/v1.0/species_catalogue/MGYG0003200/MGYG000320088/genome/MGYG000320088.fna	0.094269	0	1	1	NO	NA	NA	NA	NA	NA	NA	Chicken-Gut	1	0.0899621	0.968474	NO	168	168	168	0	0	NA	1
./Pig-Gut/ftp.ebi.ac.uk/pub/databases/metagenomics/mgnify_genomes/pig-gut/v1.0/species_catalogue/MGYG0003030/MGYG000303032/genome/MGYG000303032.fna	0.094271	0	1	1	NO	NA	NA	NA	NA	NA	NA	Pig-Gut	1	0.0899639	0.968474	NO	27	27	27	0	0	NA	1
./Pig-Gut/ftp.ebi.ac.uk/pub/databases/metagenomics/mgnify_genomes/pig-gut/v1.0/species_catalogue/MGYG0003011/MGYG000301146/genome/MGYG000301146.fna	0.0946221	1	0.0902833	0.950952	NO	44	43	43	369747	369747	369747	Pig-Gut	1	0.0902833	0.970441	NO	216	216	216	0	0	NA	2
./Human-Gut/pub/databases/metagenomics/mgnify_genomes/human-gut/v2.0/species_catalogue/MGYG0000004/MGYG000000471/genome/MGYG000000471.fna	0.0946676	0	1	1	NO	NA	NA	NA	NA	NA	NA	Human-Gut	1	0.0903247	0.970441	NO	4	4	4	0	0	NA	1
./Human-Gut/pub/databases/metagenomics/mgnify_genomes/human-gut/v2.0/species_catalogue/MGYG0000011/MGYG000001100/genome/MGYG000001100.fna	0.0947159	0	1	1	NO	NA	NA	NA	NA	NA	NA	Human-Gut	1	0.0903687	0.970441	NO	39	39	39	0	0	NA	1
./Human-Gut/pub/databases/metagenomics/mgnify_genomes/human-gut/v2.0/species_catalogue/MGYG0000037/MGYG000003782.1/genome/MGYG000003782.1.fna	0.094921	7	1.27e-11	3.83869e-10	YES	6.85714	21	2	196103	446279	14486	Human-Gut	1	0.0905552	0.971379	NO	139	139	139	0	0	NA	8
./Human-Gut/pub/databases/metagenomics/mgnify_genomes/human-gut/v2.0/species_catalogue/MGYG0000038/MGYG000003898/genome/MGYG000003898.fna	0.0949672	0	1	1	NO	NA	NA	NA	NA	NA	NA	Human-Gut	1	0.0905973	0.971379	NO	131	131	131	0	0	NA	1
./Human-Gut/pub/databases/metagenomics/mgnify_genomes/human-gut/v2.0/species_catalogue/MGYG0000010/MGYG000001090/genome/MGYG000001090.fna	0.0950166	0	1	1	NO	NA	NA	NA	NA	NA	NA	Human-Gut	1	0.0906422	0.971379	NO	16	16	16	0	0	NA	1
./Human-Gut/pub/databases/metagenomics/mgnify_genomes/human-gut/v2.0/species_catalogue/MGYG0000035/MGYG000003507/genome/MGYG000003507.fna	0.0953338	1	0.0909305	0.952857	NO	13	12	12	1221440	1221440	1221440	Human-Gut	1	0.0909305	0.973625	NO	27	27	27	0	0	NA	2
./Human-Gut/pub/databases/metagenomics/mgnify_genomes/human-gut/v2.0/species_catalogue/MGYG0000042/MGYG000004247/genome/MGYG000004247.fna	0.0953839	1	0.0909761	0.952857	NO	3	2	2	132838	132838	132838	Human-Gut	1	0.0909761	0.973625	NO	171	171	171	0	0	NA	2
./Mouse-Gut/ftp.ebi.ac.uk/pub/databases/metagenomics/mgnify_genomes/mouse-gut/v1.0/species_catalogue/MGYG0004105/MGYG000410541/genome/MGYG000410541.fna	0.0955254	1	0.0911048	0.952857	NO	58	57	57	17278	17278	17278	Mouse-Gut	1	0.0911048	0.973746	NO	130	130	130	0	0	NA	2
./Human-Gut/pub/databases/metagenomics/mgnify_genomes/human-gut/v2.0/species_catalogue/MGYG0000021/MGYG000002189/genome/MGYG000002189.fna	0.0955333	0	1	1	NO	NA	NA	NA	NA	NA	NA	Human-Gut	1	0.0911119	0.973746	NO	206	206	206	0	0	NA	1
./Human-Gut/pub/databases/metagenomics/mgnify_genomes/human-gut/v2.0/species_catalogue/MGYG0000046/MGYG000004635/genome/MGYG000004635.fna	0.095933	0	1	1	NO	NA	NA	NA	NA	NA	NA	Human-Gut	1	0.0914751	0.97622	NO	345	345	345	0	0	NA	1
./Human-Gut/pub/databases/metagenomics/mgnify_genomes/human-gut/v2.0/species_catalogue/MGYG0000018/MGYG000001851/genome/MGYG000001851.fna	0.0960106	0	1	1	NO	NA	NA	NA	NA	NA	NA	Human-Gut	1	0.0915456	0.97622	NO	11	11	11	0	0	NA	1
./Human-Gut/pub/databases/metagenomics/mgnify_genomes/human-gut/v2.0/species_catalogue/MGYG0000028/MGYG000002843/genome/MGYG000002843.fna	0.09604	0	1	1	NO	NA	NA	NA	NA	NA	NA	Human-Gut	1	0.0915723	0.97622	NO	93	93	93	0	0	NA	1
./Human-Gut/pub/databases/metagenomics/mgnify_genomes/human-gut/v2.0/species_catalogue/MGYG0000046/MGYG000004656/genome/MGYG000004656.fna	0.0960869	1	0.0916149	0.956558	NO	59	58	58	754896	754896	754896	Human-Gut	1	0.0916149	0.97622	NO	77	77	77	0	0	NA	2
./Human-Gut/pub/databases/metagenomics/mgnify_genomes/human-gut/v2.0/species_catalogue/MGYG0000003/MGYG000000304/genome/MGYG000000304.fna	0.0961311	0	1	1	NO	NA	NA	NA	NA	NA	NA	Human-Gut	1	0.0916551	0.97622	NO	5	5	5	0	0	NA	1
./Human-Gut/pub/databases/metagenomics/mgnify_genomes/human-gut/v2.0/species_catalogue/MGYG0000003/MGYG000000380/genome/MGYG000000380.fna	0.0964479	0	1	1	NO	NA	NA	NA	NA	NA	NA	Human-Gut	1	0.0919428	0.977831	NO	24	24	24	0	0	NA	1
./Human-Gut/pub/databases/metagenomics/mgnify_genomes/human-gut/v2.0/species_catalogue/MGYG0000026/MGYG000002656/genome/MGYG000002656.fna	0.0964896	2	0.00436624	0.0704039	YES	2395	4761	27	340568	632346	48791	Human-Gut	1	0.0919807	0.977831	NO	6	6	6	0	0	NA	3
./Human-Gut/pub/databases/metagenomics/mgnify_genomes/human-gut/v2.0/species_catalogue/MGYG0000039/MGYG000003950/genome/MGYG000003950.fna	0.0965522	1	0.0920375	0.95689	NO	3536	3535	3535	1372715	1372715	1372715	Human-Gut	1	0.0920375	0.977831	NO	472	472	472	0	0	NA	2
./Chicken-Gut/ftp.ebi.ac.uk/pub/databases/metagenomics/mgnify_genomes/chicken-gut/v1.0/species_catalogue/MGYG0003156/MGYG000315639/genome/MGYG000315639.fna	0.0966294	0	1	1	NO	NA	NA	NA	NA	NA	NA	Chicken-Gut	1	0.0921076	0.977831	NO	137	137	137	0	0	NA	1
./Marine/ftp.ebi.ac.uk/pub/databases/metagenomics/mgnify_genomes/marine/v1.0/species_catalogue/MGYG0002972/MGYG000297272/genome/MGYG000297272.fna	0.0966415	0	1	1	NO	NA	NA	NA	NA	NA	NA	Marine	1	0.0921186	0.977831	NO	104	104	104	0	0	NA	1
./Human-Gut/pub/databases/metagenomics/mgnify_genomes/human-gut/v2.0/species_catalogue/MGYG0000011/MGYG000001198/genome/MGYG000001198.fna	0.0967216	3	0.000140279	0.00279079	YES	1933.67	5797	0	196198	320918	124244	Human-Gut	1	0.0921913	0.97794	NO	169	169	169	0	0	NA	4
./Marine/ftp.ebi.ac.uk/pub/databases/metagenomics/mgnify_genomes/marine/v1.0/species_catalogue/MGYG0002968/MGYG000296844/genome/MGYG000296844.fna	0.0968439	0	1	1	NO	NA	NA	NA	NA	NA	NA	Marine	1	0.0923023	0.978151	NO	35	35	35	0	0	NA	1
./Human-Gut/pub/databases/metagenomics/mgnify_genomes/human-gut/v2.0/species_catalogue/MGYG0000004/MGYG000000475/genome/MGYG000000475.fna	0.0968812	1	0.0923362	0.958057	NO	6	5	5	152927	152927	152927	Human-Gut	1	0.0923362	0.978151	NO	32	32	32	0	0	NA	2
./Marine/ftp.ebi.ac.uk/pub/databases/metagenomics/mgnify_genomes/marine/v1.0/species_catalogue/MGYG0002962/MGYG000296262/genome/MGYG000296262.fna	0.0969725	0	1	1	NO	NA	NA	NA	NA	NA	NA	Marine	1	0.0924191	0.978367	NO	121	121	121	0	0	NA	1
./Mouse-Gut/ftp.ebi.ac.uk/pub/databases/metagenomics/mgnify_genomes/mouse-gut/v1.0/species_catalogue/MGYG0004106/MGYG000410639/genome/MGYG000410639.fna	0.0970865	0	1	1	NO	NA	NA	NA	NA	NA	NA	Mouse-Gut	1	0.0925225	0.978533	NO	141	141	141	0	0	NA	1
./Mouse-Gut/ftp.ebi.ac.uk/pub/databases/metagenomics/mgnify_genomes/mouse-gut/v1.0/species_catalogue/MGYG0003268/MGYG000326823/genome/MGYG000326823.fna	0.0971501	1	0.0925802	0.958678	NO	33	32	32	118427	118427	118427	Mouse-Gut	1	0.0925802	0.978533	NO	38	38	38	0	0	NA	2
./Marine/ftp.ebi.ac.uk/pub/databases/metagenomics/mgnify_genomes/marine/v1.0/species_catalogue/MGYG0002971/MGYG000297189/genome/MGYG000297189.fna	0.0971963	0	1	1	NO	NA	NA	NA	NA	NA	NA	Marine	1	0.0926222	0.978533	NO	3	3	3	0	0	NA	1
./Human-Gut/pub/databases/metagenomics/mgnify_genomes/human-gut/v2.0/species_catalogue/MGYG0000007/MGYG000000737/genome/MGYG000000737.fna	0.097413	0	1	1	NO	NA	NA	NA	NA	NA	NA	Human-Gut	1	0.0928187	0.979948	NO	285	285	285	0	0	NA	1
./Human-Gut/pub/databases/metagenomics/mgnify_genomes/human-gut/v2.0/species_catalogue/MGYG0000048/MGYG000004868/genome/MGYG000004868.fna	0.0974932	0	1	1	NO	NA	NA	NA	NA	NA	NA	Human-Gut	1	0.0928915	0.980055	NO	59	59	59	0	0	NA	1
./Cow-Rumen/ftp.ebi.ac.uk/pub/databases/metagenomics/mgnify_genomes/cow-rumen/v1.0/species_catalogue/MGYG0002946/MGYG000294667/genome/MGYG000294667.fna	0.0976977	1	0.093077	0.960189	NO	6933	6932	6932	1465989	1465989	1465989	Cow-Rumen	1	0.093077	0.980154	NO	54	54	54	0	0	NA	2
./Pig-Gut/ftp.ebi.ac.uk/pub/databases/metagenomics/mgnify_genomes/pig-gut/v1.0/species_catalogue/MGYG0003019/MGYG000301949/genome/MGYG000301949.fna	0.0977324	2	0.00447576	0.0719409	YES	17	26	6	248460	329927	166993	Pig-Gut	1	0.0931085	0.980154	NO	34	34	34	0	0	NA	3
./Cow-Rumen/ftp.ebi.ac.uk/pub/databases/metagenomics/mgnify_genomes/cow-rumen/v1.0/species_catalogue/MGYG0002944/MGYG000294499/genome/MGYG000294499.fna	0.0977462	0	1	1	NO	NA	NA	NA	NA	NA	NA	Cow-Rumen	1	0.093121	0.980154	NO	124	124	124	0	0	NA	1
./Human-Gut/pub/databases/metagenomics/mgnify_genomes/human-gut/v2.0/species_catalogue/MGYG0000035/MGYG000003592/genome/MGYG000003592.fna	0.0977796	2	0.00447994	0.0719409	YES	10	11	7	685058	1356007	14109	Human-Gut	1	0.0931512	0.980154	NO	20	20	20	0	0	NA	3
./Human-Gut/pub/databases/metagenomics/mgnify_genomes/human-gut/v2.0/species_catalogue/MGYG0000037/MGYG000003757/genome/MGYG000003757.fna	0.0979127	1	0.093272	0.960189	NO	2968	2967	2967	61803	61803	61803	Human-Gut	1	0.093272	0.980765	NO	57	57	57	0	0	NA	2
./Human-Gut/pub/databases/metagenomics/mgnify_genomes/human-gut/v2.0/species_catalogue/MGYG0000048/MGYG000004870/genome/MGYG000004870.fna	0.098004	1	0.0933547	0.960351	NO	3	2	2	237257	237257	237257	Human-Gut	1	0.0933547	0.980976	NO	763	763	763	0	0	NA	2
./Pig-Gut/ftp.ebi.ac.uk/pub/databases/metagenomics/mgnify_genomes/pig-gut/v1.0/species_catalogue/MGYG0003023/MGYG000302386/genome/MGYG000302386.fna	0.0981176	0	1	1	NO	NA	NA	NA	NA	NA	NA	Pig-Gut	1	0.0934577	0.9814	NO	262	262	262	0	0	NA	1
./Human-Oral/ftp.ebi.ac.uk/pub/databases/metagenomics/mgnify_genomes/human-oral/v1.0/species_catalogue/MGYG0002988/MGYG000298803/genome/MGYG000298803.fna	0.0983509	1	0.0936692	0.962322	NO	28693	28692	28692	846603	846603	846603	Human-Oral	1	0.0936692	0.982961	NO	18	18	18	0	0	NA	2
./Mouse-Gut/ftp.ebi.ac.uk/pub/databases/metagenomics/mgnify_genomes/mouse-gut/v1.0/species_catalogue/MGYG0003246/MGYG000324615/genome/MGYG000324615.fna	0.0988369	0	1	1	NO	NA	NA	NA	NA	NA	NA	Mouse-Gut	1	0.0941096	0.986921	NO	8	8	8	0	0	NA	1
./Human-Vaginal/ftp.ebi.ac.uk/pub/databases/metagenomics/mgnify_genomes/human-vaginal/v1.0/species_catalogue/MGYG0003039/MGYG000303976/genome/MGYG000303976.fna	0.0989109	0	1	1	NO	NA	NA	NA	NA	NA	NA	Human-Vaginal	1	0.0941766	0.986963	NO	9	9	9	0	0	NA	1
./Human-Vaginal/ftp.ebi.ac.uk/pub/databases/metagenomics/mgnify_genomes/human-vaginal/v1.0/species_catalogue/MGYG0003042/MGYG000304203/genome/MGYG000304203.fna	0.0989844	0	1	1	NO	NA	NA	NA	NA	NA	NA	Human-Vaginal	1	0.0942431	0.987	NO	15	15	15	0	0	NA	1
./Human-Gut/pub/databases/metagenomics/mgnify_genomes/human-gut/v2.0/species_catalogue/MGYG0000026/MGYG000002639/genome/MGYG000002639.fna	0.099102	1	0.0943497	0.964823	NO	10	9	9	199409	199409	199409	Human-Gut	1	0.0943497	0.987455	NO	27	27	27	0	0	NA	2
./Pig-Gut/ftp.ebi.ac.uk/pub/databases/metagenomics/mgnify_genomes/pig-gut/v1.0/species_catalogue/MGYG0003012/MGYG000301282/genome/MGYG000301282.fna	0.0991863	1	0.094426	0.964823	NO	5	4	4	167913	167913	167913	Pig-Gut	1	0.094426	0.987594	NO	84	84	84	0	0	NA	2
./Cow-Rumen/ftp.ebi.ac.uk/pub/databases/metagenomics/mgnify_genomes/cow-rumen/v1.0/species_catalogue/MGYG0002906/MGYG000290650/genome/MGYG000290650.fna	0.0992201	0	1	1	NO	NA	NA	NA	NA	NA	NA	Cow-Rumen	1	0.0944566	0.987708	NO	149	149	149	80	80	80	1
./Cow-Rumen/ftp.ebi.ac.uk/pub/databases/metagenomics/mgnify_genomes/cow-rumen/v1.0/species_catalogue/MGYG0002955/MGYG000295548/genome/MGYG000295548.fna	0.0994762	0	1	1	NO	NA	NA	NA	NA	NA	NA	Cow-Rumen	1	0.0946885	0.989018	NO	7	7	7	17	17	17	1
./Mouse-Gut/ftp.ebi.ac.uk/pub/databases/metagenomics/mgnify_genomes/mouse-gut/v1.0/species_catalogue/MGYG0003240/MGYG000324069/genome/MGYG000324069.fna	0.099626	1	0.0948241	0.965947	NO	32	31	31	1228893	1228893	1228893	Mouse-Gut	1	0.0948241	0.989676	NO	16	16	16	0	0	NA	2
./Human-Gut/pub/databases/metagenomics/mgnify_genomes/human-gut/v2.0/species_catalogue/MGYG0000038/MGYG000003871/genome/MGYG000003871.fna	0.0996855	0	1	1	NO	NA	NA	NA	NA	NA	NA	Human-Gut	1	0.094878	0.989676	NO	319	319	319	0	0	NA	1
./Cow-Rumen/ftp.ebi.ac.uk/pub/databases/metagenomics/mgnify_genomes/cow-rumen/v1.0/species_catalogue/MGYG0002911/MGYG000291195/genome/MGYG000291195.fna	0.0999157	0	1	1	NO	NA	NA	NA	NA	NA	NA	Cow-Rumen	1	0.0950863	0.990672	NO	237	237	237	0	0	NA	1
./Cow-Rumen/ftp.ebi.ac.uk/pub/databases/metagenomics/mgnify_genomes/cow-rumen/v1.0/species_catalogue/MGYG0002921/MGYG000292151/genome/MGYG000292151.fna	0.0999312	0	1	1	NO	NA	NA	NA	NA	NA	NA	Cow-Rumen	1	0.0951004	0.990672	NO	25	25	25	0	0	NA	1
./Human-Vaginal/ftp.ebi.ac.uk/pub/databases/metagenomics/mgnify_genomes/human-vaginal/v1.0/species_catalogue/MGYG0003042/MGYG000304232/genome/MGYG000304232.fna	0.100142	0	1	1	NO	NA	NA	NA	NA	NA	NA	Human-Vaginal	1	0.0952912	0.991526	NO	44	44	44	0	0	NA	1
./Human-Oral/ftp.ebi.ac.uk/pub/databases/metagenomics/mgnify_genomes/human-oral/v1.0/species_catalogue/MGYG0002992/MGYG000299251/genome/MGYG000299251.fna	0.100161	0	1	1	NO	NA	NA	NA	NA	NA	NA	Human-Oral	1	0.0953086	0.991526	NO	284	284	284	49	49	49	1
./Pig-Gut/ftp.ebi.ac.uk/pub/databases/metagenomics/mgnify_genomes/pig-gut/v1.0/species_catalogue/MGYG0003019/MGYG000301999/genome/MGYG000301999.fna	0.10031	0	1	1	NO	NA	NA	NA	NA	NA	NA	Pig-Gut	1	0.0954434	0.992184	NO	60	60	60	0	0	NA	1
./Pig-Gut/ftp.ebi.ac.uk/pub/databases/metagenomics/mgnify_genomes/pig-gut/v1.0/species_catalogue/MGYG0003017/MGYG000301714/genome/MGYG000301714.fna	0.100425	2	0.0047174	0.0752909	YES	130.5	221	38	234996	469771	222	Pig-Gut	1	0.0955474	0.992184	NO	102	102	102	0	0	NA	3
./Pig-Gut/ftp.ebi.ac.uk/pub/databases/metagenomics/mgnify_genomes/pig-gut/v1.0/species_catalogue/MGYG0003024/MGYG000302401/genome/MGYG000302401.fna	0.100454	0	1	1	NO	NA	NA	NA	NA	NA	NA	Pig-Gut	1	0.0955735	0.992184	NO	41	41	41	0	0	NA	1
./Chicken-Gut/ftp.ebi.ac.uk/pub/databases/metagenomics/mgnify_genomes/chicken-gut/v1.0/species_catalogue/MGYG0003200/MGYG000320020/genome/MGYG000320020.fna	0.100512	0	1	1	NO	NA	NA	NA	NA	NA	NA	Chicken-Gut	1	0.0956253	0.992184	NO	50	50	50	0	0	NA	1
./Mouse-Gut/ftp.ebi.ac.uk/pub/databases/metagenomics/mgnify_genomes/mouse-gut/v1.0/species_catalogue/MGYG0003360/MGYG000336017/genome/MGYG000336017.fna	0.10059	1	0.0956964	0.971617	NO	5219	5218	5218	1289	1289	1289	Mouse-Gut	1	0.0956964	0.992264	NO	328	328	328	2150	2150	2150	2
./Mouse-Gut/ftp.ebi.ac.uk/pub/databases/metagenomics/mgnify_genomes/mouse-gut/v1.0/species_catalogue/MGYG0003247/MGYG000324706/genome/MGYG000324706.fna	0.100741	1	0.0958328	0.971617	NO	83003	83002	83002	943924	943924	943924	Mouse-Gut	1	0.0958328	0.992846	NO	4	4	4	0	0	NA	2
./Pig-Gut/ftp.ebi.ac.uk/pub/databases/metagenomics/mgnify_genomes/pig-gut/v1.0/species_catalogue/MGYG0003029/MGYG000302936/genome/MGYG000302936.fna	0.1008	0	1	1	NO	NA	NA	NA	NA	NA	NA	Pig-Gut	1	0.0958857	0.992846	NO	77	77	77	0	0	NA	1
./Mouse-Gut/ftp.ebi.ac.uk/pub/databases/metagenomics/mgnify_genomes/mouse-gut/v1.0/species_catalogue/MGYG0003232/MGYG000323218/genome/MGYG000323218.fna	0.100863	0	1	1	NO	NA	NA	NA	NA	NA	NA	Mouse-Gut	1	0.0959428	0.992846	NO	35	35	35	0	0	NA	1
./Mouse-Gut/ftp.ebi.ac.uk/pub/databases/metagenomics/mgnify_genomes/mouse-gut/v1.0/species_catalogue/MGYG0003313/MGYG000331304/genome/MGYG000331304.fna	0.100992	1	0.09606	0.972211	NO	6	5	5	342089	342089	342089	Mouse-Gut	1	0.09606	0.993402	NO	68	68	68	0	0	NA	2
./Pig-Gut/ftp.ebi.ac.uk/pub/databases/metagenomics/mgnify_genomes/pig-gut/v1.0/species_catalogue/MGYG0003017/MGYG000301731/genome/MGYG000301731.fna	0.101166	0	1	1	NO	NA	NA	NA	NA	NA	NA	Pig-Gut	1	0.0962167	0.993521	NO	22	22	22	0	0	NA	1
./Chicken-Gut/ftp.ebi.ac.uk/pub/databases/metagenomics/mgnify_genomes/chicken-gut/v1.0/species_catalogue/MGYG0003153/MGYG000315346/genome/MGYG000315346.fna	0.101211	0	1	1	NO	NA	NA	NA	NA	NA	NA	Chicken-Gut	1	0.0962581	0.993521	NO	54	54	54	0	0	NA	1
./Human-Gut/pub/databases/metagenomics/mgnify_genomes/human-gut/v2.0/species_catalogue/MGYG0000030/MGYG000003006/genome/MGYG000003006.fna	0.101216	1	0.0962618	0.973624	NO	41	40	40	452708	452708	452708	Human-Gut	1	0.0962618	0.993521	NO	125	125	125	0	0	NA	2
./Human-Gut/pub/databases/metagenomics/mgnify_genomes/human-gut/v2.0/species_catalogue/MGYG0000037/MGYG000003754/genome/MGYG000003754.fna	0.101337	1	0.0963718	0.974108	NO	12	11	11	1298135	1298135	1298135	Human-Gut	1	0.0963718	0.994001	NO	12	12	12	0	0	NA	2
./Human-Vaginal/ftp.ebi.ac.uk/pub/databases/metagenomics/mgnify_genomes/human-vaginal/v1.0/species_catalogue/MGYG0003040/MGYG000304079/genome/MGYG000304079.fna	0.101918	0	1	1	NO	NA	NA	NA	NA	NA	NA	Human-Vaginal	1	0.096896	0.998749	NO	10	10	10	0	0	NA	1
./Chicken-Gut/ftp.ebi.ac.uk/pub/databases/metagenomics/mgnify_genomes/chicken-gut/v1.0/species_catalogue/MGYG0003078/MGYG000307823/genome/MGYG000307823.fna	0.101996	0	1	1	NO	NA	NA	NA	NA	NA	NA	Chicken-Gut	1	0.0969671	0.998825	NO	90	90	90	0	0	NA	1
./Human-Gut/pub/databases/metagenomics/mgnify_genomes/human-gut/v2.0/species_catalogue/MGYG0000043/MGYG000004339/genome/MGYG000004339.fna	0.10208	0	1	1	NO	NA	NA	NA	NA	NA	NA	Human-Gut	1	0.0970422	0.998942	NO	15	15	15	0	0	NA	1
./Human-Oral/ftp.ebi.ac.uk/pub/databases/metagenomics/mgnify_genomes/human-oral/v1.0/species_catalogue/MGYG0002992/MGYG000299253/genome/MGYG000299253.fna	0.102346	0	1	1	NO	NA	NA	NA	NA	NA	NA	Human-Oral	1	0.0972825	1	NO	156	156	156	28	28	28	1
./Mouse-Gut/ftp.ebi.ac.uk/pub/databases/metagenomics/mgnify_genomes/mouse-gut/v1.0/species_catalogue/MGYG0003313/MGYG000331340/genome/MGYG000331340.fna	0.102406	1	0.0973373	0.97871	NO	1145	1144	1144	127979	127979	127979	Mouse-Gut	1	0.0973373	1	NO	9	9	9	0	0	NA	2
./Mouse-Gut/ftp.ebi.ac.uk/pub/databases/metagenomics/mgnify_genomes/mouse-gut/v1.0/species_catalogue/MGYG0003305/MGYG000330584/genome/MGYG000330584.fna	0.102491	3	0.00016619	0.00326889	YES	6.66667	11	1	63226.3	114226	13269	Mouse-Gut	1	0.0974134	1	NO	45	45	45	0	0	NA	4
./Human-Gut/pub/databases/metagenomics/mgnify_genomes/human-gut/v2.0/species_catalogue/MGYG0000046/MGYG000004690/genome/MGYG000004690.fna	0.102538	1	0.0974564	0.97871	NO	53	52	52	1673355	1673355	1673355	Human-Gut	1	0.0974564	1	NO	552	552	552	0	0	NA	2
./Human-Gut/pub/databases/metagenomics/mgnify_genomes/human-gut/v2.0/species_catalogue/MGYG0000020/MGYG000002030/genome/MGYG000002030.fna	0.102629	1	0.0975383	0.97871	NO	42964	42963	42963	1309350	1309350	1309350	Human-Gut	1	0.0975383	1	NO	2	2	2	0	0	NA	2
./Cow-Rumen/ftp.ebi.ac.uk/pub/databases/metagenomics/mgnify_genomes/cow-rumen/v1.0/species_catalogue/MGYG0002911/MGYG000291133/genome/MGYG000291133.fna	0.103077	1	0.0979426	0.981746	NO	2962	2961	2961	266424	266424	266424	Cow-Rumen	1	0.0979426	1	NO	89	89	89	0	0	NA	2
./Marine/ftp.ebi.ac.uk/pub/databases/metagenomics/mgnify_genomes/marine/v1.0/species_catalogue/MGYG0002970/MGYG000297095/genome/MGYG000297095.fna	0.103417	0	1	1	NO	NA	NA	NA	NA	NA	NA	Marine	1	0.0982487	1	NO	211	211	211	0	0	NA	1
./Pig-Gut/ftp.ebi.ac.uk/pub/databases/metagenomics/mgnify_genomes/pig-gut/v1.0/species_catalogue/MGYG0003017/MGYG000301713/genome/MGYG000301713.fna	0.103625	1	0.0984363	0.983546	NO	20	19	19	1341447	1341447	1341447	Pig-Gut	1	0.0984363	1	NO	121	121	121	0	0	NA	2
./Human-Gut/pub/databases/metagenomics/mgnify_genomes/human-gut/v2.0/species_catalogue/MGYG0000038/MGYG000003855/genome/MGYG000003855.fna	0.103633	0	1	1	NO	NA	NA	NA	NA	NA	NA	Human-Gut	1	0.0984442	1	NO	486	486	486	0	0	NA	1
./Human-Gut/pub/databases/metagenomics/mgnify_genomes/human-gut/v2.0/species_catalogue/MGYG0000031/MGYG000003128/genome/MGYG000003128.fna	0.103639	0	1	1	NO	NA	NA	NA	NA	NA	NA	Human-Gut	1	0.0984496	1	NO	200	200	200	0	0	NA	1
./Mouse-Gut/ftp.ebi.ac.uk/pub/databases/metagenomics/mgnify_genomes/mouse-gut/v1.0/species_catalogue/MGYG0003313/MGYG000331370/genome/MGYG000331370.fna	0.103753	0	1	1	NO	NA	NA	NA	NA	NA	NA	Mouse-Gut	1	0.0985523	1	NO	32	32	32	0	0	NA	1
./Pig-Gut/ftp.ebi.ac.uk/pub/databases/metagenomics/mgnify_genomes/pig-gut/v1.0/species_catalogue/MGYG0003016/MGYG000301600/genome/MGYG000301600.fna	0.104048	0	1	1	NO	NA	NA	NA	NA	NA	NA	Pig-Gut	1	0.0988179	1	NO	134	134	134	0	0	NA	1
./Human-Gut/pub/databases/metagenomics/mgnify_genomes/human-gut/v2.0/species_catalogue/MGYG0000015/MGYG000001575/genome/MGYG000001575.fna	0.10405	0	1	1	NO	NA	NA	NA	NA	NA	NA	Human-Gut	1	0.0988196	1	NO	21	21	21	0	0	NA	1
./Human-Gut/pub/databases/metagenomics/mgnify_genomes/human-gut/v2.0/species_catalogue/MGYG0000029/MGYG000002975/genome/MGYG000002975.fna	0.104151	2	0.00506147	0.0802099	YES	22.5	41	2	355276	605236	105316	Human-Gut	1	0.0989111	1	NO	43	43	43	0	0	NA	3
./Pig-Gut/ftp.ebi.ac.uk/pub/databases/metagenomics/mgnify_genomes/pig-gut/v1.0/species_catalogue/MGYG0003008/MGYG000300825/genome/MGYG000300825.fna	0.104218	1	0.098971	0.984734	NO	1338	1337	1337	472354	472354	472354	Pig-Gut	1	0.098971	1	NO	135	135	135	0	0	NA	2
./Cow-Rumen/ftp.ebi.ac.uk/pub/databases/metagenomics/mgnify_genomes/cow-rumen/v1.0/species_catalogue/MGYG0002917/MGYG000291768/genome/MGYG000291768.fna	0.104352	0	1	1	NO	NA	NA	NA	NA	NA	NA	Cow-Rumen	1	0.0990923	1	NO	5	5	5	0	0	NA	1
./Pig-Gut/ftp.ebi.ac.uk/pub/databases/metagenomics/mgnify_genomes/pig-gut/v1.0/species_catalogue/MGYG0003012/MGYG000301297/genome/MGYG000301297.fna	0.104392	0	1	1	NO	NA	NA	NA	NA	NA	NA	Pig-Gut	1	0.0991283	1	NO	36	36	36	0	0	NA	1
./Non-Model-Fish-Gut/ftp.ebi.ac.uk/pub/databases/metagenomics/mgnify_genomes/non-model-fish-gut/v2.0/species_catalogue/MGYG0002996/MGYG000299604/genome/MGYG000299604.fna	0.104449	0	1	1	NO	NA	NA	NA	NA	NA	NA	Non-Model-Fish-Gut	1	0.0991793	1	NO	79	79	79	0	0	NA	1
./Pig-Gut/ftp.ebi.ac.uk/pub/databases/metagenomics/mgnify_genomes/pig-gut/v1.0/species_catalogue/MGYG0003019/MGYG000301970/genome/MGYG000301970.fna	0.104459	1	0.0991885	0.984768	NO	30	29	29	438524	438524	438524	Pig-Gut	1	0.0991885	1	NO	122	122	122	0	0	NA	2
./Cow-Rumen/ftp.ebi.ac.uk/pub/databases/metagenomics/mgnify_genomes/cow-rumen/v1.0/species_catalogue/MGYG0002926/MGYG000292659/genome/MGYG000292659.fna	0.104558	1	0.0992779	0.984768	NO	3090	3089	3089	1146131	1146131	1146131	Cow-Rumen	1	0.0992779	1	NO	17	17	17	0	0	NA	2
./Human-Oral/ftp.ebi.ac.uk/pub/databases/metagenomics/mgnify_genomes/human-oral/v1.0/species_catalogue/MGYG0002986/MGYG000298685/genome/MGYG000298685.fna	0.104736	0	1	1	NO	NA	NA	NA	NA	NA	NA	Human-Oral	1	0.0994377	1	NO	7	7	7	0	0	NA	1
./Marine/ftp.ebi.ac.uk/pub/databases/metagenomics/mgnify_genomes/marine/v1.0/species_catalogue/MGYG0002962/MGYG000296231/genome/MGYG000296231.fna	0.104899	0	1	1	NO	NA	NA	NA	NA	NA	NA	Marine	1	0.0995843	1	NO	116	116	116	0	0	NA	1
./Human-Gut/pub/databases/metagenomics/mgnify_genomes/human-gut/v2.0/species_catalogue/MGYG0000038/MGYG000003886/genome/MGYG000003886.fna	0.105184	0	1	1	NO	NA	NA	NA	NA	NA	NA	Human-Gut	1	0.0998407	1	NO	16	16	16	0	0	NA	1
./Marine/ftp.ebi.ac.uk/pub/databases/metagenomics/mgnify_genomes/marine/v1.0/species_catalogue/MGYG0002968/MGYG000296836/genome/MGYG000296836.fna	0.105255	0	1	1	NO	NA	NA	NA	NA	NA	NA	Marine	1	0.0999054	1	NO	12	12	12	0	0	NA	1
./Pig-Gut/ftp.ebi.ac.uk/pub/databases/metagenomics/mgnify_genomes/pig-gut/v1.0/species_catalogue/MGYG0003034/MGYG000303430/genome/MGYG000303430.fna	0.105301	0	1	1	NO	NA	NA	NA	NA	NA	NA	Pig-Gut	1	0.0999461	1	NO	65	65	65	0	0	NA	1
./Cow-Rumen/ftp.ebi.ac.uk/pub/databases/metagenomics/mgnify_genomes/cow-rumen/v1.0/species_catalogue/MGYG0002902/MGYG000290253/genome/MGYG000290253.fna	0.105528	0	1	1	NO	NA	NA	NA	NA	NA	NA	Cow-Rumen	1	0.100151	1	NO	35	35	35	0	0	NA	1
./Human-Gut/pub/databases/metagenomics/mgnify_genomes/human-gut/v2.0/species_catalogue/MGYG0000032/MGYG000003247/genome/MGYG000003247.fna	0.105835	0	1	1	NO	NA	NA	NA	NA	NA	NA	Human-Gut	1	0.100427	1	NO	18	18	18	0	0	NA	1
./Cow-Rumen/ftp.ebi.ac.uk/pub/databases/metagenomics/mgnify_genomes/cow-rumen/v1.0/species_catalogue/MGYG0002920/MGYG000292037/genome/MGYG000292037.fna	0.106104	0	1	1	NO	NA	NA	NA	NA	NA	NA	Cow-Rumen	1	0.100669	1	NO	103	103	103	0	0	NA	1
./Chicken-Gut/ftp.ebi.ac.uk/pub/databases/metagenomics/mgnify_genomes/chicken-gut/v1.0/species_catalogue/MGYG0003152/MGYG000315263/genome/MGYG000315263.fna	0.106245	0	1	1	NO	NA	NA	NA	NA	NA	NA	Chicken-Gut	1	0.100795	1	NO	8	8	8	0	0	NA	1
./Cow-Rumen/ftp.ebi.ac.uk/pub/databases/metagenomics/mgnify_genomes/cow-rumen/v1.0/species_catalogue/MGYG0002946/MGYG000294632/genome/MGYG000294632.fna	0.106254	1	0.100804	0.98952	NO	22849	22848	22848	219773	219773	219773	Cow-Rumen	1	0.100804	1	NO	28	28	28	10	10	10	2
./Pig-Gut/ftp.ebi.ac.uk/pub/databases/metagenomics/mgnify_genomes/pig-gut/v1.0/species_catalogue/MGYG0002997/MGYG000299743/genome/MGYG000299743.fna	0.106544	0	1	1	NO	NA	NA	NA	NA	NA	NA	Pig-Gut	1	0.101065	1	NO	20	20	20	0	0	NA	1
./Pig-Gut/ftp.ebi.ac.uk/pub/databases/metagenomics/mgnify_genomes/pig-gut/v1.0/species_catalogue/MGYG0003017/MGYG000301770/genome/MGYG000301770.fna	0.106576	0	1	1	NO	NA	NA	NA	NA	NA	NA	Pig-Gut	1	0.101094	1	NO	106	106	106	0	0	NA	1
[truncated: 14,104 more rows]
