# Supplementary material for: Removal of sequencing adapter contamination improves microbial genome databases
Source: BMC Genomics. 2024 Nov 4;25:1033. doi: 10.1186/s12864-024-10956-1 (PMC11536531; doi:10.1186/s12864-024-10956-1)
Supplement: Supplementary file 2 — Supplementary Material 2: Table S2. Differences in N50 resulting from adapter removal. Table shows MAGs display increases in N50 values after adapter removal compared to before adapter removal. [file 12864_2024_10956_MOESM2_ESM.xlsx]

## Sheet: Sheet1
Table S2. Differences in N50 as a result of adapter removal
N50_before	N50_after	N50_File_name	difference
50602	60860	./Human-Oral/ftp.ebi.ac.uk/pub/databases/metagenomics/mgnify_genomes/human-oral/v1.0/species_catalogue/MGYG0002991/MGYG000299173/genome/MGYG000299173.fna	10258
77461	87327	./Human-Gut/pub/databases/metagenomics/mgnify_genomes/human-gut/v2.0/species_catalogue/MGYG0000004/MGYG000000469/genome/MGYG000000469.fna	9866
113741	122445	./Mouse-Gut/ftp.ebi.ac.uk/pub/databases/metagenomics/mgnify_genomes/mouse-gut/v1.0/species_catalogue/MGYG0003226/MGYG000322692/genome/MGYG000322692.fna	8704
36379	44082	./Pig-Gut/ftp.ebi.ac.uk/pub/databases/metagenomics/mgnify_genomes/pig-gut/v1.0/species_catalogue/MGYG0003033/MGYG000303305/genome/MGYG000303305.fna	7703
91423	99073	./Pig-Gut/ftp.ebi.ac.uk/pub/databases/metagenomics/mgnify_genomes/pig-gut/v1.0/species_catalogue/MGYG0003031/MGYG000303177/genome/MGYG000303177.fna	7650
71039	78568	./Mouse-Gut/ftp.ebi.ac.uk/pub/databases/metagenomics/mgnify_genomes/mouse-gut/v1.0/species_catalogue/MGYG0003226/MGYG000322639/genome/MGYG000322639.fna	7529
34329	41796	./Mouse-Gut/ftp.ebi.ac.uk/pub/databases/metagenomics/mgnify_genomes/mouse-gut/v1.0/species_catalogue/MGYG0003769/MGYG000376978/genome/MGYG000376978.fna	7467
68752	74808	./Cow-Rumen/ftp.ebi.ac.uk/pub/databases/metagenomics/mgnify_genomes/cow-rumen/v1.0/species_catalogue/MGYG0002948/MGYG000294891/genome/MGYG000294891.fna	6056
50822	56733	./Marine/ftp.ebi.ac.uk/pub/databases/metagenomics/mgnify_genomes/marine/v1.0/species_catalogue/MGYG0002968/MGYG000296808/genome/MGYG000296808.fna	5911
61823	67092	./Human-Gut/pub/databases/metagenomics/mgnify_genomes/human-gut/v2.0/species_catalogue/MGYG0000016/MGYG000001651/genome/MGYG000001651.fna	5269
45672	50424	./Human-Gut/pub/databases/metagenomics/mgnify_genomes/human-gut/v2.0/species_catalogue/MGYG0000037/MGYG000003753/genome/MGYG000003753.fna	4752
54538	59050	./Human-Gut/pub/databases/metagenomics/mgnify_genomes/human-gut/v2.0/species_catalogue/MGYG0000004/MGYG000000495/genome/MGYG000000495.fna	4512
52192	56572	./Human-Gut/pub/databases/metagenomics/mgnify_genomes/human-gut/v2.0/species_catalogue/MGYG0000028/MGYG000002837/genome/MGYG000002837.fna	4380
40184	44462	./Human-Gut/pub/databases/metagenomics/mgnify_genomes/human-gut/v2.0/species_catalogue/MGYG0000036/MGYG000003628/genome/MGYG000003628.fna	4278
53600	57865	./Mouse-Gut/ftp.ebi.ac.uk/pub/databases/metagenomics/mgnify_genomes/mouse-gut/v1.0/species_catalogue/MGYG0003226/MGYG000322694/genome/MGYG000322694.fna	4265
26502	30384	./Human-Gut/pub/databases/metagenomics/mgnify_genomes/human-gut/v2.0/species_catalogue/MGYG0000036/MGYG000003617/genome/MGYG000003617.fna	3882
53895	57699	./Cow-Rumen/ftp.ebi.ac.uk/pub/databases/metagenomics/mgnify_genomes/cow-rumen/v1.0/species_catalogue/MGYG0002905/MGYG000290531/genome/MGYG000290531.fna	3804
50884	54359	./Mouse-Gut/ftp.ebi.ac.uk/pub/databases/metagenomics/mgnify_genomes/mouse-gut/v1.0/species_catalogue/MGYG0003226/MGYG000322631/genome/MGYG000322631.fna	3475
33696	37136	./Human-Gut/pub/databases/metagenomics/mgnify_genomes/human-gut/v2.0/species_catalogue/MGYG0000034/MGYG000003456/genome/MGYG000003456.fna	3440
29179	32323	./Human-Gut/pub/databases/metagenomics/mgnify_genomes/human-gut/v2.0/species_catalogue/MGYG0000036/MGYG000003626/genome/MGYG000003626.fna	3144
27912	31054	./Marine/ftp.ebi.ac.uk/pub/databases/metagenomics/mgnify_genomes/marine/v1.0/species_catalogue/MGYG0002967/MGYG000296787/genome/MGYG000296787.fna	3142
28749	31829	./Marine/ftp.ebi.ac.uk/pub/databases/metagenomics/mgnify_genomes/marine/v1.0/species_catalogue/MGYG0002964/MGYG000296472/genome/MGYG000296472.fna	3080
85541	88612	./Human-Gut/pub/databases/metagenomics/mgnify_genomes/human-gut/v2.0/species_catalogue/MGYG0000037/MGYG000003723/genome/MGYG000003723.fna	3071
47299	50297	./Honeybee-Gut/ftp.ebi.ac.uk/pub/databases/metagenomics/mgnify_genomes/honeybee-gut/v1.0/species_catalogue/MGYG0003213/MGYG000321333/genome/MGYG000321333.fna	2998
28544	31511	./Mouse-Gut/ftp.ebi.ac.uk/pub/databases/metagenomics/mgnify_genomes/mouse-gut/v1.0/species_catalogue/MGYG0003273/MGYG000327369/genome/MGYG000327369.fna	2967
28652	31570	./Human-Gut/pub/databases/metagenomics/mgnify_genomes/human-gut/v2.0/species_catalogue/MGYG0000033/MGYG000003391/genome/MGYG000003391.fna	2918
16290	19189	./Human-Gut/pub/databases/metagenomics/mgnify_genomes/human-gut/v2.0/species_catalogue/MGYG0000035/MGYG000003567/genome/MGYG000003567.fna	2899
26501	29144	./Human-Oral/ftp.ebi.ac.uk/pub/databases/metagenomics/mgnify_genomes/human-oral/v1.0/species_catalogue/MGYG0002983/MGYG000298377/genome/MGYG000298377.fna	2643
58980	61615	./Mouse-Gut/ftp.ebi.ac.uk/pub/databases/metagenomics/mgnify_genomes/mouse-gut/v1.0/species_catalogue/MGYG0003272/MGYG000327294/genome/MGYG000327294.fna	2635
32075	34695	./Human-Gut/pub/databases/metagenomics/mgnify_genomes/human-gut/v2.0/species_catalogue/MGYG0000034/MGYG000003458/genome/MGYG000003458.fna	2620
93372	95938	./Mouse-Gut/ftp.ebi.ac.uk/pub/databases/metagenomics/mgnify_genomes/mouse-gut/v1.0/species_catalogue/MGYG0003225/MGYG000322595/genome/MGYG000322595.fna	2566
22405	24925	./Cow-Rumen/ftp.ebi.ac.uk/pub/databases/metagenomics/mgnify_genomes/cow-rumen/v1.0/species_catalogue/MGYG0002900/MGYG000290025/genome/MGYG000290025.fna	2520
23258	25683	./Marine/ftp.ebi.ac.uk/pub/databases/metagenomics/mgnify_genomes/marine/v1.0/species_catalogue/MGYG0002974/MGYG000297472/genome/MGYG000297472.fna	2425
19513	21933	./Human-Gut/pub/databases/metagenomics/mgnify_genomes/human-gut/v2.0/species_catalogue/MGYG0000039/MGYG000003914/genome/MGYG000003914.fna	2420
26518	28932	./Human-Gut/pub/databases/metagenomics/mgnify_genomes/human-gut/v2.0/species_catalogue/MGYG0000035/MGYG000003563/genome/MGYG000003563.fna	2414
52893	55201	./Mouse-Gut/ftp.ebi.ac.uk/pub/databases/metagenomics/mgnify_genomes/mouse-gut/v1.0/species_catalogue/MGYG0003271/MGYG000327169/genome/MGYG000327169.fna	2308
35620	37918	./Human-Gut/pub/databases/metagenomics/mgnify_genomes/human-gut/v2.0/species_catalogue/MGYG0000037/MGYG000003722/genome/MGYG000003722.fna	2298
23671	25774	./Human-Gut/pub/databases/metagenomics/mgnify_genomes/human-gut/v2.0/species_catalogue/MGYG0000035/MGYG000003573/genome/MGYG000003573.fna	2103
19714	21743	./Marine/ftp.ebi.ac.uk/pub/databases/metagenomics/mgnify_genomes/marine/v1.0/species_catalogue/MGYG0002972/MGYG000297208/genome/MGYG000297208.fna	2029
11713	13714	./Mouse-Gut/ftp.ebi.ac.uk/pub/databases/metagenomics/mgnify_genomes/mouse-gut/v1.0/species_catalogue/MGYG0003271/MGYG000327119/genome/MGYG000327119.fna	2001
51307	53270	./Mouse-Gut/ftp.ebi.ac.uk/pub/databases/metagenomics/mgnify_genomes/mouse-gut/v1.0/species_catalogue/MGYG0003240/MGYG000324087/genome/MGYG000324087.fna	1963
12595	14446	./Pig-Gut/ftp.ebi.ac.uk/pub/databases/metagenomics/mgnify_genomes/pig-gut/v1.0/species_catalogue/MGYG0003031/MGYG000303185/genome/MGYG000303185.fna	1851
21072	22873	./Human-Gut/pub/databases/metagenomics/mgnify_genomes/human-gut/v2.0/species_catalogue/MGYG0000034/MGYG000003496/genome/MGYG000003496.fna	1801
43178	44974	./Mouse-Gut/ftp.ebi.ac.uk/pub/databases/metagenomics/mgnify_genomes/mouse-gut/v1.0/species_catalogue/MGYG0003532/MGYG000353267/genome/MGYG000353267.fna	1796
21894	23678	./Chicken-Gut/ftp.ebi.ac.uk/pub/databases/metagenomics/mgnify_genomes/chicken-gut/v1.0/species_catalogue/MGYG0003078/MGYG000307883/genome/MGYG000307883.fna	1784
26555	28285	./Mouse-Gut/ftp.ebi.ac.uk/pub/databases/metagenomics/mgnify_genomes/mouse-gut/v1.0/species_catalogue/MGYG0003227/MGYG000322726/genome/MGYG000322726.fna	1730
28021	29744	./Human-Gut/pub/databases/metagenomics/mgnify_genomes/human-gut/v2.0/species_catalogue/MGYG0000034/MGYG000003493/genome/MGYG000003493.fna	1723
33889	35591	./Human-Gut/pub/databases/metagenomics/mgnify_genomes/human-gut/v2.0/species_catalogue/MGYG0000035/MGYG000003591/genome/MGYG000003591.fna	1702
36850	38476	./Human-Gut/pub/databases/metagenomics/mgnify_genomes/human-gut/v2.0/species_catalogue/MGYG0000030/MGYG000003003/genome/MGYG000003003.fna	1626
38923	40548	./Human-Gut/pub/databases/metagenomics/mgnify_genomes/human-gut/v2.0/species_catalogue/MGYG0000035/MGYG000003543.1/genome/MGYG000003543.1.fna	1625
50289	51744	./Mouse-Gut/ftp.ebi.ac.uk/pub/databases/metagenomics/mgnify_genomes/mouse-gut/v1.0/species_catalogue/MGYG0003282/MGYG000328213/genome/MGYG000328213.fna	1455
16609	18062	./Human-Gut/pub/databases/metagenomics/mgnify_genomes/human-gut/v2.0/species_catalogue/MGYG0000032/MGYG000003234/genome/MGYG000003234.fna	1453
19700	21146	./Human-Gut/pub/databases/metagenomics/mgnify_genomes/human-gut/v2.0/species_catalogue/MGYG0000035/MGYG000003520/genome/MGYG000003520.fna	1446
33380	34770	./Mouse-Gut/ftp.ebi.ac.uk/pub/databases/metagenomics/mgnify_genomes/mouse-gut/v1.0/species_catalogue/MGYG0003268/MGYG000326833/genome/MGYG000326833.fna	1390
27408	28777	./Mouse-Gut/ftp.ebi.ac.uk/pub/databases/metagenomics/mgnify_genomes/mouse-gut/v1.0/species_catalogue/MGYG0003555/MGYG000355517/genome/MGYG000355517.fna	1369
14822	16178	./Human-Gut/pub/databases/metagenomics/mgnify_genomes/human-gut/v2.0/species_catalogue/MGYG0000034/MGYG000003442/genome/MGYG000003442.fna	1356
31732	33086	./Human-Gut/pub/databases/metagenomics/mgnify_genomes/human-gut/v2.0/species_catalogue/MGYG0000034/MGYG000003427/genome/MGYG000003427.fna	1354
32106	33426	./Mouse-Gut/ftp.ebi.ac.uk/pub/databases/metagenomics/mgnify_genomes/mouse-gut/v1.0/species_catalogue/MGYG0003237/MGYG000323744/genome/MGYG000323744.fna	1320
11915	13221	./Cow-Rumen/ftp.ebi.ac.uk/pub/databases/metagenomics/mgnify_genomes/cow-rumen/v1.0/species_catalogue/MGYG0002930/MGYG000293059/genome/MGYG000293059.fna	1306
36818	38079	./Pig-Gut/ftp.ebi.ac.uk/pub/databases/metagenomics/mgnify_genomes/pig-gut/v1.0/species_catalogue/MGYG0003032/MGYG000303213/genome/MGYG000303213.fna	1261
9452	10704	./Pig-Gut/ftp.ebi.ac.uk/pub/databases/metagenomics/mgnify_genomes/pig-gut/v1.0/species_catalogue/MGYG0003019/MGYG000301985/genome/MGYG000301985.fna	1252
44437	45675	./Human-Gut/pub/databases/metagenomics/mgnify_genomes/human-gut/v2.0/species_catalogue/MGYG0000007/MGYG000000720/genome/MGYG000000720.fna	1238
40736	41956	./Mouse-Gut/ftp.ebi.ac.uk/pub/databases/metagenomics/mgnify_genomes/mouse-gut/v1.0/species_catalogue/MGYG0003258/MGYG000325812/genome/MGYG000325812.fna	1220
59740	60942	./Mouse-Gut/ftp.ebi.ac.uk/pub/databases/metagenomics/mgnify_genomes/mouse-gut/v1.0/species_catalogue/MGYG0003226/MGYG000322685/genome/MGYG000322685.fna	1202
15087	16274	./Human-Gut/pub/databases/metagenomics/mgnify_genomes/human-gut/v2.0/species_catalogue/MGYG0000037/MGYG000003746/genome/MGYG000003746.fna	1187
26430	27585	./Human-Gut/pub/databases/metagenomics/mgnify_genomes/human-gut/v2.0/species_catalogue/MGYG0000031/MGYG000003196/genome/MGYG000003196.fna	1155
18656	19807	./Human-Gut/pub/databases/metagenomics/mgnify_genomes/human-gut/v2.0/species_catalogue/MGYG0000034/MGYG000003425/genome/MGYG000003425.fna	1151
12641	13788	./Human-Oral/ftp.ebi.ac.uk/pub/databases/metagenomics/mgnify_genomes/human-oral/v1.0/species_catalogue/MGYG0002990/MGYG000299068/genome/MGYG000299068.fna	1147
33895	35025	./Human-Gut/pub/databases/metagenomics/mgnify_genomes/human-gut/v2.0/species_catalogue/MGYG0000041/MGYG000004171/genome/MGYG000004171.fna	1130
18284	19399	./Mouse-Gut/ftp.ebi.ac.uk/pub/databases/metagenomics/mgnify_genomes/mouse-gut/v1.0/species_catalogue/MGYG0003282/MGYG000328231/genome/MGYG000328231.fna	1115
28257	29360	./Human-Gut/pub/databases/metagenomics/mgnify_genomes/human-gut/v2.0/species_catalogue/MGYG0000005/MGYG000000535/genome/MGYG000000535.fna	1103
31971	33056	./Human-Gut/pub/databases/metagenomics/mgnify_genomes/human-gut/v2.0/species_catalogue/MGYG0000004/MGYG000000468/genome/MGYG000000468.fna	1085
27858	28932	./Human-Gut/pub/databases/metagenomics/mgnify_genomes/human-gut/v2.0/species_catalogue/MGYG0000034/MGYG000003422/genome/MGYG000003422.fna	1074
25499	26569	./Human-Gut/pub/databases/metagenomics/mgnify_genomes/human-gut/v2.0/species_catalogue/MGYG0000035/MGYG000003548/genome/MGYG000003548.fna	1070
22565	23616	./Mouse-Gut/ftp.ebi.ac.uk/pub/databases/metagenomics/mgnify_genomes/mouse-gut/v1.0/species_catalogue/MGYG0003283/MGYG000328306/genome/MGYG000328306.fna	1051
47489	48531	./Non-Model-Fish-Gut/ftp.ebi.ac.uk/pub/databases/metagenomics/mgnify_genomes/non-model-fish-gut/v2.0/species_catalogue/MGYG0002995/MGYG000299575/genome/MGYG000299575.fna	1042
22629	23665	./Marine/ftp.ebi.ac.uk/pub/databases/metagenomics/mgnify_genomes/marine/v1.0/species_catalogue/MGYG0002964/MGYG000296400/genome/MGYG000296400.fna	1036
15186	16208	./Cow-Rumen/ftp.ebi.ac.uk/pub/databases/metagenomics/mgnify_genomes/cow-rumen/v1.0/species_catalogue/MGYG0002936/MGYG000293609/genome/MGYG000293609.fna	1022
12038	13052	./Mouse-Gut/ftp.ebi.ac.uk/pub/databases/metagenomics/mgnify_genomes/mouse-gut/v1.0/species_catalogue/MGYG0003307/MGYG000330718/genome/MGYG000330718.fna	1014
18203	19211	./Human-Gut/pub/databases/metagenomics/mgnify_genomes/human-gut/v2.0/species_catalogue/MGYG0000016/MGYG000001671/genome/MGYG000001671.fna	1008
26641	27618	./Mouse-Gut/ftp.ebi.ac.uk/pub/databases/metagenomics/mgnify_genomes/mouse-gut/v1.0/species_catalogue/MGYG0003225/MGYG000322557/genome/MGYG000322557.fna	977
26518	27490	./Mouse-Gut/ftp.ebi.ac.uk/pub/databases/metagenomics/mgnify_genomes/mouse-gut/v1.0/species_catalogue/MGYG0003227/MGYG000322759/genome/MGYG000322759.fna	972
19786	20758	./Mouse-Gut/ftp.ebi.ac.uk/pub/databases/metagenomics/mgnify_genomes/mouse-gut/v1.0/species_catalogue/MGYG0003272/MGYG000327278/genome/MGYG000327278.fna	972
14076	15044	./Non-Model-Fish-Gut/ftp.ebi.ac.uk/pub/databases/metagenomics/mgnify_genomes/non-model-fish-gut/v2.0/species_catalogue/MGYG0002996/MGYG000299601/genome/MGYG000299601.fna	968
9102	10045	./Pig-Gut/ftp.ebi.ac.uk/pub/databases/metagenomics/mgnify_genomes/pig-gut/v1.0/species_catalogue/MGYG0003032/MGYG000303214/genome/MGYG000303214.fna	943
22300	23232	./Mouse-Gut/ftp.ebi.ac.uk/pub/databases/metagenomics/mgnify_genomes/mouse-gut/v1.0/species_catalogue/MGYG0003220/MGYG000322008/genome/MGYG000322008.fna	932
11081	11988	./Mouse-Gut/ftp.ebi.ac.uk/pub/databases/metagenomics/mgnify_genomes/mouse-gut/v1.0/species_catalogue/MGYG0004104/MGYG000410456/genome/MGYG000410456.fna	907
15441	16346	./Pig-Gut/ftp.ebi.ac.uk/pub/databases/metagenomics/mgnify_genomes/pig-gut/v1.0/species_catalogue/MGYG0003015/MGYG000301590/genome/MGYG000301590.fna	905
19213	20100	./Human-Gut/pub/databases/metagenomics/mgnify_genomes/human-gut/v2.0/species_catalogue/MGYG0000037/MGYG000003761/genome/MGYG000003761.fna	887
23058	23901	./Mouse-Gut/ftp.ebi.ac.uk/pub/databases/metagenomics/mgnify_genomes/mouse-gut/v1.0/species_catalogue/MGYG0003294/MGYG000329478/genome/MGYG000329478.fna	843
24387	25225	./Non-Model-Fish-Gut/ftp.ebi.ac.uk/pub/databases/metagenomics/mgnify_genomes/non-model-fish-gut/v2.0/species_catalogue/MGYG0002996/MGYG000299682/genome/MGYG000299682.fna	838
26208	27040	./Non-Model-Fish-Gut/ftp.ebi.ac.uk/pub/databases/metagenomics/mgnify_genomes/non-model-fish-gut/v2.0/species_catalogue/MGYG0002995/MGYG000299521/genome/MGYG000299521.fna	832
18062	18887	./Mouse-Gut/ftp.ebi.ac.uk/pub/databases/metagenomics/mgnify_genomes/mouse-gut/v1.0/species_catalogue/MGYG0003307/MGYG000330733/genome/MGYG000330733.fna	825
16895	17716	./Mouse-Gut/ftp.ebi.ac.uk/pub/databases/metagenomics/mgnify_genomes/mouse-gut/v1.0/species_catalogue/MGYG0003305/MGYG000330586/genome/MGYG000330586.fna	821
35551	36363	./Marine/ftp.ebi.ac.uk/pub/databases/metagenomics/mgnify_genomes/marine/v1.0/species_catalogue/MGYG0002964/MGYG000296401/genome/MGYG000296401.fna	812
12141	12948	./Pig-Gut/ftp.ebi.ac.uk/pub/databases/metagenomics/mgnify_genomes/pig-gut/v1.0/species_catalogue/MGYG0003033/MGYG000303340/genome/MGYG000303340.fna	807
26361	27154	./Mouse-Gut/ftp.ebi.ac.uk/pub/databases/metagenomics/mgnify_genomes/mouse-gut/v1.0/species_catalogue/MGYG0003273/MGYG000327333/genome/MGYG000327333.fna	793
25841	26628	./Human-Gut/pub/databases/metagenomics/mgnify_genomes/human-gut/v2.0/species_catalogue/MGYG0000037/MGYG000003788/genome/MGYG000003788.fna	787
41226	42008	./Chicken-Gut/ftp.ebi.ac.uk/pub/databases/metagenomics/mgnify_genomes/chicken-gut/v1.0/species_catalogue/MGYG0003078/MGYG000307833/genome/MGYG000307833.fna	782
29854	30634	./Mouse-Gut/ftp.ebi.ac.uk/pub/databases/metagenomics/mgnify_genomes/mouse-gut/v1.0/species_catalogue/MGYG0003308/MGYG000330832/genome/MGYG000330832.fna	780
13493	14262	./Mouse-Gut/ftp.ebi.ac.uk/pub/databases/metagenomics/mgnify_genomes/mouse-gut/v1.0/species_catalogue/MGYG0003310/MGYG000331089/genome/MGYG000331089.fna	769
18194	18958	./Mouse-Gut/ftp.ebi.ac.uk/pub/databases/metagenomics/mgnify_genomes/mouse-gut/v1.0/species_catalogue/MGYG0003313/MGYG000331354/genome/MGYG000331354.fna	764
18884	19644	./Human-Gut/pub/databases/metagenomics/mgnify_genomes/human-gut/v2.0/species_catalogue/MGYG0000015/MGYG000001577/genome/MGYG000001577.fna	760
12231	12986	./Human-Gut/pub/databases/metagenomics/mgnify_genomes/human-gut/v2.0/species_catalogue/MGYG0000035/MGYG000003553/genome/MGYG000003553.fna	755
18170	18908	./Mouse-Gut/ftp.ebi.ac.uk/pub/databases/metagenomics/mgnify_genomes/mouse-gut/v1.0/species_catalogue/MGYG0003307/MGYG000330755/genome/MGYG000330755.fna	738
7435	8160	./Pig-Gut/ftp.ebi.ac.uk/pub/databases/metagenomics/mgnify_genomes/pig-gut/v1.0/species_catalogue/MGYG0003032/MGYG000303271/genome/MGYG000303271.fna	725
15074	15790	./Human-Gut/pub/databases/metagenomics/mgnify_genomes/human-gut/v2.0/species_catalogue/MGYG0000021/MGYG000002123/genome/MGYG000002123.fna	716
8111	8819	./Non-Model-Fish-Gut/ftp.ebi.ac.uk/pub/databases/metagenomics/mgnify_genomes/non-model-fish-gut/v2.0/species_catalogue/MGYG0002995/MGYG000299542/genome/MGYG000299542.fna	708
14603	15310	./Mouse-Gut/ftp.ebi.ac.uk/pub/databases/metagenomics/mgnify_genomes/mouse-gut/v1.0/species_catalogue/MGYG0004105/MGYG000410549/genome/MGYG000410549.fna	707
13426	14123	./Human-Gut/pub/databases/metagenomics/mgnify_genomes/human-gut/v2.0/species_catalogue/MGYG0000035/MGYG000003513/genome/MGYG000003513.fna	697
7761	8457	./Cow-Rumen/ftp.ebi.ac.uk/pub/databases/metagenomics/mgnify_genomes/cow-rumen/v1.0/species_catalogue/MGYG0002909/MGYG000290947/genome/MGYG000290947.fna	696
20160	20830	./Mouse-Gut/ftp.ebi.ac.uk/pub/databases/metagenomics/mgnify_genomes/mouse-gut/v1.0/species_catalogue/MGYG0003273/MGYG000327352/genome/MGYG000327352.fna	670
21620	22277	./Human-Gut/pub/databases/metagenomics/mgnify_genomes/human-gut/v2.0/species_catalogue/MGYG0000010/MGYG000001073/genome/MGYG000001073.fna	657
9924	10562	./Human-Gut/pub/databases/metagenomics/mgnify_genomes/human-gut/v2.0/species_catalogue/MGYG0000030/MGYG000003010/genome/MGYG000003010.fna	638
11318	11955	./Human-Gut/pub/databases/metagenomics/mgnify_genomes/human-gut/v2.0/species_catalogue/MGYG0000035/MGYG000003556/genome/MGYG000003556.fna	637
27918	28551	./Human-Gut/pub/databases/metagenomics/mgnify_genomes/human-gut/v2.0/species_catalogue/MGYG0000026/MGYG000002664/genome/MGYG000002664.fna	633
10566	11186	./Mouse-Gut/ftp.ebi.ac.uk/pub/databases/metagenomics/mgnify_genomes/mouse-gut/v1.0/species_catalogue/MGYG0003282/MGYG000328222/genome/MGYG000328222.fna	620
11143	11749	./Human-Gut/pub/databases/metagenomics/mgnify_genomes/human-gut/v2.0/species_catalogue/MGYG0000036/MGYG000003677/genome/MGYG000003677.fna	606
17321	17923	./Non-Model-Fish-Gut/ftp.ebi.ac.uk/pub/databases/metagenomics/mgnify_genomes/non-model-fish-gut/v2.0/species_catalogue/MGYG0002995/MGYG000299561/genome/MGYG000299561.fna	602
24046	24644	./Non-Model-Fish-Gut/ftp.ebi.ac.uk/pub/databases/metagenomics/mgnify_genomes/non-model-fish-gut/v2.0/species_catalogue/MGYG0002995/MGYG000299564/genome/MGYG000299564.fna	598
23382	23961	./Human-Gut/pub/databases/metagenomics/mgnify_genomes/human-gut/v2.0/species_catalogue/MGYG0000032/MGYG000003240/genome/MGYG000003240.fna	579
27687	28264	./Human-Gut/pub/databases/metagenomics/mgnify_genomes/human-gut/v2.0/species_catalogue/MGYG0000016/MGYG000001647/genome/MGYG000001647.fna	577
18943	19515	./Marine/ftp.ebi.ac.uk/pub/databases/metagenomics/mgnify_genomes/marine/v1.0/species_catalogue/MGYG0002972/MGYG000297200/genome/MGYG000297200.fna	572
28256	28822	./Human-Gut/pub/databases/metagenomics/mgnify_genomes/human-gut/v2.0/species_catalogue/MGYG0000036/MGYG000003651/genome/MGYG000003651.fna	566
16639	17194	./Human-Gut/pub/databases/metagenomics/mgnify_genomes/human-gut/v2.0/species_catalogue/MGYG0000037/MGYG000003729/genome/MGYG000003729.fna	555
8718	9263	./Pig-Gut/ftp.ebi.ac.uk/pub/databases/metagenomics/mgnify_genomes/pig-gut/v1.0/species_catalogue/MGYG0003033/MGYG000303310/genome/MGYG000303310.fna	545
47151	47691	./Human-Gut/pub/databases/metagenomics/mgnify_genomes/human-gut/v2.0/species_catalogue/MGYG0000035/MGYG000003546/genome/MGYG000003546.fna	540
13394	13934	./Mouse-Gut/ftp.ebi.ac.uk/pub/databases/metagenomics/mgnify_genomes/mouse-gut/v1.0/species_catalogue/MGYG0003306/MGYG000330651/genome/MGYG000330651.fna	540
23028	23568	./Human-Gut/pub/databases/metagenomics/mgnify_genomes/human-gut/v2.0/species_catalogue/MGYG0000035/MGYG000003533/genome/MGYG000003533.fna	540
26015	26555	./Human-Gut/pub/databases/metagenomics/mgnify_genomes/human-gut/v2.0/species_catalogue/MGYG0000045/MGYG000004589/genome/MGYG000004589.fna	540
18903	19437	./Mouse-Gut/ftp.ebi.ac.uk/pub/databases/metagenomics/mgnify_genomes/mouse-gut/v1.0/species_catalogue/MGYG0003306/MGYG000330653/genome/MGYG000330653.fna	534
12074	12602	./Non-Model-Fish-Gut/ftp.ebi.ac.uk/pub/databases/metagenomics/mgnify_genomes/non-model-fish-gut/v2.0/species_catalogue/MGYG0002995/MGYG000299549/genome/MGYG000299549.fna	528
10239	10766	./Marine/ftp.ebi.ac.uk/pub/databases/metagenomics/mgnify_genomes/marine/v1.0/species_catalogue/MGYG0002973/MGYG000297383/genome/MGYG000297383.fna	527
12105	12628	./Human-Gut/pub/databases/metagenomics/mgnify_genomes/human-gut/v2.0/species_catalogue/MGYG0000029/MGYG000002975/genome/MGYG000002975.fna	523
14275	14790	./Human-Gut/pub/databases/metagenomics/mgnify_genomes/human-gut/v2.0/species_catalogue/MGYG0000033/MGYG000003392/genome/MGYG000003392.fna	515
10585	11094	./Pig-Gut/ftp.ebi.ac.uk/pub/databases/metagenomics/mgnify_genomes/pig-gut/v1.0/species_catalogue/MGYG0003033/MGYG000303330/genome/MGYG000303330.fna	509
10786	11287	./Human-Gut/pub/databases/metagenomics/mgnify_genomes/human-gut/v2.0/species_catalogue/MGYG0000048/MGYG000004833/genome/MGYG000004833.fna	501
14295	14795	./Mouse-Gut/ftp.ebi.ac.uk/pub/databases/metagenomics/mgnify_genomes/mouse-gut/v1.0/species_catalogue/MGYG0003237/MGYG000323783/genome/MGYG000323783.fna	500
48373	48872	./Mouse-Gut/ftp.ebi.ac.uk/pub/databases/metagenomics/mgnify_genomes/mouse-gut/v1.0/species_catalogue/MGYG0003293/MGYG000329337/genome/MGYG000329337.fna	499
8263	8754	./Marine/ftp.ebi.ac.uk/pub/databases/metagenomics/mgnify_genomes/marine/v1.0/species_catalogue/MGYG0002974/MGYG000297456/genome/MGYG000297456.fna	491
10330	10818	./Mouse-Gut/ftp.ebi.ac.uk/pub/databases/metagenomics/mgnify_genomes/mouse-gut/v1.0/species_catalogue/MGYG0003237/MGYG000323794/genome/MGYG000323794.fna	488
12071	12543	./Mouse-Gut/ftp.ebi.ac.uk/pub/databases/metagenomics/mgnify_genomes/mouse-gut/v1.0/species_catalogue/MGYG0004101/MGYG000410161/genome/MGYG000410161.fna	472
13202	13671	./Human-Gut/pub/databases/metagenomics/mgnify_genomes/human-gut/v2.0/species_catalogue/MGYG0000033/MGYG000003309/genome/MGYG000003309.fna	469
8798	9258	./Human-Gut/pub/databases/metagenomics/mgnify_genomes/human-gut/v2.0/species_catalogue/MGYG0000021/MGYG000002130/genome/MGYG000002130.fna	460
16535	16994	./Human-Gut/pub/databases/metagenomics/mgnify_genomes/human-gut/v2.0/species_catalogue/MGYG0000016/MGYG000001658/genome/MGYG000001658.fna	459
19829	20279	./Mouse-Gut/ftp.ebi.ac.uk/pub/databases/metagenomics/mgnify_genomes/mouse-gut/v1.0/species_catalogue/MGYG0003274/MGYG000327494/genome/MGYG000327494.fna	450
8570	9019	./Cow-Rumen/ftp.ebi.ac.uk/pub/databases/metagenomics/mgnify_genomes/cow-rumen/v1.0/species_catalogue/MGYG0002935/MGYG000293589/genome/MGYG000293589.fna	449
5890	6334	./Cow-Rumen/ftp.ebi.ac.uk/pub/databases/metagenomics/mgnify_genomes/cow-rumen/v1.0/species_catalogue/MGYG0002948/MGYG000294839/genome/MGYG000294839.fna	444
33705	34147	./Human-Gut/pub/databases/metagenomics/mgnify_genomes/human-gut/v2.0/species_catalogue/MGYG0000037/MGYG000003732/genome/MGYG000003732.fna	442
30569	31005	./Human-Gut/pub/databases/metagenomics/mgnify_genomes/human-gut/v2.0/species_catalogue/MGYG0000036/MGYG000003611/genome/MGYG000003611.fna	436
15498	15928	./Human-Oral/ftp.ebi.ac.uk/pub/databases/metagenomics/mgnify_genomes/human-oral/v1.0/species_catalogue/MGYG0002984/MGYG000298474/genome/MGYG000298474.fna	430
25718	26142	./Human-Gut/pub/databases/metagenomics/mgnify_genomes/human-gut/v2.0/species_catalogue/MGYG0000036/MGYG000003648/genome/MGYG000003648.fna	424
10494	10912	./Honeybee-Gut/ftp.ebi.ac.uk/pub/databases/metagenomics/mgnify_genomes/honeybee-gut/v1.0/species_catalogue/MGYG0003213/MGYG000321339/genome/MGYG000321339.fna	418
11759	12171	./Human-Gut/pub/databases/metagenomics/mgnify_genomes/human-gut/v2.0/species_catalogue/MGYG0000045/MGYG000004584/genome/MGYG000004584.fna	412
15197	15606	./Pig-Gut/ftp.ebi.ac.uk/pub/databases/metagenomics/mgnify_genomes/pig-gut/v1.0/species_catalogue/MGYG0003019/MGYG000301953/genome/MGYG000301953.fna	409
43277	43685	./Human-Gut/pub/databases/metagenomics/mgnify_genomes/human-gut/v2.0/species_catalogue/MGYG0000034/MGYG000003473/genome/MGYG000003473.fna	408
13775	14182	./Mouse-Gut/ftp.ebi.ac.uk/pub/databases/metagenomics/mgnify_genomes/mouse-gut/v1.0/species_catalogue/MGYG0003285/MGYG000328573/genome/MGYG000328573.fna	407
18818	19220	./Human-Gut/pub/databases/metagenomics/mgnify_genomes/human-gut/v2.0/species_catalogue/MGYG0000032/MGYG000003269/genome/MGYG000003269.fna	402
11840	12241	./Human-Gut/pub/databases/metagenomics/mgnify_genomes/human-gut/v2.0/species_catalogue/MGYG0000010/MGYG000001017/genome/MGYG000001017.fna	401
15527	15926	./Human-Gut/pub/databases/metagenomics/mgnify_genomes/human-gut/v2.0/species_catalogue/MGYG0000037/MGYG000003784/genome/MGYG000003784.fna	399
18958	19351	./Mouse-Gut/ftp.ebi.ac.uk/pub/databases/metagenomics/mgnify_genomes/mouse-gut/v1.0/species_catalogue/MGYG0003238/MGYG000323872/genome/MGYG000323872.fna	393
9738	10131	./Human-Gut/pub/databases/metagenomics/mgnify_genomes/human-gut/v2.0/species_catalogue/MGYG0000037/MGYG000003798/genome/MGYG000003798.fna	393
16839	17229	./Human-Gut/pub/databases/metagenomics/mgnify_genomes/human-gut/v2.0/species_catalogue/MGYG0000034/MGYG000003477/genome/MGYG000003477.fna	390
44415	44800	./Marine/ftp.ebi.ac.uk/pub/databases/metagenomics/mgnify_genomes/marine/v1.0/species_catalogue/MGYG0002961/MGYG000296175/genome/MGYG000296175.fna	385
9386	9770	./Human-Gut/pub/databases/metagenomics/mgnify_genomes/human-gut/v2.0/species_catalogue/MGYG0000020/MGYG000002092/genome/MGYG000002092.fna	384
12442	12824	./Cow-Rumen/ftp.ebi.ac.uk/pub/databases/metagenomics/mgnify_genomes/cow-rumen/v1.0/species_catalogue/MGYG0002914/MGYG000291497/genome/MGYG000291497.fna	382
12985	13356	./Human-Gut/pub/databases/metagenomics/mgnify_genomes/human-gut/v2.0/species_catalogue/MGYG0000036/MGYG000003609/genome/MGYG000003609.fna	371
10172	10543	./Cow-Rumen/ftp.ebi.ac.uk/pub/databases/metagenomics/mgnify_genomes/cow-rumen/v1.0/species_catalogue/MGYG0002913/MGYG000291358/genome/MGYG000291358.fna	371
16412	16774	./Mouse-Gut/ftp.ebi.ac.uk/pub/databases/metagenomics/mgnify_genomes/mouse-gut/v1.0/species_catalogue/MGYG0003283/MGYG000328321/genome/MGYG000328321.fna	362
18660	19017	./Human-Gut/pub/databases/metagenomics/mgnify_genomes/human-gut/v2.0/species_catalogue/MGYG0000032/MGYG000003222/genome/MGYG000003222.fna	357
40842	41189	./Human-Gut/pub/databases/metagenomics/mgnify_genomes/human-gut/v2.0/species_catalogue/MGYG0000037/MGYG000003734/genome/MGYG000003734.fna	347
11971	12318	./Pig-Gut/ftp.ebi.ac.uk/pub/databases/metagenomics/mgnify_genomes/pig-gut/v1.0/species_catalogue/MGYG0003021/MGYG000302100/genome/MGYG000302100.fna	347
9757	10098	./Human-Gut/pub/databases/metagenomics/mgnify_genomes/human-gut/v2.0/species_catalogue/MGYG0000034/MGYG000003421/genome/MGYG000003421.fna	341
12551	12892	./Cow-Rumen/ftp.ebi.ac.uk/pub/databases/metagenomics/mgnify_genomes/cow-rumen/v1.0/species_catalogue/MGYG0002929/MGYG000292996/genome/MGYG000292996.fna	341
16685	17024	./Mouse-Gut/ftp.ebi.ac.uk/pub/databases/metagenomics/mgnify_genomes/mouse-gut/v1.0/species_catalogue/MGYG0003275/MGYG000327533/genome/MGYG000327533.fna	339
15513	15836	./Human-Gut/pub/databases/metagenomics/mgnify_genomes/human-gut/v2.0/species_catalogue/MGYG0000032/MGYG000003233/genome/MGYG000003233.fna	323
8144	8466	./Human-Gut/pub/databases/metagenomics/mgnify_genomes/human-gut/v2.0/species_catalogue/MGYG0000025/MGYG000002574/genome/MGYG000002574.fna	322
6998	7318	./Human-Gut/pub/databases/metagenomics/mgnify_genomes/human-gut/v2.0/species_catalogue/MGYG0000036/MGYG000003606/genome/MGYG000003606.fna	320
67640	67960	./Mouse-Gut/ftp.ebi.ac.uk/pub/databases/metagenomics/mgnify_genomes/mouse-gut/v1.0/species_catalogue/MGYG0003242/MGYG000324289/genome/MGYG000324289.fna	320
13905	14219	./Human-Gut/pub/databases/metagenomics/mgnify_genomes/human-gut/v2.0/species_catalogue/MGYG0000016/MGYG000001666/genome/MGYG000001666.fna	314
22854	23163	./Human-Gut/pub/databases/metagenomics/mgnify_genomes/human-gut/v2.0/species_catalogue/MGYG0000034/MGYG000003417/genome/MGYG000003417.fna	309
29431	29739	./Human-Gut/pub/databases/metagenomics/mgnify_genomes/human-gut/v2.0/species_catalogue/MGYG0000029/MGYG000002968/genome/MGYG000002968.fna	308
6444	6752	./Human-Gut/pub/databases/metagenomics/mgnify_genomes/human-gut/v2.0/species_catalogue/MGYG0000026/MGYG000002635/genome/MGYG000002635.fna	308
11045	11347	./Mouse-Gut/ftp.ebi.ac.uk/pub/databases/metagenomics/mgnify_genomes/mouse-gut/v1.0/species_catalogue/MGYG0003267/MGYG000326756/genome/MGYG000326756.fna	302
6779	7081	./Human-Gut/pub/databases/metagenomics/mgnify_genomes/human-gut/v2.0/species_catalogue/MGYG0000037/MGYG000003797/genome/MGYG000003797.fna	302
18004	18298	./Human-Gut/pub/databases/metagenomics/mgnify_genomes/human-gut/v2.0/species_catalogue/MGYG0000039/MGYG000003909/genome/MGYG000003909.fna	294
21399	21689	./Mouse-Gut/ftp.ebi.ac.uk/pub/databases/metagenomics/mgnify_genomes/mouse-gut/v1.0/species_catalogue/MGYG0003227/MGYG000322763/genome/MGYG000322763.fna	290
9862	10149	./Human-Gut/pub/databases/metagenomics/mgnify_genomes/human-gut/v2.0/species_catalogue/MGYG0000033/MGYG000003341/genome/MGYG000003341.fna	287
37037	37323	./Human-Gut/pub/databases/metagenomics/mgnify_genomes/human-gut/v2.0/species_catalogue/MGYG0000005/MGYG000000514/genome/MGYG000000514.fna	286
13055	13336	./Human-Gut/pub/databases/metagenomics/mgnify_genomes/human-gut/v2.0/species_catalogue/MGYG0000005/MGYG000000544/genome/MGYG000000544.fna	281
18295	18576	./Mouse-Gut/ftp.ebi.ac.uk/pub/databases/metagenomics/mgnify_genomes/mouse-gut/v1.0/species_catalogue/MGYG0003304/MGYG000330463/genome/MGYG000330463.fna	281
13139	13419	./Human-Gut/pub/databases/metagenomics/mgnify_genomes/human-gut/v2.0/species_catalogue/MGYG0000030/MGYG000003000/genome/MGYG000003000.fna	280
15706	15985	./Cow-Rumen/ftp.ebi.ac.uk/pub/databases/metagenomics/mgnify_genomes/cow-rumen/v1.0/species_catalogue/MGYG0002926/MGYG000292633/genome/MGYG000292633.fna	279
9019	9296	./Non-Model-Fish-Gut/ftp.ebi.ac.uk/pub/databases/metagenomics/mgnify_genomes/non-model-fish-gut/v2.0/species_catalogue/MGYG0002995/MGYG000299565/genome/MGYG000299565.fna	277
9619	9889	./Non-Model-Fish-Gut/ftp.ebi.ac.uk/pub/databases/metagenomics/mgnify_genomes/non-model-fish-gut/v2.0/species_catalogue/MGYG0002995/MGYG000299559/genome/MGYG000299559.fna	270
8399	8669	./Pig-Gut/ftp.ebi.ac.uk/pub/databases/metagenomics/mgnify_genomes/pig-gut/v1.0/species_catalogue/MGYG0003024/MGYG000302424/genome/MGYG000302424.fna	270
9235	9502	./Human-Gut/pub/databases/metagenomics/mgnify_genomes/human-gut/v2.0/species_catalogue/MGYG0000016/MGYG000001681/genome/MGYG000001681.fna	267
32267	32527	./Human-Gut/pub/databases/metagenomics/mgnify_genomes/human-gut/v2.0/species_catalogue/MGYG0000016/MGYG000001643/genome/MGYG000001643.fna	260
12104	12364	./Pig-Gut/ftp.ebi.ac.uk/pub/databases/metagenomics/mgnify_genomes/pig-gut/v1.0/species_catalogue/MGYG0003032/MGYG000303275/genome/MGYG000303275.fna	260
14563	14818	./Marine/ftp.ebi.ac.uk/pub/databases/metagenomics/mgnify_genomes/marine/v1.0/species_catalogue/MGYG0002974/MGYG000297403/genome/MGYG000297403.fna	255
9052	9303	./Pig-Gut/ftp.ebi.ac.uk/pub/databases/metagenomics/mgnify_genomes/pig-gut/v1.0/species_catalogue/MGYG0003032/MGYG000303259/genome/MGYG000303259.fna	251
16157	16406	./Pig-Gut/ftp.ebi.ac.uk/pub/databases/metagenomics/mgnify_genomes/pig-gut/v1.0/species_catalogue/MGYG0003032/MGYG000303243/genome/MGYG000303243.fna	249
41606	41849	./Mouse-Gut/ftp.ebi.ac.uk/pub/databases/metagenomics/mgnify_genomes/mouse-gut/v1.0/species_catalogue/MGYG0003275/MGYG000327524/genome/MGYG000327524.fna	243
54696	54936	./Human-Gut/pub/databases/metagenomics/mgnify_genomes/human-gut/v2.0/species_catalogue/MGYG0000016/MGYG000001641/genome/MGYG000001641.fna	240
11591	11829	./Human-Gut/pub/databases/metagenomics/mgnify_genomes/human-gut/v2.0/species_catalogue/MGYG0000035/MGYG000003577/genome/MGYG000003577.fna	238
12366	12602	./Human-Gut/pub/databases/metagenomics/mgnify_genomes/human-gut/v2.0/species_catalogue/MGYG0000016/MGYG000001683/genome/MGYG000001683.fna	236
14594	14828	./Human-Gut/pub/databases/metagenomics/mgnify_genomes/human-gut/v2.0/species_catalogue/MGYG0000032/MGYG000003215/genome/MGYG000003215.fna	234
10255	10484	./Cow-Rumen/ftp.ebi.ac.uk/pub/databases/metagenomics/mgnify_genomes/cow-rumen/v1.0/species_catalogue/MGYG0002955/MGYG000295571/genome/MGYG000295571.fna	229
20743	20971	./Human-Gut/pub/databases/metagenomics/mgnify_genomes/human-gut/v2.0/species_catalogue/MGYG0000004/MGYG000000499/genome/MGYG000000499.fna	228
11006	11233	./Mouse-Gut/ftp.ebi.ac.uk/pub/databases/metagenomics/mgnify_genomes/mouse-gut/v1.0/species_catalogue/MGYG0003255/MGYG000325532/genome/MGYG000325532.fna	227
14060	14279	./Human-Gut/pub/databases/metagenomics/mgnify_genomes/human-gut/v2.0/species_catalogue/MGYG0000035/MGYG000003528/genome/MGYG000003528.fna	219
11959	12175	./Mouse-Gut/ftp.ebi.ac.uk/pub/databases/metagenomics/mgnify_genomes/mouse-gut/v1.0/species_catalogue/MGYG0003228/MGYG000322832/genome/MGYG000322832.fna	216
20732	20947	./Human-Gut/pub/databases/metagenomics/mgnify_genomes/human-gut/v2.0/species_catalogue/MGYG0000036/MGYG000003649/genome/MGYG000003649.fna	215
10859	11074	./Cow-Rumen/ftp.ebi.ac.uk/pub/databases/metagenomics/mgnify_genomes/cow-rumen/v1.0/species_catalogue/MGYG0002937/MGYG000293709/genome/MGYG000293709.fna	215
11333	11540	./Human-Gut/pub/databases/metagenomics/mgnify_genomes/human-gut/v2.0/species_catalogue/MGYG0000033/MGYG000003303/genome/MGYG000003303.fna	207
18412	18615	./Human-Gut/pub/databases/metagenomics/mgnify_genomes/human-gut/v2.0/species_catalogue/MGYG0000038/MGYG000003809/genome/MGYG000003809.fna	203
9839	10040	./Human-Gut/pub/databases/metagenomics/mgnify_genomes/human-gut/v2.0/species_catalogue/MGYG0000034/MGYG000003432/genome/MGYG000003432.fna	201
12927	13128	./Mouse-Gut/ftp.ebi.ac.uk/pub/databases/metagenomics/mgnify_genomes/mouse-gut/v1.0/species_catalogue/MGYG0003283/MGYG000328307/genome/MGYG000328307.fna	201
4783	4983	./Human-Gut/pub/databases/metagenomics/mgnify_genomes/human-gut/v2.0/species_catalogue/MGYG0000036/MGYG000003637/genome/MGYG000003637.fna	200
18417	18613	./Human-Gut/pub/databases/metagenomics/mgnify_genomes/human-gut/v2.0/species_catalogue/MGYG0000026/MGYG000002627/genome/MGYG000002627.fna	196
34352	34546	./Human-Gut/pub/databases/metagenomics/mgnify_genomes/human-gut/v2.0/species_catalogue/MGYG0000029/MGYG000002995/genome/MGYG000002995.fna	194
8611	8802	./Pig-Gut/ftp.ebi.ac.uk/pub/databases/metagenomics/mgnify_genomes/pig-gut/v1.0/species_catalogue/MGYG0003018/MGYG000301810/genome/MGYG000301810.fna	191
9480	9670	./Human-Gut/pub/databases/metagenomics/mgnify_genomes/human-gut/v2.0/species_catalogue/MGYG0000005/MGYG000000536/genome/MGYG000000536.fna	190
7497	7682	./Human-Gut/pub/databases/metagenomics/mgnify_genomes/human-gut/v2.0/species_catalogue/MGYG0000021/MGYG000002107/genome/MGYG000002107.fna	185
17774	17959	./Human-Gut/pub/databases/metagenomics/mgnify_genomes/human-gut/v2.0/species_catalogue/MGYG0000005/MGYG000000563/genome/MGYG000000563.fna	185
14367	14551	./Human-Gut/pub/databases/metagenomics/mgnify_genomes/human-gut/v2.0/species_catalogue/MGYG0000027/MGYG000002781/genome/MGYG000002781.fna	184
16624	16808	./Mouse-Gut/ftp.ebi.ac.uk/pub/databases/metagenomics/mgnify_genomes/mouse-gut/v1.0/species_catalogue/MGYG0003312/MGYG000331274/genome/MGYG000331274.fna	184
7844	8028	./Cow-Rumen/ftp.ebi.ac.uk/pub/databases/metagenomics/mgnify_genomes/cow-rumen/v1.0/species_catalogue/MGYG0002902/MGYG000290282/genome/MGYG000290282.fna	184
9664	9844	./Human-Oral/ftp.ebi.ac.uk/pub/databases/metagenomics/mgnify_genomes/human-oral/v1.0/species_catalogue/MGYG0002986/MGYG000298619/genome/MGYG000298619.fna	180
8211	8390	./Human-Gut/pub/databases/metagenomics/mgnify_genomes/human-gut/v2.0/species_catalogue/MGYG0000035/MGYG000003564/genome/MGYG000003564.fna	179
9934	10112	./Mouse-Gut/ftp.ebi.ac.uk/pub/databases/metagenomics/mgnify_genomes/mouse-gut/v1.0/species_catalogue/MGYG0003604/MGYG000360433/genome/MGYG000360433.fna	178
14089	14265	./Human-Gut/pub/databases/metagenomics/mgnify_genomes/human-gut/v2.0/species_catalogue/MGYG0000035/MGYG000003517/genome/MGYG000003517.fna	176
19829	20004	./Human-Gut/pub/databases/metagenomics/mgnify_genomes/human-gut/v2.0/species_catalogue/MGYG0000012/MGYG000001251/genome/MGYG000001251.fna	175
10066	10240	./Human-Gut/pub/databases/metagenomics/mgnify_genomes/human-gut/v2.0/species_catalogue/MGYG0000032/MGYG000003291/genome/MGYG000003291.fna	174
20072	20245	./Human-Gut/pub/databases/metagenomics/mgnify_genomes/human-gut/v2.0/species_catalogue/MGYG0000034/MGYG000003446/genome/MGYG000003446.fna	173
40944	41115	./Marine/ftp.ebi.ac.uk/pub/databases/metagenomics/mgnify_genomes/marine/v1.0/species_catalogue/MGYG0002964/MGYG000296441/genome/MGYG000296441.fna	171
6785	6952	./Human-Gut/pub/databases/metagenomics/mgnify_genomes/human-gut/v2.0/species_catalogue/MGYG0000004/MGYG000000474/genome/MGYG000000474.fna	167
10553	10718	./Human-Gut/pub/databases/metagenomics/mgnify_genomes/human-gut/v2.0/species_catalogue/MGYG0000035/MGYG000003544/genome/MGYG000003544.fna	165
21348	21513	./Mouse-Gut/ftp.ebi.ac.uk/pub/databases/metagenomics/mgnify_genomes/mouse-gut/v1.0/species_catalogue/MGYG0003249/MGYG000324944/genome/MGYG000324944.fna	165
12010	12174	./Mouse-Gut/ftp.ebi.ac.uk/pub/databases/metagenomics/mgnify_genomes/mouse-gut/v1.0/species_catalogue/MGYG0004100/MGYG000410098/genome/MGYG000410098.fna	164
7139	7301	./Human-Gut/pub/databases/metagenomics/mgnify_genomes/human-gut/v2.0/species_catalogue/MGYG0000012/MGYG000001221/genome/MGYG000001221.fna	162
11594	11755	./Cow-Rumen/ftp.ebi.ac.uk/pub/databases/metagenomics/mgnify_genomes/cow-rumen/v1.0/species_catalogue/MGYG0002952/MGYG000295260/genome/MGYG000295260.fna	161
14595	14755	./Mouse-Gut/ftp.ebi.ac.uk/pub/databases/metagenomics/mgnify_genomes/mouse-gut/v1.0/species_catalogue/MGYG0003231/MGYG000323183/genome/MGYG000323183.fna	160
30646	30799	./Non-Model-Fish-Gut/ftp.ebi.ac.uk/pub/databases/metagenomics/mgnify_genomes/non-model-fish-gut/v2.0/species_catalogue/MGYG0002995/MGYG000299522/genome/MGYG000299522.fna	153
22315	22466	./Human-Gut/pub/databases/metagenomics/mgnify_genomes/human-gut/v2.0/species_catalogue/MGYG0000016/MGYG000001675/genome/MGYG000001675.fna	151
7702	7853	./Mouse-Gut/ftp.ebi.ac.uk/pub/databases/metagenomics/mgnify_genomes/mouse-gut/v1.0/species_catalogue/MGYG0003231/MGYG000323103/genome/MGYG000323103.fna	151
6372	6521	./Human-Gut/pub/databases/metagenomics/mgnify_genomes/human-gut/v2.0/species_catalogue/MGYG0000036/MGYG000003638/genome/MGYG000003638.fna	149
5411	5559	./Human-Gut/pub/databases/metagenomics/mgnify_genomes/human-gut/v2.0/species_catalogue/MGYG0000021/MGYG000002120/genome/MGYG000002120.fna	148
15781	15929	./Human-Gut/pub/databases/metagenomics/mgnify_genomes/human-gut/v2.0/species_catalogue/MGYG0000035/MGYG000003554/genome/MGYG000003554.fna	148
11818	11959	./Human-Gut/pub/databases/metagenomics/mgnify_genomes/human-gut/v2.0/species_catalogue/MGYG0000032/MGYG000003292/genome/MGYG000003292.fna	141
11700	11840	./Marine/ftp.ebi.ac.uk/pub/databases/metagenomics/mgnify_genomes/marine/v1.0/species_catalogue/MGYG0002961/MGYG000296159/genome/MGYG000296159.fna	140
9507	9642	./Mouse-Gut/ftp.ebi.ac.uk/pub/databases/metagenomics/mgnify_genomes/mouse-gut/v1.0/species_catalogue/MGYG0003791/MGYG000379181/genome/MGYG000379181.fna	135
9360	9495	./Cow-Rumen/ftp.ebi.ac.uk/pub/databases/metagenomics/mgnify_genomes/cow-rumen/v1.0/species_catalogue/MGYG0002934/MGYG000293460/genome/MGYG000293460.fna	135
6967	7101	./Human-Gut/pub/databases/metagenomics/mgnify_genomes/human-gut/v2.0/species_catalogue/MGYG0000038/MGYG000003805/genome/MGYG000003805.fna	134
9445	9575	./Human-Gut/pub/databases/metagenomics/mgnify_genomes/human-gut/v2.0/species_catalogue/MGYG0000034/MGYG000003471/genome/MGYG000003471.fna	130
27643	27772	./Human-Gut/pub/databases/metagenomics/mgnify_genomes/human-gut/v2.0/species_catalogue/MGYG0000033/MGYG000003396/genome/MGYG000003396.fna	129
13809	13935	./Pig-Gut/ftp.ebi.ac.uk/pub/databases/metagenomics/mgnify_genomes/pig-gut/v1.0/species_catalogue/MGYG0003032/MGYG000303246/genome/MGYG000303246.fna	126
12096	12221	./Pig-Gut/ftp.ebi.ac.uk/pub/databases/metagenomics/mgnify_genomes/pig-gut/v1.0/species_catalogue/MGYG0003033/MGYG000303339/genome/MGYG000303339.fna	125
10922	11043	./Human-Gut/pub/databases/metagenomics/mgnify_genomes/human-gut/v2.0/species_catalogue/MGYG0000034/MGYG000003468/genome/MGYG000003468.fna	121
12148	12267	./Human-Gut/pub/databases/metagenomics/mgnify_genomes/human-gut/v2.0/species_catalogue/MGYG0000027/MGYG000002777/genome/MGYG000002777.fna	119
8274	8392	./Human-Gut/pub/databases/metagenomics/mgnify_genomes/human-gut/v2.0/species_catalogue/MGYG0000032/MGYG000003241/genome/MGYG000003241.fna	118
25735	25853	./Human-Gut/pub/databases/metagenomics/mgnify_genomes/human-gut/v2.0/species_catalogue/MGYG0000037/MGYG000003733/genome/MGYG000003733.fna	118
13226	13338	./Human-Gut/pub/databases/metagenomics/mgnify_genomes/human-gut/v2.0/species_catalogue/MGYG0000016/MGYG000001645/genome/MGYG000001645.fna	112
8995	9107	./Pig-Gut/ftp.ebi.ac.uk/pub/databases/metagenomics/mgnify_genomes/pig-gut/v1.0/species_catalogue/MGYG0003023/MGYG000302350/genome/MGYG000302350.fna	112
9769	9879	./Marine/ftp.ebi.ac.uk/pub/databases/metagenomics/mgnify_genomes/marine/v1.0/species_catalogue/MGYG0002974/MGYG000297406/genome/MGYG000297406.fna	110
23852	23961	./Mouse-Gut/ftp.ebi.ac.uk/pub/databases/metagenomics/mgnify_genomes/mouse-gut/v1.0/species_catalogue/MGYG0003275/MGYG000327547/genome/MGYG000327547.fna	109
48245	48349	./Cow-Rumen/ftp.ebi.ac.uk/pub/databases/metagenomics/mgnify_genomes/cow-rumen/v1.0/species_catalogue/MGYG0002919/MGYG000291909/genome/MGYG000291909.fna	104
12192	12295	./Mouse-Gut/ftp.ebi.ac.uk/pub/databases/metagenomics/mgnify_genomes/mouse-gut/v1.0/species_catalogue/MGYG0004018/MGYG000401870/genome/MGYG000401870.fna	103
10347	10450	./Human-Gut/pub/databases/metagenomics/mgnify_genomes/human-gut/v2.0/species_catalogue/MGYG0000026/MGYG000002658/genome/MGYG000002658.fna	103
7709	7811	./Human-Gut/pub/databases/metagenomics/mgnify_genomes/human-gut/v2.0/species_catalogue/MGYG0000036/MGYG000003632/genome/MGYG000003632.fna	102
22990	23090	./Human-Gut/pub/databases/metagenomics/mgnify_genomes/human-gut/v2.0/species_catalogue/MGYG0000034/MGYG000003463/genome/MGYG000003463.fna	100
19360	19459	./Human-Gut/pub/databases/metagenomics/mgnify_genomes/human-gut/v2.0/species_catalogue/MGYG0000005/MGYG000000546/genome/MGYG000000546.fna	99
5714	5811	./Human-Gut/pub/databases/metagenomics/mgnify_genomes/human-gut/v2.0/species_catalogue/MGYG0000005/MGYG000000555/genome/MGYG000000555.fna	97
19630	19727	./Human-Gut/pub/databases/metagenomics/mgnify_genomes/human-gut/v2.0/species_catalogue/MGYG0000029/MGYG000002978/genome/MGYG000002978.fna	97
63939	64034	./Marine/ftp.ebi.ac.uk/pub/databases/metagenomics/mgnify_genomes/marine/v1.0/species_catalogue/MGYG0002960/MGYG000296059/genome/MGYG000296059.fna	95
8350	8445	./Human-Gut/pub/databases/metagenomics/mgnify_genomes/human-gut/v2.0/species_catalogue/MGYG0000026/MGYG000002655/genome/MGYG000002655.fna	95
14658	14752	./Mouse-Gut/ftp.ebi.ac.uk/pub/databases/metagenomics/mgnify_genomes/mouse-gut/v1.0/species_catalogue/MGYG0003227/MGYG000322796/genome/MGYG000322796.fna	94
13794	13888	./Human-Gut/pub/databases/metagenomics/mgnify_genomes/human-gut/v2.0/species_catalogue/MGYG0000034/MGYG000003430/genome/MGYG000003430.fna	94
9740	9833	./Marine/ftp.ebi.ac.uk/pub/databases/metagenomics/mgnify_genomes/marine/v1.0/species_catalogue/MGYG0002970/MGYG000297067/genome/MGYG000297067.fna	93
28525	28614	./Non-Model-Fish-Gut/ftp.ebi.ac.uk/pub/databases/metagenomics/mgnify_genomes/non-model-fish-gut/v2.0/species_catalogue/MGYG0002996/MGYG000299678/genome/MGYG000299678.fna	89
9682	9766	./Non-Model-Fish-Gut/ftp.ebi.ac.uk/pub/databases/metagenomics/mgnify_genomes/non-model-fish-gut/v2.0/species_catalogue/MGYG0002996/MGYG000299675/genome/MGYG000299675.fna	84
13783	13865	./Pig-Gut/ftp.ebi.ac.uk/pub/databases/metagenomics/mgnify_genomes/pig-gut/v1.0/species_catalogue/MGYG0003022/MGYG000302221/genome/MGYG000302221.fna	82
5893	5974	./Mouse-Gut/ftp.ebi.ac.uk/pub/databases/metagenomics/mgnify_genomes/mouse-gut/v1.0/species_catalogue/MGYG0003267/MGYG000326744/genome/MGYG000326744.fna	81
17504	17585	./Human-Gut/pub/databases/metagenomics/mgnify_genomes/human-gut/v2.0/species_catalogue/MGYG0000032/MGYG000003214/genome/MGYG000003214.fna	81
9470	9547	./Human-Gut/pub/databases/metagenomics/mgnify_genomes/human-gut/v2.0/species_catalogue/MGYG0000037/MGYG000003724/genome/MGYG000003724.fna	77
10565	10641	./Mouse-Gut/ftp.ebi.ac.uk/pub/databases/metagenomics/mgnify_genomes/mouse-gut/v1.0/species_catalogue/MGYG0003309/MGYG000330945/genome/MGYG000330945.fna	76
14126	14197	./Human-Gut/pub/databases/metagenomics/mgnify_genomes/human-gut/v2.0/species_catalogue/MGYG0000047/MGYG000004759/genome/MGYG000004759.fna	71
14177	14247	./Human-Gut/pub/databases/metagenomics/mgnify_genomes/human-gut/v2.0/species_catalogue/MGYG0000031/MGYG000003191/genome/MGYG000003191.fna	70
6067	6135	./Human-Gut/pub/databases/metagenomics/mgnify_genomes/human-gut/v2.0/species_catalogue/MGYG0000037/MGYG000003743/genome/MGYG000003743.fna	68
9277	9337	./Mouse-Gut/ftp.ebi.ac.uk/pub/databases/metagenomics/mgnify_genomes/mouse-gut/v1.0/species_catalogue/MGYG0003243/MGYG000324334/genome/MGYG000324334.fna	60
9261	9317	./Mouse-Gut/ftp.ebi.ac.uk/pub/databases/metagenomics/mgnify_genomes/mouse-gut/v1.0/species_catalogue/MGYG0003685/MGYG000368546/genome/MGYG000368546.fna	56
20237	20293	./Mouse-Gut/ftp.ebi.ac.uk/pub/databases/metagenomics/mgnify_genomes/mouse-gut/v1.0/species_catalogue/MGYG0003313/MGYG000331307/genome/MGYG000331307.fna	56
9779	9829	./Human-Gut/pub/databases/metagenomics/mgnify_genomes/human-gut/v2.0/species_catalogue/MGYG0000034/MGYG000003497/genome/MGYG000003497.fna	50
15833	15882	./Mouse-Gut/ftp.ebi.ac.uk/pub/databases/metagenomics/mgnify_genomes/mouse-gut/v1.0/species_catalogue/MGYG0003311/MGYG000331164/genome/MGYG000331164.fna	49
12854	12900	./Mouse-Gut/ftp.ebi.ac.uk/pub/databases/metagenomics/mgnify_genomes/mouse-gut/v1.0/species_catalogue/MGYG0003309/MGYG000330996/genome/MGYG000330996.fna	46
8450	8495	./Cow-Rumen/ftp.ebi.ac.uk/pub/databases/metagenomics/mgnify_genomes/cow-rumen/v1.0/species_catalogue/MGYG0002917/MGYG000291720/genome/MGYG000291720.fna	45
7863	7907	./Human-Gut/pub/databases/metagenomics/mgnify_genomes/human-gut/v2.0/species_catalogue/MGYG0000038/MGYG000003803/genome/MGYG000003803.fna	44
9287	9329	./Human-Gut/pub/databases/metagenomics/mgnify_genomes/human-gut/v2.0/species_catalogue/MGYG0000035/MGYG000003501/genome/MGYG000003501.fna	42
10430	10470	./Human-Gut/pub/databases/metagenomics/mgnify_genomes/human-gut/v2.0/species_catalogue/MGYG0000046/MGYG000004669/genome/MGYG000004669.fna	40
5024	5064	./Cow-Rumen/ftp.ebi.ac.uk/pub/databases/metagenomics/mgnify_genomes/cow-rumen/v1.0/species_catalogue/MGYG0002914/MGYG000291487/genome/MGYG000291487.fna	40
24975	25011	./Human-Oral/ftp.ebi.ac.uk/pub/databases/metagenomics/mgnify_genomes/human-oral/v1.0/species_catalogue/MGYG0002981/MGYG000298178/genome/MGYG000298178.fna	36
16984	17019	./Human-Gut/pub/databases/metagenomics/mgnify_genomes/human-gut/v2.0/species_catalogue/MGYG0000016/MGYG000001657/genome/MGYG000001657.fna	35
8403	8438	./Human-Gut/pub/databases/metagenomics/mgnify_genomes/human-gut/v2.0/species_catalogue/MGYG0000035/MGYG000003568/genome/MGYG000003568.fna	35
8938	8971	./Human-Gut/pub/databases/metagenomics/mgnify_genomes/human-gut/v2.0/species_catalogue/MGYG0000037/MGYG000003721/genome/MGYG000003721.fna	33
25463	25496	./Human-Gut/pub/databases/metagenomics/mgnify_genomes/human-gut/v2.0/species_catalogue/MGYG0000037/MGYG000003731/genome/MGYG000003731.fna	33
5491	5523	./Human-Gut/pub/databases/metagenomics/mgnify_genomes/human-gut/v2.0/species_catalogue/MGYG0000037/MGYG000003716/genome/MGYG000003716.fna	32
11336	11364	./Pig-Gut/ftp.ebi.ac.uk/pub/databases/metagenomics/mgnify_genomes/pig-gut/v1.0/species_catalogue/MGYG0003022/MGYG000302260/genome/MGYG000302260.fna	28
7981	8008	./Non-Model-Fish-Gut/ftp.ebi.ac.uk/pub/databases/metagenomics/mgnify_genomes/non-model-fish-gut/v2.0/species_catalogue/MGYG0002996/MGYG000299694/genome/MGYG000299694.fna	27
16360	16385	./Mouse-Gut/ftp.ebi.ac.uk/pub/databases/metagenomics/mgnify_genomes/mouse-gut/v1.0/species_catalogue/MGYG0003268/MGYG000326869/genome/MGYG000326869.fna	25
14094	14117	./Pig-Gut/ftp.ebi.ac.uk/pub/databases/metagenomics/mgnify_genomes/pig-gut/v1.0/species_catalogue/MGYG0003032/MGYG000303229/genome/MGYG000303229.fna	23
19111	19133	./Mouse-Gut/ftp.ebi.ac.uk/pub/databases/metagenomics/mgnify_genomes/mouse-gut/v1.0/species_catalogue/MGYG0003256/MGYG000325673/genome/MGYG000325673.fna	22
9993	10013	./Human-Gut/pub/databases/metagenomics/mgnify_genomes/human-gut/v2.0/species_catalogue/MGYG0000016/MGYG000001674/genome/MGYG000001674.fna	20
7651	7671	./Mouse-Gut/ftp.ebi.ac.uk/pub/databases/metagenomics/mgnify_genomes/mouse-gut/v1.0/species_catalogue/MGYG0003240/MGYG000324072/genome/MGYG000324072.fna	20
25545	25565	./Mouse-Gut/ftp.ebi.ac.uk/pub/databases/metagenomics/mgnify_genomes/mouse-gut/v1.0/species_catalogue/MGYG0003227/MGYG000322760/genome/MGYG000322760.fna	20
10406	10425	./Human-Gut/pub/databases/metagenomics/mgnify_genomes/human-gut/v2.0/species_catalogue/MGYG0000032/MGYG000003295/genome/MGYG000003295.fna	19
9376	9393	./Human-Gut/pub/databases/metagenomics/mgnify_genomes/human-gut/v2.0/species_catalogue/MGYG0000026/MGYG000002650/genome/MGYG000002650.fna	17
29962	29977	./Non-Model-Fish-Gut/ftp.ebi.ac.uk/pub/databases/metagenomics/mgnify_genomes/non-model-fish-gut/v2.0/species_catalogue/MGYG0002996/MGYG000299677/genome/MGYG000299677.fna	15
5508	5522	./Human-Gut/pub/databases/metagenomics/mgnify_genomes/human-gut/v2.0/species_catalogue/MGYG0000027/MGYG000002772/genome/MGYG000002772.fna	14
6341	6355	./Marine/ftp.ebi.ac.uk/pub/databases/metagenomics/mgnify_genomes/marine/v1.0/species_catalogue/MGYG0002963/MGYG000296323/genome/MGYG000296323.fna	14
29690	29701	./Chicken-Gut/ftp.ebi.ac.uk/pub/databases/metagenomics/mgnify_genomes/chicken-gut/v1.0/species_catalogue/MGYG0003158/MGYG000315858/genome/MGYG000315858.fna	11
17954	17963	./Human-Gut/pub/databases/metagenomics/mgnify_genomes/human-gut/v2.0/species_catalogue/MGYG0000005/MGYG000000522/genome/MGYG000000522.fna	9
4718	4724	./Human-Gut/pub/databases/metagenomics/mgnify_genomes/human-gut/v2.0/species_catalogue/MGYG0000034/MGYG000003470/genome/MGYG000003470.fna	6
5271	5277	./Human-Gut/pub/databases/metagenomics/mgnify_genomes/human-gut/v2.0/species_catalogue/MGYG0000036/MGYG000003630/genome/MGYG000003630.fna	6
14732	14738	./Human-Gut/pub/databases/metagenomics/mgnify_genomes/human-gut/v2.0/species_catalogue/MGYG0000039/MGYG000003919/genome/MGYG000003919.fna	6
6447	6452	./Human-Gut/pub/databases/metagenomics/mgnify_genomes/human-gut/v2.0/species_catalogue/MGYG0000028/MGYG000002895/genome/MGYG000002895.fna	5
8957	8961	./Non-Model-Fish-Gut/ftp.ebi.ac.uk/pub/databases/metagenomics/mgnify_genomes/non-model-fish-gut/v2.0/species_catalogue/MGYG0002996/MGYG000299683/genome/MGYG000299683.fna	4
13085	13088	./Mouse-Gut/ftp.ebi.ac.uk/pub/databases/metagenomics/mgnify_genomes/mouse-gut/v1.0/species_catalogue/MGYG0003346/MGYG000334616/genome/MGYG000334616.fna	3
22729	22729	./Mouse-Gut/ftp.ebi.ac.uk/pub/databases/metagenomics/mgnify_genomes/mouse-gut/v1.0/species_catalogue/MGYG0003225/MGYG000322589/genome/MGYG000322589.fna	0
43149	43149	./Mouse-Gut/ftp.ebi.ac.uk/pub/databases/metagenomics/mgnify_genomes/mouse-gut/v1.0/species_catalogue/MGYG0003225/MGYG000322532/genome/MGYG000322532.fna	0
42376	42376	./Human-Gut/pub/databases/metagenomics/mgnify_genomes/human-gut/v2.0/species_catalogue/MGYG0000034/MGYG000003423/genome/MGYG000003423.fna	0
1037333	1037333	./Mouse-Gut/ftp.ebi.ac.uk/pub/databases/metagenomics/mgnify_genomes/mouse-gut/v1.0/species_catalogue/MGYG0003225/MGYG000322586/genome/MGYG000322586.fna	0
352570	352570	./Human-Gut/pub/databases/metagenomics/mgnify_genomes/human-gut/v2.0/species_catalogue/MGYG0000014/MGYG000001410/genome/MGYG000001410.fna	0
2103414	2103414	./Human-Gut/pub/databases/metagenomics/mgnify_genomes/human-gut/v2.0/species_catalogue/MGYG0000013/MGYG000001339/genome/MGYG000001339.fna	0
5699	5698	./Human-Gut/pub/databases/metagenomics/mgnify_genomes/human-gut/v2.0/species_catalogue/MGYG0000034/MGYG000003413/genome/MGYG000003413.fna	-1
9745	9744	./Human-Gut/pub/databases/metagenomics/mgnify_genomes/human-gut/v2.0/species_catalogue/MGYG0000036/MGYG000003641/genome/MGYG000003641.fna	-1
15502	15501	./Human-Gut/pub/databases/metagenomics/mgnify_genomes/human-gut/v2.0/species_catalogue/MGYG0000037/MGYG000003775/genome/MGYG000003775.fna	-1
5418	5414	./Human-Gut/pub/databases/metagenomics/mgnify_genomes/human-gut/v2.0/species_catalogue/MGYG0000032/MGYG000003218/genome/MGYG000003218.fna	-4
7033	7029	./Human-Gut/pub/databases/metagenomics/mgnify_genomes/human-gut/v2.0/species_catalogue/MGYG0000034/MGYG000003436/genome/MGYG000003436.fna	-4
7078	7072	./Human-Gut/pub/databases/metagenomics/mgnify_genomes/human-gut/v2.0/species_catalogue/MGYG0000036/MGYG000003608/genome/MGYG000003608.fna	-6
6264	6257	./Human-Gut/pub/databases/metagenomics/mgnify_genomes/human-gut/v2.0/species_catalogue/MGYG0000034/MGYG000003415/genome/MGYG000003415.fna	-7
9040	9033	./Mouse-Gut/ftp.ebi.ac.uk/pub/databases/metagenomics/mgnify_genomes/mouse-gut/v1.0/species_catalogue/MGYG0004016/MGYG000401669/genome/MGYG000401669.fna	-7
8656	8649	./Mouse-Gut/ftp.ebi.ac.uk/pub/databases/metagenomics/mgnify_genomes/mouse-gut/v1.0/species_catalogue/MGYG0003312/MGYG000331222/genome/MGYG000331222.fna	-7
8466	8457	./Human-Gut/pub/databases/metagenomics/mgnify_genomes/human-gut/v2.0/species_catalogue/MGYG0000034/MGYG000003406/genome/MGYG000003406.fna	-9
6402	6393	./Mouse-Gut/ftp.ebi.ac.uk/pub/databases/metagenomics/mgnify_genomes/mouse-gut/v1.0/species_catalogue/MGYG0003337/MGYG000333766/genome/MGYG000333766.fna	-9
5686	5675	./Human-Gut/pub/databases/metagenomics/mgnify_genomes/human-gut/v2.0/species_catalogue/MGYG0000037/MGYG000003762/genome/MGYG000003762.fna	-11
6348	6337	./Pig-Gut/ftp.ebi.ac.uk/pub/databases/metagenomics/mgnify_genomes/pig-gut/v1.0/species_catalogue/MGYG0003020/MGYG000302020/genome/MGYG000302020.fna	-11
7702	7688	./Mouse-Gut/ftp.ebi.ac.uk/pub/databases/metagenomics/mgnify_genomes/mouse-gut/v1.0/species_catalogue/MGYG0003271/MGYG000327130/genome/MGYG000327130.fna	-14
20156	20141	./Marine/ftp.ebi.ac.uk/pub/databases/metagenomics/mgnify_genomes/marine/v1.0/species_catalogue/MGYG0002970/MGYG000297094/genome/MGYG000297094.fna	-15
16726	16709	./Mouse-Gut/ftp.ebi.ac.uk/pub/databases/metagenomics/mgnify_genomes/mouse-gut/v1.0/species_catalogue/MGYG0003311/MGYG000331130/genome/MGYG000331130.fna	-17
14096	14076	./Human-Gut/pub/databases/metagenomics/mgnify_genomes/human-gut/v2.0/species_catalogue/MGYG0000004/MGYG000000481/genome/MGYG000000481.fna	-20
31263	31243	./Human-Gut/pub/databases/metagenomics/mgnify_genomes/human-gut/v2.0/species_catalogue/MGYG0000033/MGYG000003368/genome/MGYG000003368.fna	-20
5722	5697	./Human-Gut/pub/databases/metagenomics/mgnify_genomes/human-gut/v2.0/species_catalogue/MGYG0000037/MGYG000003778/genome/MGYG000003778.fna	-25
7565	7539	./Mouse-Gut/ftp.ebi.ac.uk/pub/databases/metagenomics/mgnify_genomes/mouse-gut/v1.0/species_catalogue/MGYG0003243/MGYG000324324/genome/MGYG000324324.fna	-26
12216	12190	./Pig-Gut/ftp.ebi.ac.uk/pub/databases/metagenomics/mgnify_genomes/pig-gut/v1.0/species_catalogue/MGYG0003012/MGYG000301255/genome/MGYG000301255.fna	-26
8618	8591	./Human-Gut/pub/databases/metagenomics/mgnify_genomes/human-gut/v2.0/species_catalogue/MGYG0000004/MGYG000000461/genome/MGYG000000461.fna	-27
4557	4529	./Human-Gut/pub/databases/metagenomics/mgnify_genomes/human-gut/v2.0/species_catalogue/MGYG0000035/MGYG000003531/genome/MGYG000003531.fna	-28
6695	6665	./Human-Gut/pub/databases/metagenomics/mgnify_genomes/human-gut/v2.0/species_catalogue/MGYG0000029/MGYG000002984/genome/MGYG000002984.fna	-30
5424	5392	./Mouse-Gut/ftp.ebi.ac.uk/pub/databases/metagenomics/mgnify_genomes/mouse-gut/v1.0/species_catalogue/MGYG0004106/MGYG000410645/genome/MGYG000410645.fna	-32
7857	7825	./Mouse-Gut/ftp.ebi.ac.uk/pub/databases/metagenomics/mgnify_genomes/mouse-gut/v1.0/species_catalogue/MGYG0003312/MGYG000331298/genome/MGYG000331298.fna	-32
3544	3511	./Human-Gut/pub/databases/metagenomics/mgnify_genomes/human-gut/v2.0/species_catalogue/MGYG0000033/MGYG000003324/genome/MGYG000003324.fna	-33
14018	13983	./Human-Gut/pub/databases/metagenomics/mgnify_genomes/human-gut/v2.0/species_catalogue/MGYG0000029/MGYG000002943/genome/MGYG000002943.fna	-35
22197	22161	./Non-Model-Fish-Gut/ftp.ebi.ac.uk/pub/databases/metagenomics/mgnify_genomes/non-model-fish-gut/v2.0/species_catalogue/MGYG0002995/MGYG000299520/genome/MGYG000299520.fna	-36
32637	32601	./Non-Model-Fish-Gut/ftp.ebi.ac.uk/pub/databases/metagenomics/mgnify_genomes/non-model-fish-gut/v2.0/species_catalogue/MGYG0002996/MGYG000299689/genome/MGYG000299689.fna	-36
23612	23576	./Human-Gut/pub/databases/metagenomics/mgnify_genomes/human-gut/v2.0/species_catalogue/MGYG0000034/MGYG000003424/genome/MGYG000003424.fna	-36
7817	7780	./Human-Gut/pub/databases/metagenomics/mgnify_genomes/human-gut/v2.0/species_catalogue/MGYG0000045/MGYG000004549/genome/MGYG000004549.fna	-37
10750	10711	./Human-Gut/pub/databases/metagenomics/mgnify_genomes/human-gut/v2.0/species_catalogue/MGYG0000016/MGYG000001660/genome/MGYG000001660.fna	-39
9375	9336	./Human-Gut/pub/databases/metagenomics/mgnify_genomes/human-gut/v2.0/species_catalogue/MGYG0000025/MGYG000002576/genome/MGYG000002576.fna	-39
11028	10986	./Human-Gut/pub/databases/metagenomics/mgnify_genomes/human-gut/v2.0/species_catalogue/MGYG0000037/MGYG000003785/genome/MGYG000003785.fna	-42
12299	12256	./Mouse-Gut/ftp.ebi.ac.uk/pub/databases/metagenomics/mgnify_genomes/mouse-gut/v1.0/species_catalogue/MGYG0003274/MGYG000327472/genome/MGYG000327472.fna	-43
7847	7804	./Pig-Gut/ftp.ebi.ac.uk/pub/databases/metagenomics/mgnify_genomes/pig-gut/v1.0/species_catalogue/MGYG0003032/MGYG000303279/genome/MGYG000303279.fna	-43
4191	4147	./Human-Gut/pub/databases/metagenomics/mgnify_genomes/human-gut/v2.0/species_catalogue/MGYG0000035/MGYG000003586/genome/MGYG000003586.fna	-44
14068	14024	./Human-Gut/pub/databases/metagenomics/mgnify_genomes/human-gut/v2.0/species_catalogue/MGYG0000037/MGYG000003747/genome/MGYG000003747.fna	-44
2472	2427	./Human-Gut/pub/databases/metagenomics/mgnify_genomes/human-gut/v2.0/species_catalogue/MGYG0000034/MGYG000003426/genome/MGYG000003426.fna	-45
31965	31919	./Human-Gut/pub/databases/metagenomics/mgnify_genomes/human-gut/v2.0/species_catalogue/MGYG0000007/MGYG000000733/genome/MGYG000000733.fna	-46
5016	4969	./Human-Gut/pub/databases/metagenomics/mgnify_genomes/human-gut/v2.0/species_catalogue/MGYG0000034/MGYG000003451/genome/MGYG000003451.fna	-47
6097	6048	./Human-Gut/pub/databases/metagenomics/mgnify_genomes/human-gut/v2.0/species_catalogue/MGYG0000034/MGYG000003494/genome/MGYG000003494.fna	-49
7111	7062	./Mouse-Gut/ftp.ebi.ac.uk/pub/databases/metagenomics/mgnify_genomes/mouse-gut/v1.0/species_catalogue/MGYG0003268/MGYG000326885/genome/MGYG000326885.fna	-49
4102	4053	./Mouse-Gut/ftp.ebi.ac.uk/pub/databases/metagenomics/mgnify_genomes/mouse-gut/v1.0/species_catalogue/MGYG0003345/MGYG000334507/genome/MGYG000334507.fna	-49
10205	10155	./Mouse-Gut/ftp.ebi.ac.uk/pub/databases/metagenomics/mgnify_genomes/mouse-gut/v1.0/species_catalogue/MGYG0003494/MGYG000349464/genome/MGYG000349464.fna	-50
6378	6325	./Human-Gut/pub/databases/metagenomics/mgnify_genomes/human-gut/v2.0/species_catalogue/MGYG0000005/MGYG000000516/genome/MGYG000000516.fna	-53
10429	10376	./Cow-Rumen/ftp.ebi.ac.uk/pub/databases/metagenomics/mgnify_genomes/cow-rumen/v1.0/species_catalogue/MGYG0002926/MGYG000292647/genome/MGYG000292647.fna	-53
12568	12513	./Human-Gut/pub/databases/metagenomics/mgnify_genomes/human-gut/v2.0/species_catalogue/MGYG0000034/MGYG000003419/genome/MGYG000003419.fna	-55
6366	6311	./Mouse-Gut/ftp.ebi.ac.uk/pub/databases/metagenomics/mgnify_genomes/mouse-gut/v1.0/species_catalogue/MGYG0003306/MGYG000330617/genome/MGYG000330617.fna	-55
12735	12679	./Human-Gut/pub/databases/metagenomics/mgnify_genomes/human-gut/v2.0/species_catalogue/MGYG0000032/MGYG000003202/genome/MGYG000003202.fna	-56
15319	15262	./Human-Gut/pub/databases/metagenomics/mgnify_genomes/human-gut/v2.0/species_catalogue/MGYG0000039/MGYG000003910/genome/MGYG000003910.fna	-57
27979	27922	./Cow-Rumen/ftp.ebi.ac.uk/pub/databases/metagenomics/mgnify_genomes/cow-rumen/v1.0/species_catalogue/MGYG0002918/MGYG000291845/genome/MGYG000291845.fna	-57
3764	3706	./Human-Gut/pub/databases/metagenomics/mgnify_genomes/human-gut/v2.0/species_catalogue/MGYG0000026/MGYG000002666/genome/MGYG000002666.fna	-58
8521	8461	./Mouse-Gut/ftp.ebi.ac.uk/pub/databases/metagenomics/mgnify_genomes/mouse-gut/v1.0/species_catalogue/MGYG0003310/MGYG000331069/genome/MGYG000331069.fna	-60
6274	6214	./Human-Gut/pub/databases/metagenomics/mgnify_genomes/human-gut/v2.0/species_catalogue/MGYG0000039/MGYG000003915/genome/MGYG000003915.fna	-60
5312	5252	./Human-Gut/pub/databases/metagenomics/mgnify_genomes/human-gut/v2.0/species_catalogue/MGYG0000025/MGYG000002554/genome/MGYG000002554.fna	-60
5108	5047	./Mouse-Gut/ftp.ebi.ac.uk/pub/databases/metagenomics/mgnify_genomes/mouse-gut/v1.0/species_catalogue/MGYG0003602/MGYG000360270/genome/MGYG000360270.fna	-61
15165	15103	./Pig-Gut/ftp.ebi.ac.uk/pub/databases/metagenomics/mgnify_genomes/pig-gut/v1.0/species_catalogue/MGYG0003012/MGYG000301211/genome/MGYG000301211.fna	-62
7422	7360	./Marine/ftp.ebi.ac.uk/pub/databases/metagenomics/mgnify_genomes/marine/v1.0/species_catalogue/MGYG0002969/MGYG000296982/genome/MGYG000296982.fna	-62
4127	4063	./Human-Gut/pub/databases/metagenomics/mgnify_genomes/human-gut/v2.0/species_catalogue/MGYG0000034/MGYG000003407/genome/MGYG000003407.fna	-64
5439	5372	./Human-Gut/pub/databases/metagenomics/mgnify_genomes/human-gut/v2.0/species_catalogue/MGYG0000047/MGYG000004760/genome/MGYG000004760.fna	-67
11655	11585	./Human-Gut/pub/databases/metagenomics/mgnify_genomes/human-gut/v2.0/species_catalogue/MGYG0000037/MGYG000003791/genome/MGYG000003791.fna	-70
9354	9284	./Human-Gut/pub/databases/metagenomics/mgnify_genomes/human-gut/v2.0/species_catalogue/MGYG0000045/MGYG000004586/genome/MGYG000004586.fna	-70
30373	30302	./Human-Gut/pub/databases/metagenomics/mgnify_genomes/human-gut/v2.0/species_catalogue/MGYG0000029/MGYG000002900/genome/MGYG000002900.fna	-71
12710	12638	./Human-Gut/pub/databases/metagenomics/mgnify_genomes/human-gut/v2.0/species_catalogue/MGYG0000035/MGYG000003594/genome/MGYG000003594.fna	-72
13264	13192	./Human-Gut/pub/databases/metagenomics/mgnify_genomes/human-gut/v2.0/species_catalogue/MGYG0000037/MGYG000003728/genome/MGYG000003728.fna	-72
3047	2974	./Human-Gut/pub/databases/metagenomics/mgnify_genomes/human-gut/v2.0/species_catalogue/MGYG0000036/MGYG000003602/genome/MGYG000003602.fna	-73
6134	6061	./Human-Gut/pub/databases/metagenomics/mgnify_genomes/human-gut/v2.0/species_catalogue/MGYG0000012/MGYG000001217/genome/MGYG000001217.fna	-73
38114	38039	./Mouse-Gut/ftp.ebi.ac.uk/pub/databases/metagenomics/mgnify_genomes/mouse-gut/v1.0/species_catalogue/MGYG0003220/MGYG000322033/genome/MGYG000322033.fna	-75
20430	20355	./Marine/ftp.ebi.ac.uk/pub/databases/metagenomics/mgnify_genomes/marine/v1.0/species_catalogue/MGYG0002964/MGYG000296495/genome/MGYG000296495.fna	-75
4163	4086	./Human-Gut/pub/databases/metagenomics/mgnify_genomes/human-gut/v2.0/species_catalogue/MGYG0000035/MGYG000003576/genome/MGYG000003576.fna	-77
5956	5878	./Human-Gut/pub/databases/metagenomics/mgnify_genomes/human-gut/v2.0/species_catalogue/MGYG0000021/MGYG000002128/genome/MGYG000002128.fna	-78
30445	30366	./Pig-Gut/ftp.ebi.ac.uk/pub/databases/metagenomics/mgnify_genomes/pig-gut/v1.0/species_catalogue/MGYG0003032/MGYG000303239/genome/MGYG000303239.fna	-79
9245	9166	./Pig-Gut/ftp.ebi.ac.uk/pub/databases/metagenomics/mgnify_genomes/pig-gut/v1.0/species_catalogue/MGYG0003032/MGYG000303249/genome/MGYG000303249.fna	-79
6152	6072	./Mouse-Gut/ftp.ebi.ac.uk/pub/databases/metagenomics/mgnify_genomes/mouse-gut/v1.0/species_catalogue/MGYG0003282/MGYG000328223/genome/MGYG000328223.fna	-80
38662	38580	./Human-Gut/pub/databases/metagenomics/mgnify_genomes/human-gut/v2.0/species_catalogue/MGYG0000005/MGYG000000539/genome/MGYG000000539.fna	-82
10166	10083	./Human-Gut/pub/databases/metagenomics/mgnify_genomes/human-gut/v2.0/species_catalogue/MGYG0000016/MGYG000001656/genome/MGYG000001656.fna	-83
10054	9971	./Human-Gut/pub/databases/metagenomics/mgnify_genomes/human-gut/v2.0/species_catalogue/MGYG0000032/MGYG000003204/genome/MGYG000003204.fna	-83
9140	9055	./Marine/ftp.ebi.ac.uk/pub/databases/metagenomics/mgnify_genomes/marine/v1.0/species_catalogue/MGYG0002962/MGYG000296246/genome/MGYG000296246.fna	-85
10720	10635	./Mouse-Gut/ftp.ebi.ac.uk/pub/databases/metagenomics/mgnify_genomes/mouse-gut/v1.0/species_catalogue/MGYG0003274/MGYG000327486/genome/MGYG000327486.fna	-85
49127	49040	./Human-Gut/pub/databases/metagenomics/mgnify_genomes/human-gut/v2.0/species_catalogue/MGYG0000029/MGYG000002991/genome/MGYG000002991.fna	-87
21015	20928	./Human-Gut/pub/databases/metagenomics/mgnify_genomes/human-gut/v2.0/species_catalogue/MGYG0000036/MGYG000003680/genome/MGYG000003680.fna	-87
18788	18698	./Human-Gut/pub/databases/metagenomics/mgnify_genomes/human-gut/v2.0/species_catalogue/MGYG0000016/MGYG000001642/genome/MGYG000001642.fna	-90
4528	4438	./Human-Gut/pub/databases/metagenomics/mgnify_genomes/human-gut/v2.0/species_catalogue/MGYG0000034/MGYG000003429/genome/MGYG000003429.fna	-90
41728	41637	./Mouse-Gut/ftp.ebi.ac.uk/pub/databases/metagenomics/mgnify_genomes/mouse-gut/v1.0/species_catalogue/MGYG0003226/MGYG000322672/genome/MGYG000322672.fna	-91
11096	11002	./Human-Gut/pub/databases/metagenomics/mgnify_genomes/human-gut/v2.0/species_catalogue/MGYG0000037/MGYG000003730/genome/MGYG000003730.fna	-94
9536	9438	./Mouse-Gut/ftp.ebi.ac.uk/pub/databases/metagenomics/mgnify_genomes/mouse-gut/v1.0/species_catalogue/MGYG0003544/MGYG000354465/genome/MGYG000354465.fna	-98
5578	5479	./Marine/ftp.ebi.ac.uk/pub/databases/metagenomics/mgnify_genomes/marine/v1.0/species_catalogue/MGYG0002973/MGYG000297348/genome/MGYG000297348.fna	-99
11225	11125	./Human-Gut/pub/databases/metagenomics/mgnify_genomes/human-gut/v2.0/species_catalogue/MGYG0000032/MGYG000003239/genome/MGYG000003239.fna	-100
6496	6396	./Human-Gut/pub/databases/metagenomics/mgnify_genomes/human-gut/v2.0/species_catalogue/MGYG0000039/MGYG000003900/genome/MGYG000003900.fna	-100
15479	15379	./Mouse-Gut/ftp.ebi.ac.uk/pub/databases/metagenomics/mgnify_genomes/mouse-gut/v1.0/species_catalogue/MGYG0003274/MGYG000327466/genome/MGYG000327466.fna	-100
14397	14297	./Human-Gut/pub/databases/metagenomics/mgnify_genomes/human-gut/v2.0/species_catalogue/MGYG0000011/MGYG000001198/genome/MGYG000001198.fna	-100
10022	9921	./Human-Gut/pub/databases/metagenomics/mgnify_genomes/human-gut/v2.0/species_catalogue/MGYG0000026/MGYG000002656/genome/MGYG000002656.fna	-101
10174	10071	./Human-Gut/pub/databases/metagenomics/mgnify_genomes/human-gut/v2.0/species_catalogue/MGYG0000035/MGYG000003571/genome/MGYG000003571.fna	-103
8196	8093	./Human-Gut/pub/databases/metagenomics/mgnify_genomes/human-gut/v2.0/species_catalogue/MGYG0000037/MGYG000003795/genome/MGYG000003795.fna	-103
19128	19024	./Mouse-Gut/ftp.ebi.ac.uk/pub/databases/metagenomics/mgnify_genomes/mouse-gut/v1.0/species_catalogue/MGYG0003310/MGYG000331087/genome/MGYG000331087.fna	-104
14240	14134	./Marine/ftp.ebi.ac.uk/pub/databases/metagenomics/mgnify_genomes/marine/v1.0/species_catalogue/MGYG0002971/MGYG000297131/genome/MGYG000297131.fna	-106
4078	3971	./Human-Gut/pub/databases/metagenomics/mgnify_genomes/human-gut/v2.0/species_catalogue/MGYG0000015/MGYG000001573/genome/MGYG000001573.fna	-107
9181	9074	./Non-Model-Fish-Gut/ftp.ebi.ac.uk/pub/databases/metagenomics/mgnify_genomes/non-model-fish-gut/v2.0/species_catalogue/MGYG0002995/MGYG000299563/genome/MGYG000299563.fna	-107
9670	9562	./Human-Gut/pub/databases/metagenomics/mgnify_genomes/human-gut/v2.0/species_catalogue/MGYG0000032/MGYG000003245/genome/MGYG000003245.fna	-108
5329	5220	./Human-Gut/pub/databases/metagenomics/mgnify_genomes/human-gut/v2.0/species_catalogue/MGYG0000039/MGYG000003907/genome/MGYG000003907.fna	-109
8929	8820	./Human-Gut/pub/databases/metagenomics/mgnify_genomes/human-gut/v2.0/species_catalogue/MGYG0000037/MGYG000003749/genome/MGYG000003749.fna	-109
12985	12874	./Marine/ftp.ebi.ac.uk/pub/databases/metagenomics/mgnify_genomes/marine/v1.0/species_catalogue/MGYG0002974/MGYG000297423/genome/MGYG000297423.fna	-111
6386	6274	./Marine/ftp.ebi.ac.uk/pub/databases/metagenomics/mgnify_genomes/marine/v1.0/species_catalogue/MGYG0002969/MGYG000296981/genome/MGYG000296981.fna	-112
7888	7775	./Mouse-Gut/ftp.ebi.ac.uk/pub/databases/metagenomics/mgnify_genomes/mouse-gut/v1.0/species_catalogue/MGYG0003275/MGYG000327517/genome/MGYG000327517.fna	-113
5909	5795	./Human-Gut/pub/databases/metagenomics/mgnify_genomes/human-gut/v2.0/species_catalogue/MGYG0000037/MGYG000003756/genome/MGYG000003756.fna	-114
6290	6176	./Human-Gut/pub/databases/metagenomics/mgnify_genomes/human-gut/v2.0/species_catalogue/MGYG0000029/MGYG000002957/genome/MGYG000002957.fna	-114
7217	7102	./Marine/ftp.ebi.ac.uk/pub/databases/metagenomics/mgnify_genomes/marine/v1.0/species_catalogue/MGYG0002974/MGYG000297430/genome/MGYG000297430.fna	-115
3261	3146	./Human-Gut/pub/databases/metagenomics/mgnify_genomes/human-gut/v2.0/species_catalogue/MGYG0000010/MGYG000001028/genome/MGYG000001028.fna	-115
6480	6363	./Mouse-Gut/ftp.ebi.ac.uk/pub/databases/metagenomics/mgnify_genomes/mouse-gut/v1.0/species_catalogue/MGYG0003459/MGYG000345971/genome/MGYG000345971.fna	-117
15863	15746	./Human-Gut/pub/databases/metagenomics/mgnify_genomes/human-gut/v2.0/species_catalogue/MGYG0000028/MGYG000002886/genome/MGYG000002886.fna	-117
2706	2588	./Human-Gut/pub/databases/metagenomics/mgnify_genomes/human-gut/v2.0/species_catalogue/MGYG0000034/MGYG000003404/genome/MGYG000003404.fna	-118
6347	6228	./Human-Gut/pub/databases/metagenomics/mgnify_genomes/human-gut/v2.0/species_catalogue/MGYG0000017/MGYG000001761/genome/MGYG000001761.fna	-119
17899	17779	./Mouse-Gut/ftp.ebi.ac.uk/pub/databases/metagenomics/mgnify_genomes/mouse-gut/v1.0/species_catalogue/MGYG0003282/MGYG000328207/genome/MGYG000328207.fna	-120
14672	14550	./Human-Gut/pub/databases/metagenomics/mgnify_genomes/human-gut/v2.0/species_catalogue/MGYG0000032/MGYG000003203/genome/MGYG000003203.fna	-122
10272	10150	./Human-Gut/pub/databases/metagenomics/mgnify_genomes/human-gut/v2.0/species_catalogue/MGYG0000005/MGYG000000556/genome/MGYG000000556.fna	-122
6721	6598	./Human-Gut/pub/databases/metagenomics/mgnify_genomes/human-gut/v2.0/species_catalogue/MGYG0000005/MGYG000000541/genome/MGYG000000541.fna	-123
25586	25462	./Marine/ftp.ebi.ac.uk/pub/databases/metagenomics/mgnify_genomes/marine/v1.0/species_catalogue/MGYG0002972/MGYG000297291/genome/MGYG000297291.fna	-124
12158	12034	./Mouse-Gut/ftp.ebi.ac.uk/pub/databases/metagenomics/mgnify_genomes/mouse-gut/v1.0/species_catalogue/MGYG0003273/MGYG000327368/genome/MGYG000327368.fna	-124
6457	6333	./Pig-Gut/ftp.ebi.ac.uk/pub/databases/metagenomics/mgnify_genomes/pig-gut/v1.0/species_catalogue/MGYG0003020/MGYG000302073/genome/MGYG000302073.fna	-124
4489	4363	./Human-Oral/ftp.ebi.ac.uk/pub/databases/metagenomics/mgnify_genomes/human-oral/v1.0/species_catalogue/MGYG0002980/MGYG000298078/genome/MGYG000298078.fna	-126
8262	8136	./Human-Gut/pub/databases/metagenomics/mgnify_genomes/human-gut/v2.0/species_catalogue/MGYG0000012/MGYG000001219/genome/MGYG000001219.fna	-126
5688	5561	./Human-Gut/pub/databases/metagenomics/mgnify_genomes/human-gut/v2.0/species_catalogue/MGYG0000028/MGYG000002885/genome/MGYG000002885.fna	-127
7043	6916	./Human-Gut/pub/databases/metagenomics/mgnify_genomes/human-gut/v2.0/species_catalogue/MGYG0000032/MGYG000003238/genome/MGYG000003238.fna	-127
9408	9280	./Human-Gut/pub/databases/metagenomics/mgnify_genomes/human-gut/v2.0/species_catalogue/MGYG0000005/MGYG000000505/genome/MGYG000000505.fna	-128
13155	13027	./Human-Oral/ftp.ebi.ac.uk/pub/databases/metagenomics/mgnify_genomes/human-oral/v1.0/species_catalogue/MGYG0002981/MGYG000298183/genome/MGYG000298183.fna	-128
5347	5218	./Marine/ftp.ebi.ac.uk/pub/databases/metagenomics/mgnify_genomes/marine/v1.0/species_catalogue/MGYG0002966/MGYG000296664/genome/MGYG000296664.fna	-129
7112	6983	./Human-Oral/ftp.ebi.ac.uk/pub/databases/metagenomics/mgnify_genomes/human-oral/v1.0/species_catalogue/MGYG0002990/MGYG000299080/genome/MGYG000299080.fna	-129
21384	21254	./Human-Gut/pub/databases/metagenomics/mgnify_genomes/human-gut/v2.0/species_catalogue/MGYG0000019/MGYG000001922/genome/MGYG000001922.fna	-130
8636	8505	./Human-Gut/pub/databases/metagenomics/mgnify_genomes/human-gut/v2.0/species_catalogue/MGYG0000036/MGYG000003642/genome/MGYG000003642.fna	-131
10199	10068	./Pig-Gut/ftp.ebi.ac.uk/pub/databases/metagenomics/mgnify_genomes/pig-gut/v1.0/species_catalogue/MGYG0003017/MGYG000301714/genome/MGYG000301714.fna	-131
15055	14923	./Mouse-Gut/ftp.ebi.ac.uk/pub/databases/metagenomics/mgnify_genomes/mouse-gut/v1.0/species_catalogue/MGYG0003275/MGYG000327529/genome/MGYG000327529.fna	-132
5252	5119	./Human-Gut/pub/databases/metagenomics/mgnify_genomes/human-gut/v2.0/species_catalogue/MGYG0000036/MGYG000003636/genome/MGYG000003636.fna	-133
6926	6792	./Human-Gut/pub/databases/metagenomics/mgnify_genomes/human-gut/v2.0/species_catalogue/MGYG0000035/MGYG000003516/genome/MGYG000003516.fna	-134
6173	6038	./Human-Gut/pub/databases/metagenomics/mgnify_genomes/human-gut/v2.0/species_catalogue/MGYG0000037/MGYG000003765/genome/MGYG000003765.fna	-135
20293	20157	./Cow-Rumen/ftp.ebi.ac.uk/pub/databases/metagenomics/mgnify_genomes/cow-rumen/v1.0/species_catalogue/MGYG0002906/MGYG000290614/genome/MGYG000290614.fna	-136
8539	8402	./Mouse-Gut/ftp.ebi.ac.uk/pub/databases/metagenomics/mgnify_genomes/mouse-gut/v1.0/species_catalogue/MGYG0003231/MGYG000323124/genome/MGYG000323124.fna	-137
8473	8336	./Human-Gut/pub/databases/metagenomics/mgnify_genomes/human-gut/v2.0/species_catalogue/MGYG0000012/MGYG000001252/genome/MGYG000001252.fna	-137
14194	14056	./Human-Gut/pub/databases/metagenomics/mgnify_genomes/human-gut/v2.0/species_catalogue/MGYG0000016/MGYG000001653/genome/MGYG000001653.fna	-138
6351	6212	./Human-Gut/pub/databases/metagenomics/mgnify_genomes/human-gut/v2.0/species_catalogue/MGYG0000032/MGYG000003200/genome/MGYG000003200.fna	-139
19021	18881	./Human-Gut/pub/databases/metagenomics/mgnify_genomes/human-gut/v2.0/species_catalogue/MGYG0000016/MGYG000001640/genome/MGYG000001640.fna	-140
3125	2984	./Human-Gut/pub/databases/metagenomics/mgnify_genomes/human-gut/v2.0/species_catalogue/MGYG0000034/MGYG000003431/genome/MGYG000003431.fna	-141
7246	7105	./Human-Gut/pub/databases/metagenomics/mgnify_genomes/human-gut/v2.0/species_catalogue/MGYG0000035/MGYG000003523/genome/MGYG000003523.fna	-141
9164	9023	./Human-Gut/pub/databases/metagenomics/mgnify_genomes/human-gut/v2.0/species_catalogue/MGYG0000020/MGYG000002096/genome/MGYG000002096.fna	-141
9442	9300	./Human-Gut/pub/databases/metagenomics/mgnify_genomes/human-gut/v2.0/species_catalogue/MGYG0000035/MGYG000003511/genome/MGYG000003511.fna	-142
13151	13009	./Human-Gut/pub/databases/metagenomics/mgnify_genomes/human-gut/v2.0/species_catalogue/MGYG0000036/MGYG000003603/genome/MGYG000003603.fna	-142
6046	5904	./Human-Gut/pub/databases/metagenomics/mgnify_genomes/human-gut/v2.0/species_catalogue/MGYG0000039/MGYG000003911/genome/MGYG000003911.fna	-142
3804	3662	./Human-Gut/pub/databases/metagenomics/mgnify_genomes/human-gut/v2.0/species_catalogue/MGYG0000040/MGYG000004040/genome/MGYG000004040.fna	-142
4660	4517	./Human-Gut/pub/databases/metagenomics/mgnify_genomes/human-gut/v2.0/species_catalogue/MGYG0000021/MGYG000002119/genome/MGYG000002119.fna	-143
21481	21338	./Human-Gut/pub/databases/metagenomics/mgnify_genomes/human-gut/v2.0/species_catalogue/MGYG0000030/MGYG000003016/genome/MGYG000003016.fna	-143
5525	5381	./Human-Gut/pub/databases/metagenomics/mgnify_genomes/human-gut/v2.0/species_catalogue/MGYG0000033/MGYG000003300/genome/MGYG000003300.fna	-144
8160	8016	./Human-Gut/pub/databases/metagenomics/mgnify_genomes/human-gut/v2.0/species_catalogue/MGYG0000037/MGYG000003792/genome/MGYG000003792.fna	-144
15358	15213	./Mouse-Gut/ftp.ebi.ac.uk/pub/databases/metagenomics/mgnify_genomes/mouse-gut/v1.0/species_catalogue/MGYG0003280/MGYG000328068/genome/MGYG000328068.fna	-145
12089	11943	./Mouse-Gut/ftp.ebi.ac.uk/pub/databases/metagenomics/mgnify_genomes/mouse-gut/v1.0/species_catalogue/MGYG0003310/MGYG000331025/genome/MGYG000331025.fna	-146
4018	3872	./Human-Gut/pub/databases/metagenomics/mgnify_genomes/human-gut/v2.0/species_catalogue/MGYG0000046/MGYG000004670/genome/MGYG000004670.fna	-146
8728	8581	./Mouse-Gut/ftp.ebi.ac.uk/pub/databases/metagenomics/mgnify_genomes/mouse-gut/v1.0/species_catalogue/MGYG0003313/MGYG000331361/genome/MGYG000331361.fna	-147
14273	14126	./Pig-Gut/ftp.ebi.ac.uk/pub/databases/metagenomics/mgnify_genomes/pig-gut/v1.0/species_catalogue/MGYG0003016/MGYG000301660/genome/MGYG000301660.fna	-147
3927	3778	./Human-Gut/pub/databases/metagenomics/mgnify_genomes/human-gut/v2.0/species_catalogue/MGYG0000033/MGYG000003321/genome/MGYG000003321.fna	-149
3926	3777	./Human-Gut/pub/databases/metagenomics/mgnify_genomes/human-gut/v2.0/species_catalogue/MGYG0000034/MGYG000003435/genome/MGYG000003435.fna	-149
3121	2971	./Mouse-Gut/ftp.ebi.ac.uk/pub/databases/metagenomics/mgnify_genomes/mouse-gut/v1.0/species_catalogue/MGYG0003816/MGYG000381662/genome/MGYG000381662.fna	-150
4013	3863	./Human-Gut/pub/databases/metagenomics/mgnify_genomes/human-gut/v2.0/species_catalogue/MGYG0000011/MGYG000001169/genome/MGYG000001169.fna	-150
7963	7812	./Human-Gut/pub/databases/metagenomics/mgnify_genomes/human-gut/v2.0/species_catalogue/MGYG0000031/MGYG000003108/genome/MGYG000003108.fna	-151
8023	7871	./Mouse-Gut/ftp.ebi.ac.uk/pub/databases/metagenomics/mgnify_genomes/mouse-gut/v1.0/species_catalogue/MGYG0003237/MGYG000323782/genome/MGYG000323782.fna	-152
5571	5418	./Marine/ftp.ebi.ac.uk/pub/databases/metagenomics/mgnify_genomes/marine/v1.0/species_catalogue/MGYG0002974/MGYG000297428/genome/MGYG000297428.fna	-153
6192	6038	./Human-Gut/pub/databases/metagenomics/mgnify_genomes/human-gut/v2.0/species_catalogue/MGYG0000035/MGYG000003582/genome/MGYG000003582.fna	-154
3522	3368	./Human-Gut/pub/databases/metagenomics/mgnify_genomes/human-gut/v2.0/species_catalogue/MGYG0000036/MGYG000003618/genome/MGYG000003618.fna	-154
3095	2936	./Human-Gut/pub/databases/metagenomics/mgnify_genomes/human-gut/v2.0/species_catalogue/MGYG0000036/MGYG000003614/genome/MGYG000003614.fna	-159
8417	8257	./Human-Gut/pub/databases/metagenomics/mgnify_genomes/human-gut/v2.0/species_catalogue/MGYG0000016/MGYG000001668/genome/MGYG000001668.fna	-160
15137	14977	./Human-Gut/pub/databases/metagenomics/mgnify_genomes/human-gut/v2.0/species_catalogue/MGYG0000030/MGYG000003073/genome/MGYG000003073.fna	-160
44133	43970	./Mouse-Gut/ftp.ebi.ac.uk/pub/databases/metagenomics/mgnify_genomes/mouse-gut/v1.0/species_catalogue/MGYG0003321/MGYG000332160/genome/MGYG000332160.fna	-163
30083	29920	./Human-Gut/pub/databases/metagenomics/mgnify_genomes/human-gut/v2.0/species_catalogue/MGYG0000035/MGYG000003593/genome/MGYG000003593.fna	-163
2825	2658	./Human-Gut/pub/databases/metagenomics/mgnify_genomes/human-gut/v2.0/species_catalogue/MGYG0000036/MGYG000003629/genome/MGYG000003629.fna	-167
10500	10333	./Marine/ftp.ebi.ac.uk/pub/databases/metagenomics/mgnify_genomes/marine/v1.0/species_catalogue/MGYG0002972/MGYG000297299/genome/MGYG000297299.fna	-167
10053	9885	./Human-Gut/pub/databases/metagenomics/mgnify_genomes/human-gut/v2.0/species_catalogue/MGYG0000027/MGYG000002770/genome/MGYG000002770.fna	-168
11581	11412	./Human-Gut/pub/databases/metagenomics/mgnify_genomes/human-gut/v2.0/species_catalogue/MGYG0000027/MGYG000002771/genome/MGYG000002771.fna	-169
6571	6402	./Pig-Gut/ftp.ebi.ac.uk/pub/databases/metagenomics/mgnify_genomes/pig-gut/v1.0/species_catalogue/MGYG0003032/MGYG000303202/genome/MGYG000303202.fna	-169
5932	5763	./Human-Oral/ftp.ebi.ac.uk/pub/databases/metagenomics/mgnify_genomes/human-oral/v1.0/species_catalogue/MGYG0002986/MGYG000298675/genome/MGYG000298675.fna	-169
4155	3985	./Human-Gut/pub/databases/metagenomics/mgnify_genomes/human-gut/v2.0/species_catalogue/MGYG0000033/MGYG000003308/genome/MGYG000003308.fna	-170
19206	19035	./Mouse-Gut/ftp.ebi.ac.uk/pub/databases/metagenomics/mgnify_genomes/mouse-gut/v1.0/species_catalogue/MGYG0003273/MGYG000327384/genome/MGYG000327384.fna	-171
6008	5837	./Honeybee-Gut/ftp.ebi.ac.uk/pub/databases/metagenomics/mgnify_genomes/honeybee-gut/v1.0/species_catalogue/MGYG0003213/MGYG000321340/genome/MGYG000321340.fna	-171
17003	16831	./Cow-Rumen/ftp.ebi.ac.uk/pub/databases/metagenomics/mgnify_genomes/cow-rumen/v1.0/species_catalogue/MGYG0002940/MGYG000294053/genome/MGYG000294053.fna	-172
12381	12208	./Human-Gut/pub/databases/metagenomics/mgnify_genomes/human-gut/v2.0/species_catalogue/MGYG0000036/MGYG000003625/genome/MGYG000003625.fna	-173
7241	7067	./Human-Gut/pub/databases/metagenomics/mgnify_genomes/human-gut/v2.0/species_catalogue/MGYG0000005/MGYG000000554/genome/MGYG000000554.fna	-174
2708	2533	./Human-Gut/pub/databases/metagenomics/mgnify_genomes/human-gut/v2.0/species_catalogue/MGYG0000049/MGYG000004905/genome/MGYG000004905.fna	-175
7526	7350	./Mouse-Gut/ftp.ebi.ac.uk/pub/databases/metagenomics/mgnify_genomes/mouse-gut/v1.0/species_catalogue/MGYG0003305/MGYG000330570/genome/MGYG000330570.fna	-176
6132	5955	./Mouse-Gut/ftp.ebi.ac.uk/pub/databases/metagenomics/mgnify_genomes/mouse-gut/v1.0/species_catalogue/MGYG0003724/MGYG000372439/genome/MGYG000372439.fna	-177
9166	8988	./Human-Gut/pub/databases/metagenomics/mgnify_genomes/human-gut/v2.0/species_catalogue/MGYG0000033/MGYG000003320/genome/MGYG000003320.fna	-178
7043	6865	./Human-Gut/pub/databases/metagenomics/mgnify_genomes/human-gut/v2.0/species_catalogue/MGYG0000035/MGYG000003555/genome/MGYG000003555.fna	-178
12111	11933	./Mouse-Gut/ftp.ebi.ac.uk/pub/databases/metagenomics/mgnify_genomes/mouse-gut/v1.0/species_catalogue/MGYG0003272/MGYG000327249/genome/MGYG000327249.fna	-178
6634	6456	./Human-Gut/pub/databases/metagenomics/mgnify_genomes/human-gut/v2.0/species_catalogue/MGYG0000034/MGYG000003428/genome/MGYG000003428.fna	-178
5535	5356	./Human-Gut/pub/databases/metagenomics/mgnify_genomes/human-gut/v2.0/species_catalogue/MGYG0000027/MGYG000002768/genome/MGYG000002768.fna	-179
19067	18886	./Human-Gut/pub/databases/metagenomics/mgnify_genomes/human-gut/v2.0/species_catalogue/MGYG0000005/MGYG000000500/genome/MGYG000000500.fna	-181
7958	7776	./Marine/ftp.ebi.ac.uk/pub/databases/metagenomics/mgnify_genomes/marine/v1.0/species_catalogue/MGYG0002971/MGYG000297127/genome/MGYG000297127.fna	-182
6173	5991	./Pig-Gut/ftp.ebi.ac.uk/pub/databases/metagenomics/mgnify_genomes/pig-gut/v1.0/species_catalogue/MGYG0003031/MGYG000303163/genome/MGYG000303163.fna	-182
6365	6182	./Marine/ftp.ebi.ac.uk/pub/databases/metagenomics/mgnify_genomes/marine/v1.0/species_catalogue/MGYG0002963/MGYG000296312/genome/MGYG000296312.fna	-183
22327	22144	./Mouse-Gut/ftp.ebi.ac.uk/pub/databases/metagenomics/mgnify_genomes/mouse-gut/v1.0/species_catalogue/MGYG0003282/MGYG000328230/genome/MGYG000328230.fna	-183
5818	5635	./Pig-Gut/ftp.ebi.ac.uk/pub/databases/metagenomics/mgnify_genomes/pig-gut/v1.0/species_catalogue/MGYG0003016/MGYG000301695/genome/MGYG000301695.fna	-183
5388	5204	./Human-Gut/pub/databases/metagenomics/mgnify_genomes/human-gut/v2.0/species_catalogue/MGYG0000021/MGYG000002122/genome/MGYG000002122.fna	-184
17429	17245	./Human-Gut/pub/databases/metagenomics/mgnify_genomes/human-gut/v2.0/species_catalogue/MGYG0000026/MGYG000002613/genome/MGYG000002613.fna	-184
8758	8574	./Human-Gut/pub/databases/metagenomics/mgnify_genomes/human-gut/v2.0/species_catalogue/MGYG0000026/MGYG000002659/genome/MGYG000002659.fna	-184
11854	11670	./Human-Gut/pub/databases/metagenomics/mgnify_genomes/human-gut/v2.0/species_catalogue/MGYG0000040/MGYG000004034/genome/MGYG000004034.fna	-184
25964	25779	./Cow-Rumen/ftp.ebi.ac.uk/pub/databases/metagenomics/mgnify_genomes/cow-rumen/v1.0/species_catalogue/MGYG0002922/MGYG000292271/genome/MGYG000292271.fna	-185
5050	4864	./Pig-Gut/ftp.ebi.ac.uk/pub/databases/metagenomics/mgnify_genomes/pig-gut/v1.0/species_catalogue/MGYG0003012/MGYG000301212/genome/MGYG000301212.fna	-186
2640	2453	./Human-Gut/pub/databases/metagenomics/mgnify_genomes/human-gut/v2.0/species_catalogue/MGYG0000033/MGYG000003323/genome/MGYG000003323.fna	-187
16256	16069	./Human-Gut/pub/databases/metagenomics/mgnify_genomes/human-gut/v2.0/species_catalogue/MGYG0000037/MGYG000003748/genome/MGYG000003748.fna	-187
7638	7451	./Non-Model-Fish-Gut/ftp.ebi.ac.uk/pub/databases/metagenomics/mgnify_genomes/non-model-fish-gut/v2.0/species_catalogue/MGYG0002995/MGYG000299517/genome/MGYG000299517.fna	-187
4603	4415	./Human-Gut/pub/databases/metagenomics/mgnify_genomes/human-gut/v2.0/species_catalogue/MGYG0000035/MGYG000003521/genome/MGYG000003521.fna	-188
9532	9344	./Marine/ftp.ebi.ac.uk/pub/databases/metagenomics/mgnify_genomes/marine/v1.0/species_catalogue/MGYG0002965/MGYG000296541/genome/MGYG000296541.fna	-188
11150	10961	./Pig-Gut/ftp.ebi.ac.uk/pub/databases/metagenomics/mgnify_genomes/pig-gut/v1.0/species_catalogue/MGYG0003014/MGYG000301487/genome/MGYG000301487.fna	-189
11680	11491	./Marine/ftp.ebi.ac.uk/pub/databases/metagenomics/mgnify_genomes/marine/v1.0/species_catalogue/MGYG0002966/MGYG000296641/genome/MGYG000296641.fna	-189
15293	15103	./Human-Gut/pub/databases/metagenomics/mgnify_genomes/human-gut/v2.0/species_catalogue/MGYG0000034/MGYG000003485/genome/MGYG000003485.fna	-190
11971	11781	./Mouse-Gut/ftp.ebi.ac.uk/pub/databases/metagenomics/mgnify_genomes/mouse-gut/v1.0/species_catalogue/MGYG0003306/MGYG000330643/genome/MGYG000330643.fna	-190
8301	8110	./Pig-Gut/ftp.ebi.ac.uk/pub/databases/metagenomics/mgnify_genomes/pig-gut/v1.0/species_catalogue/MGYG0003032/MGYG000303258/genome/MGYG000303258.fna	-191
9578	9387	./Pig-Gut/ftp.ebi.ac.uk/pub/databases/metagenomics/mgnify_genomes/pig-gut/v1.0/species_catalogue/MGYG0003021/MGYG000302157/genome/MGYG000302157.fna	-191
6713	6522	./Mouse-Gut/ftp.ebi.ac.uk/pub/databases/metagenomics/mgnify_genomes/mouse-gut/v1.0/species_catalogue/MGYG0003313/MGYG000331365/genome/MGYG000331365.fna	-191
6327	6136	./Human-Gut/pub/databases/metagenomics/mgnify_genomes/human-gut/v2.0/species_catalogue/MGYG0000047/MGYG000004741/genome/MGYG000004741.fna	-191
3727	3535	./Human-Gut/pub/databases/metagenomics/mgnify_genomes/human-gut/v2.0/species_catalogue/MGYG0000034/MGYG000003402/genome/MGYG000003402.fna	-192
4272	4080	./Human-Gut/pub/databases/metagenomics/mgnify_genomes/human-gut/v2.0/species_catalogue/MGYG0000035/MGYG000003545/genome/MGYG000003545.fna	-192
19358	19166	./Marine/ftp.ebi.ac.uk/pub/databases/metagenomics/mgnify_genomes/marine/v1.0/species_catalogue/MGYG0002968/MGYG000296823/genome/MGYG000296823.fna	-192
8411	8219	./Pig-Gut/ftp.ebi.ac.uk/pub/databases/metagenomics/mgnify_genomes/pig-gut/v1.0/species_catalogue/MGYG0003033/MGYG000303347/genome/MGYG000303347.fna	-192
3102	2910	./Human-Gut/pub/databases/metagenomics/mgnify_genomes/human-gut/v2.0/species_catalogue/MGYG0000007/MGYG000000709/genome/MGYG000000709.fna	-192
28014	27822	./Chicken-Gut/ftp.ebi.ac.uk/pub/databases/metagenomics/mgnify_genomes/chicken-gut/v1.0/species_catalogue/MGYG0003209/MGYG000320945/genome/MGYG000320945.fna	-192
11103	10910	./Pig-Gut/ftp.ebi.ac.uk/pub/databases/metagenomics/mgnify_genomes/pig-gut/v1.0/species_catalogue/MGYG0003033/MGYG000303357/genome/MGYG000303357.fna	-193
4437	4244	./Human-Gut/pub/databases/metagenomics/mgnify_genomes/human-gut/v2.0/species_catalogue/MGYG0000037/MGYG000003774/genome/MGYG000003774.fna	-193
6375	6181	./Marine/ftp.ebi.ac.uk/pub/databases/metagenomics/mgnify_genomes/marine/v1.0/species_catalogue/MGYG0002961/MGYG000296131/genome/MGYG000296131.fna	-194
4746	4552	./Human-Vaginal/ftp.ebi.ac.uk/pub/databases/metagenomics/mgnify_genomes/human-vaginal/v1.0/species_catalogue/MGYG0003038/MGYG000303864/genome/MGYG000303864.fna	-194
2846	2650	./Human-Gut/pub/databases/metagenomics/mgnify_genomes/human-gut/v2.0/species_catalogue/MGYG0000034/MGYG000003474/genome/MGYG000003474.fna	-196
2844	2648	./Human-Gut/pub/databases/metagenomics/mgnify_genomes/human-gut/v2.0/species_catalogue/MGYG0000036/MGYG000003616/genome/MGYG000003616.fna	-196
5925	5729	./Marine/ftp.ebi.ac.uk/pub/databases/metagenomics/mgnify_genomes/marine/v1.0/species_catalogue/MGYG0002962/MGYG000296285/genome/MGYG000296285.fna	-196
4419	4222	./Human-Gut/pub/databases/metagenomics/mgnify_genomes/human-gut/v2.0/species_catalogue/MGYG0000033/MGYG000003338/genome/MGYG000003338.fna	-197
3401	3203	./Human-Gut/pub/databases/metagenomics/mgnify_genomes/human-gut/v2.0/species_catalogue/MGYG0000032/MGYG000003297/genome/MGYG000003297.fna	-198
17719	17521	./Marine/ftp.ebi.ac.uk/pub/databases/metagenomics/mgnify_genomes/marine/v1.0/species_catalogue/MGYG0002965/MGYG000296573/genome/MGYG000296573.fna	-198
3561	3363	./Human-Gut/pub/databases/metagenomics/mgnify_genomes/human-gut/v2.0/species_catalogue/MGYG0000032/MGYG000003294/genome/MGYG000003294.fna	-198
4304	4105	./Human-Gut/pub/databases/metagenomics/mgnify_genomes/human-gut/v2.0/species_catalogue/MGYG0000034/MGYG000003467/genome/MGYG000003467.fna	-199
6277	6077	./Human-Oral/ftp.ebi.ac.uk/pub/databases/metagenomics/mgnify_genomes/human-oral/v1.0/species_catalogue/MGYG0002985/MGYG000298568/genome/MGYG000298568.fna	-200
2935	2734	./Human-Gut/pub/databases/metagenomics/mgnify_genomes/human-gut/v2.0/species_catalogue/MGYG0000033/MGYG000003328/genome/MGYG000003328.fna	-201
5153	4952	./Human-Gut/pub/databases/metagenomics/mgnify_genomes/human-gut/v2.0/species_catalogue/MGYG0000034/MGYG000003461/genome/MGYG000003461.fna	-201
17078	16877	./Human-Gut/pub/databases/metagenomics/mgnify_genomes/human-gut/v2.0/species_catalogue/MGYG0000031/MGYG000003199/genome/MGYG000003199.fna	-201
3792	3590	./Human-Gut/pub/databases/metagenomics/mgnify_genomes/human-gut/v2.0/species_catalogue/MGYG0000036/MGYG000003633/genome/MGYG000003633.fna	-202
8505	8303	./Human-Gut/pub/databases/metagenomics/mgnify_genomes/human-gut/v2.0/species_catalogue/MGYG0000039/MGYG000003926/genome/MGYG000003926.fna	-202
8550	8348	./Mouse-Gut/ftp.ebi.ac.uk/pub/databases/metagenomics/mgnify_genomes/mouse-gut/v1.0/species_catalogue/MGYG0003242/MGYG000324243/genome/MGYG000324243.fna	-202
12859	12657	./Pig-Gut/ftp.ebi.ac.uk/pub/databases/metagenomics/mgnify_genomes/pig-gut/v1.0/species_catalogue/MGYG0003032/MGYG000303256/genome/MGYG000303256.fna	-202
8851	8648	./Human-Gut/pub/databases/metagenomics/mgnify_genomes/human-gut/v2.0/species_catalogue/MGYG0000035/MGYG000003595/genome/MGYG000003595.fna	-203
3292	3088	./Human-Gut/pub/databases/metagenomics/mgnify_genomes/human-gut/v2.0/species_catalogue/MGYG0000032/MGYG000003207/genome/MGYG000003207.fna	-204
19988	19782	./Pig-Gut/ftp.ebi.ac.uk/pub/databases/metagenomics/mgnify_genomes/pig-gut/v1.0/species_catalogue/MGYG0003028/MGYG000302846/genome/MGYG000302846.fna	-206
6838	6632	./Mouse-Gut/ftp.ebi.ac.uk/pub/databases/metagenomics/mgnify_genomes/mouse-gut/v1.0/species_catalogue/MGYG0003312/MGYG000331216/genome/MGYG000331216.fna	-206
11948	11741	./Mouse-Gut/ftp.ebi.ac.uk/pub/databases/metagenomics/mgnify_genomes/mouse-gut/v1.0/species_catalogue/MGYG0003304/MGYG000330445/genome/MGYG000330445.fna	-207
4415	4206	./Human-Gut/pub/databases/metagenomics/mgnify_genomes/human-gut/v2.0/species_catalogue/MGYG0000036/MGYG000003627/genome/MGYG000003627.fna	-209
7871	7662	./Human-Gut/pub/databases/metagenomics/mgnify_genomes/human-gut/v2.0/species_catalogue/MGYG0000039/MGYG000003924/genome/MGYG000003924.fna	-209
7043	6833	./Human-Gut/pub/databases/metagenomics/mgnify_genomes/human-gut/v2.0/species_catalogue/MGYG0000020/MGYG000002093/genome/MGYG000002093.fna	-210
5398	5186	./Human-Gut/pub/databases/metagenomics/mgnify_genomes/human-gut/v2.0/species_catalogue/MGYG0000036/MGYG000003604/genome/MGYG000003604.fna	-212
4345	4133	./Mouse-Gut/ftp.ebi.ac.uk/pub/databases/metagenomics/mgnify_genomes/mouse-gut/v1.0/species_catalogue/MGYG0003271/MGYG000327115/genome/MGYG000327115.fna	-212
10895	10683	./Human-Gut/pub/databases/metagenomics/mgnify_genomes/human-gut/v2.0/species_catalogue/MGYG0000021/MGYG000002129/genome/MGYG000002129.fna	-212
33295	33083	./Cow-Rumen/ftp.ebi.ac.uk/pub/databases/metagenomics/mgnify_genomes/cow-rumen/v1.0/species_catalogue/MGYG0002922/MGYG000292226/genome/MGYG000292226.fna	-212
3763	3550	./Human-Gut/pub/databases/metagenomics/mgnify_genomes/human-gut/v2.0/species_catalogue/MGYG0000034/MGYG000003453/genome/MGYG000003453.fna	-213
4375	4161	./Mouse-Gut/ftp.ebi.ac.uk/pub/databases/metagenomics/mgnify_genomes/mouse-gut/v1.0/species_catalogue/MGYG0003271/MGYG000327120/genome/MGYG000327120.fna	-214
6492	6278	./Marine/ftp.ebi.ac.uk/pub/databases/metagenomics/mgnify_genomes/marine/v1.0/species_catalogue/MGYG0002960/MGYG000296049/genome/MGYG000296049.fna	-214
6939	6724	./Human-Gut/pub/databases/metagenomics/mgnify_genomes/human-gut/v2.0/species_catalogue/MGYG0000035/MGYG000003574/genome/MGYG000003574.fna	-215
8990	8775	./Human-Gut/pub/databases/metagenomics/mgnify_genomes/human-gut/v2.0/species_catalogue/MGYG0000030/MGYG000003005/genome/MGYG000003005.fna	-215
7216	7001	./Human-Oral/ftp.ebi.ac.uk/pub/databases/metagenomics/mgnify_genomes/human-oral/v1.0/species_catalogue/MGYG0002990/MGYG000299064/genome/MGYG000299064.fna	-215
8473	8257	./Marine/ftp.ebi.ac.uk/pub/databases/metagenomics/mgnify_genomes/marine/v1.0/species_catalogue/MGYG0002971/MGYG000297174/genome/MGYG000297174.fna	-216
4694	4477	./Mouse-Gut/ftp.ebi.ac.uk/pub/databases/metagenomics/mgnify_genomes/mouse-gut/v1.0/species_catalogue/MGYG0003654/MGYG000365455/genome/MGYG000365455.fna	-217
4979	4762	./Pig-Gut/ftp.ebi.ac.uk/pub/databases/metagenomics/mgnify_genomes/pig-gut/v1.0/species_catalogue/MGYG0003032/MGYG000303206/genome/MGYG000303206.fna	-217
4939	4722	./Pig-Gut/ftp.ebi.ac.uk/pub/databases/metagenomics/mgnify_genomes/pig-gut/v1.0/species_catalogue/MGYG0003024/MGYG000302421/genome/MGYG000302421.fna	-217
21001	20784	./Mouse-Gut/ftp.ebi.ac.uk/pub/databases/metagenomics/mgnify_genomes/mouse-gut/v1.0/species_catalogue/MGYG0003307/MGYG000330715/genome/MGYG000330715.fna	-217
2683	2465	./Human-Gut/pub/databases/metagenomics/mgnify_genomes/human-gut/v2.0/species_catalogue/MGYG0000033/MGYG000003301/genome/MGYG000003301.fna	-218
30118	29899	./Human-Gut/pub/databases/metagenomics/mgnify_genomes/human-gut/v2.0/species_catalogue/MGYG0000032/MGYG000003225/genome/MGYG000003225.fna	-219
4408	4189	./Honeybee-Gut/ftp.ebi.ac.uk/pub/databases/metagenomics/mgnify_genomes/honeybee-gut/v1.0/species_catalogue/MGYG0003212/MGYG000321290/genome/MGYG000321290.fna	-219
6347	6127	./Human-Gut/pub/databases/metagenomics/mgnify_genomes/human-gut/v2.0/species_catalogue/MGYG0000037/MGYG000003744/genome/MGYG000003744.fna	-220
4995	4774	./Human-Gut/pub/databases/metagenomics/mgnify_genomes/human-gut/v2.0/species_catalogue/MGYG0000035/MGYG000003540/genome/MGYG000003540.fna	-221
2721	2500	./Mouse-Gut/ftp.ebi.ac.uk/pub/databases/metagenomics/mgnify_genomes/mouse-gut/v1.0/species_catalogue/MGYG0003493/MGYG000349368/genome/MGYG000349368.fna	-221
11433	11212	./Human-Gut/pub/databases/metagenomics/mgnify_genomes/human-gut/v2.0/species_catalogue/MGYG0000036/MGYG000003634/genome/MGYG000003634.fna	-221
5414	5193	./Pig-Gut/ftp.ebi.ac.uk/pub/databases/metagenomics/mgnify_genomes/pig-gut/v1.0/species_catalogue/MGYG0003023/MGYG000302388/genome/MGYG000302388.fna	-221
6020	5798	./Human-Gut/pub/databases/metagenomics/mgnify_genomes/human-gut/v2.0/species_catalogue/MGYG0000027/MGYG000002776/genome/MGYG000002776.fna	-222
7538	7316	./Mouse-Gut/ftp.ebi.ac.uk/pub/databases/metagenomics/mgnify_genomes/mouse-gut/v1.0/species_catalogue/MGYG0003362/MGYG000336229/genome/MGYG000336229.fna	-222
9177	8955	./Human-Gut/pub/databases/metagenomics/mgnify_genomes/human-gut/v2.0/species_catalogue/MGYG0000016/MGYG000001650/genome/MGYG000001650.fna	-222
9269	9047	./Human-Gut/pub/databases/metagenomics/mgnify_genomes/human-gut/v2.0/species_catalogue/MGYG0000030/MGYG000003015/genome/MGYG000003015.fna	-222
5155	4933	./Human-Gut/pub/databases/metagenomics/mgnify_genomes/human-gut/v2.0/species_catalogue/MGYG0000048/MGYG000004811/genome/MGYG000004811.fna	-222
4039	3816	./Human-Gut/pub/databases/metagenomics/mgnify_genomes/human-gut/v2.0/species_catalogue/MGYG0000035/MGYG000003536/genome/MGYG000003536.fna	-223
4240	4017	./Mouse-Gut/ftp.ebi.ac.uk/pub/databases/metagenomics/mgnify_genomes/mouse-gut/v1.0/species_catalogue/MGYG0003650/MGYG000365031/genome/MGYG000365031.fna	-223
13494	13270	./Human-Gut/pub/databases/metagenomics/mgnify_genomes/human-gut/v2.0/species_catalogue/MGYG0000016/MGYG000001654/genome/MGYG000001654.fna	-224
7448	7224	./Mouse-Gut/ftp.ebi.ac.uk/pub/databases/metagenomics/mgnify_genomes/mouse-gut/v1.0/species_catalogue/MGYG0003253/MGYG000325348/genome/MGYG000325348.fna	-224
18919	18695	./Mouse-Gut/ftp.ebi.ac.uk/pub/databases/metagenomics/mgnify_genomes/mouse-gut/v1.0/species_catalogue/MGYG0003304/MGYG000330469/genome/MGYG000330469.fna	-224
4194	3969	./Human-Gut/pub/databases/metagenomics/mgnify_genomes/human-gut/v2.0/species_catalogue/MGYG0000032/MGYG000003212/genome/MGYG000003212.fna	-225
8544	8318	./Pig-Gut/ftp.ebi.ac.uk/pub/databases/metagenomics/mgnify_genomes/pig-gut/v1.0/species_catalogue/MGYG0003011/MGYG000301159/genome/MGYG000301159.fna	-226
14656	14429	./Human-Gut/pub/databases/metagenomics/mgnify_genomes/human-gut/v2.0/species_catalogue/MGYG0000035/MGYG000003575/genome/MGYG000003575.fna	-227
16291	16063	./Human-Gut/pub/databases/metagenomics/mgnify_genomes/human-gut/v2.0/species_catalogue/MGYG0000004/MGYG000000470/genome/MGYG000000470.fna	-228
3611	3382	./Human-Gut/pub/databases/metagenomics/mgnify_genomes/human-gut/v2.0/species_catalogue/MGYG0000035/MGYG000003510/genome/MGYG000003510.fna	-229
13085	12855	./Human-Gut/pub/databases/metagenomics/mgnify_genomes/human-gut/v2.0/species_catalogue/MGYG0000036/MGYG000003601/genome/MGYG000003601.fna	-230
9755	9525	./Mouse-Gut/ftp.ebi.ac.uk/pub/databases/metagenomics/mgnify_genomes/mouse-gut/v1.0/species_catalogue/MGYG0003282/MGYG000328218/genome/MGYG000328218.fna	-230
5269	5039	./Marine/ftp.ebi.ac.uk/pub/databases/metagenomics/mgnify_genomes/marine/v1.0/species_catalogue/MGYG0002973/MGYG000297384/genome/MGYG000297384.fna	-230
6200	5969	./Non-Model-Fish-Gut/ftp.ebi.ac.uk/pub/databases/metagenomics/mgnify_genomes/non-model-fish-gut/v2.0/species_catalogue/MGYG0002995/MGYG000299515/genome/MGYG000299515.fna	-231
6286	6054	./Mouse-Gut/ftp.ebi.ac.uk/pub/databases/metagenomics/mgnify_genomes/mouse-gut/v1.0/species_catalogue/MGYG0003306/MGYG000330630/genome/MGYG000330630.fna	-232
6838	6606	./Marine/ftp.ebi.ac.uk/pub/databases/metagenomics/mgnify_genomes/marine/v1.0/species_catalogue/MGYG0002971/MGYG000297163/genome/MGYG000297163.fna	-232
4156	3923	./Human-Gut/pub/databases/metagenomics/mgnify_genomes/human-gut/v2.0/species_catalogue/MGYG0000036/MGYG000003631/genome/MGYG000003631.fna	-233
15330	15097	./Mouse-Gut/ftp.ebi.ac.uk/pub/databases/metagenomics/mgnify_genomes/mouse-gut/v1.0/species_catalogue/MGYG0003290/MGYG000329032/genome/MGYG000329032.fna	-233
1970	1735	./Human-Gut/pub/databases/metagenomics/mgnify_genomes/human-gut/v2.0/species_catalogue/MGYG0000034/MGYG000003441/genome/MGYG000003441.fna	-235
6396	6161	./Non-Model-Fish-Gut/ftp.ebi.ac.uk/pub/databases/metagenomics/mgnify_genomes/non-model-fish-gut/v2.0/species_catalogue/MGYG0002996/MGYG000299686/genome/MGYG000299686.fna	-235
11938	11702	./Cow-Rumen/ftp.ebi.ac.uk/pub/databases/metagenomics/mgnify_genomes/cow-rumen/v1.0/species_catalogue/MGYG0002931/MGYG000293127/genome/MGYG000293127.fna	-236
3447	3211	./Human-Gut/pub/databases/metagenomics/mgnify_genomes/human-gut/v2.0/species_catalogue/MGYG0000010/MGYG000001035/genome/MGYG000001035.fna	-236
9591	9354	./Mouse-Gut/ftp.ebi.ac.uk/pub/databases/metagenomics/mgnify_genomes/mouse-gut/v1.0/species_catalogue/MGYG0003275/MGYG000327552/genome/MGYG000327552.fna	-237
4998	4761	./Mouse-Gut/ftp.ebi.ac.uk/pub/databases/metagenomics/mgnify_genomes/mouse-gut/v1.0/species_catalogue/MGYG0003478/MGYG000347897/genome/MGYG000347897.fna	-237
3286	3049	./Human-Gut/pub/databases/metagenomics/mgnify_genomes/human-gut/v2.0/species_catalogue/MGYG0000038/MGYG000003804/genome/MGYG000003804.fna	-237
3903	3666	./Mouse-Gut/ftp.ebi.ac.uk/pub/databases/metagenomics/mgnify_genomes/mouse-gut/v1.0/species_catalogue/MGYG0004038/MGYG000403847/genome/MGYG000403847.fna	-237
2274	2036	./Human-Gut/pub/databases/metagenomics/mgnify_genomes/human-gut/v2.0/species_catalogue/MGYG0000034/MGYG000003434/genome/MGYG000003434.fna	-238
2135	1896	./Human-Gut/pub/databases/metagenomics/mgnify_genomes/human-gut/v2.0/species_catalogue/MGYG0000035/MGYG000003519/genome/MGYG000003519.fna	-239
4352	4112	./Human-Gut/pub/databases/metagenomics/mgnify_genomes/human-gut/v2.0/species_catalogue/MGYG0000027/MGYG000002790/genome/MGYG000002790.fna	-240
2006	1766	./Human-Gut/pub/databases/metagenomics/mgnify_genomes/human-gut/v2.0/species_catalogue/MGYG0000034/MGYG000003438/genome/MGYG000003438.fna	-240
2251	2009	./Human-Gut/pub/databases/metagenomics/mgnify_genomes/human-gut/v2.0/species_catalogue/MGYG0000035/MGYG000003522/genome/MGYG000003522.fna	-242
25073	24831	./Marine/ftp.ebi.ac.uk/pub/databases/metagenomics/mgnify_genomes/marine/v1.0/species_catalogue/MGYG0002963/MGYG000296353/genome/MGYG000296353.fna	-242
4146	3904	./Human-Gut/pub/databases/metagenomics/mgnify_genomes/human-gut/v2.0/species_catalogue/MGYG0000037/MGYG000003782.1/genome/MGYG000003782.1.fna	-242
2484	2242	./Human-Gut/pub/databases/metagenomics/mgnify_genomes/human-gut/v2.0/species_catalogue/MGYG0000032/MGYG000003273/genome/MGYG000003273.fna	-242
5064	4822	./Human-Gut/pub/databases/metagenomics/mgnify_genomes/human-gut/v2.0/species_catalogue/MGYG0000005/MGYG000000552/genome/MGYG000000552.fna	-242
3638	3395	./Human-Gut/pub/databases/metagenomics/mgnify_genomes/human-gut/v2.0/species_catalogue/MGYG0000015/MGYG000001570/genome/MGYG000001570.fna	-243
5743	5500	./Human-Gut/pub/databases/metagenomics/mgnify_genomes/human-gut/v2.0/species_catalogue/MGYG0000029/MGYG000002952/genome/MGYG000002952.fna	-243
4497	4254	./Human-Gut/pub/databases/metagenomics/mgnify_genomes/human-gut/v2.0/species_catalogue/MGYG0000036/MGYG000003600/genome/MGYG000003600.fna	-243
17503	17260	./Human-Gut/pub/databases/metagenomics/mgnify_genomes/human-gut/v2.0/species_catalogue/MGYG0000026/MGYG000002665/genome/MGYG000002665.fna	-243
11716	11473	./Human-Gut/pub/databases/metagenomics/mgnify_genomes/human-gut/v2.0/species_catalogue/MGYG0000042/MGYG000004275/genome/MGYG000004275.fna	-243
8174	7930	./Mouse-Gut/ftp.ebi.ac.uk/pub/databases/metagenomics/mgnify_genomes/mouse-gut/v1.0/species_catalogue/MGYG0004061/MGYG000406156/genome/MGYG000406156.fna	-244
13095	12851	./Human-Gut/pub/databases/metagenomics/mgnify_genomes/human-gut/v2.0/species_catalogue/MGYG0000037/MGYG000003773/genome/MGYG000003773.fna	-244
3750	3505	./Human-Gut/pub/databases/metagenomics/mgnify_genomes/human-gut/v2.0/species_catalogue/MGYG0000032/MGYG000003211/genome/MGYG000003211.fna	-245
30121	29876	./Honeybee-Gut/ftp.ebi.ac.uk/pub/databases/metagenomics/mgnify_genomes/honeybee-gut/v1.0/species_catalogue/MGYG0003212/MGYG000321270/genome/MGYG000321270.fna	-245
7991	7744	./Mouse-Gut/ftp.ebi.ac.uk/pub/databases/metagenomics/mgnify_genomes/mouse-gut/v1.0/species_catalogue/MGYG0003282/MGYG000328211/genome/MGYG000328211.fna	-247
4609	4360	./Marine/ftp.ebi.ac.uk/pub/databases/metagenomics/mgnify_genomes/marine/v1.0/species_catalogue/MGYG0002963/MGYG000296338/genome/MGYG000296338.fna	-249
3197	2948	./Mouse-Gut/ftp.ebi.ac.uk/pub/databases/metagenomics/mgnify_genomes/mouse-gut/v1.0/species_catalogue/MGYG0003376/MGYG000337677/genome/MGYG000337677.fna	-249
2679	2429	./Human-Gut/pub/databases/metagenomics/mgnify_genomes/human-gut/v2.0/species_catalogue/MGYG0000033/MGYG000003389/genome/MGYG000003389.fna	-250
6102	5852	./Non-Model-Fish-Gut/ftp.ebi.ac.uk/pub/databases/metagenomics/mgnify_genomes/non-model-fish-gut/v2.0/species_catalogue/MGYG0002996/MGYG000299676/genome/MGYG000299676.fna	-250
7041	6791	./Marine/ftp.ebi.ac.uk/pub/databases/metagenomics/mgnify_genomes/marine/v1.0/species_catalogue/MGYG0002963/MGYG000296341/genome/MGYG000296341.fna	-250
33657	33407	./Chicken-Gut/ftp.ebi.ac.uk/pub/databases/metagenomics/mgnify_genomes/chicken-gut/v1.0/species_catalogue/MGYG0003136/MGYG000313684/genome/MGYG000313684.fna	-250
4737	4487	./Human-Gut/pub/databases/metagenomics/mgnify_genomes/human-gut/v2.0/species_catalogue/MGYG0000037/MGYG000003776/genome/MGYG000003776.fna	-250
13155	12904	./Mouse-Gut/ftp.ebi.ac.uk/pub/databases/metagenomics/mgnify_genomes/mouse-gut/v1.0/species_catalogue/MGYG0003307/MGYG000330732/genome/MGYG000330732.fna	-251
17573	17320	./Human-Gut/pub/databases/metagenomics/mgnify_genomes/human-gut/v2.0/species_catalogue/MGYG0000035/MGYG000003515/genome/MGYG000003515.fna	-253
4963	4710	./Marine/ftp.ebi.ac.uk/pub/databases/metagenomics/mgnify_genomes/marine/v1.0/species_catalogue/MGYG0002965/MGYG000296593/genome/MGYG000296593.fna	-253
4923	4669	./Pig-Gut/ftp.ebi.ac.uk/pub/databases/metagenomics/mgnify_genomes/pig-gut/v1.0/species_catalogue/MGYG0003023/MGYG000302393/genome/MGYG000302393.fna	-254
23904	23650	./Human-Gut/pub/databases/metagenomics/mgnify_genomes/human-gut/v2.0/species_catalogue/MGYG0000034/MGYG000003480/genome/MGYG000003480.fna	-254
5972	5717	./Chicken-Gut/ftp.ebi.ac.uk/pub/databases/metagenomics/mgnify_genomes/chicken-gut/v1.0/species_catalogue/MGYG0003171/MGYG000317183/genome/MGYG000317183.fna	-255
4082	3825	./Human-Gut/pub/databases/metagenomics/mgnify_genomes/human-gut/v2.0/species_catalogue/MGYG0000020/MGYG000002089/genome/MGYG000002089.fna	-257
14702	14442	./Human-Gut/pub/databases/metagenomics/mgnify_genomes/human-gut/v2.0/species_catalogue/MGYG0000026/MGYG000002649/genome/MGYG000002649.fna	-260
2901	2640	./Human-Gut/pub/databases/metagenomics/mgnify_genomes/human-gut/v2.0/species_catalogue/MGYG0000005/MGYG000000547/genome/MGYG000000547.fna	-261
3471	3210	./Human-Gut/pub/databases/metagenomics/mgnify_genomes/human-gut/v2.0/species_catalogue/MGYG0000010/MGYG000001033/genome/MGYG000001033.fna	-261
6196	5935	./Human-Vaginal/ftp.ebi.ac.uk/pub/databases/metagenomics/mgnify_genomes/human-vaginal/v1.0/species_catalogue/MGYG0003039/MGYG000303964/genome/MGYG000303964.fna	-261
8934	8673	./Human-Gut/pub/databases/metagenomics/mgnify_genomes/human-gut/v2.0/species_catalogue/MGYG0000003/MGYG000000324/genome/MGYG000000324.fna	-261
2257	1995	./Human-Gut/pub/databases/metagenomics/mgnify_genomes/human-gut/v2.0/species_catalogue/MGYG0000032/MGYG000003235/genome/MGYG000003235.fna	-262
6047	5785	./Marine/ftp.ebi.ac.uk/pub/databases/metagenomics/mgnify_genomes/marine/v1.0/species_catalogue/MGYG0002963/MGYG000296317/genome/MGYG000296317.fna	-262
10928	10666	./Mouse-Gut/ftp.ebi.ac.uk/pub/databases/metagenomics/mgnify_genomes/mouse-gut/v1.0/species_catalogue/MGYG0003313/MGYG000331372/genome/MGYG000331372.fna	-262
5315	5053	./Pig-Gut/ftp.ebi.ac.uk/pub/databases/metagenomics/mgnify_genomes/pig-gut/v1.0/species_catalogue/MGYG0003009/MGYG000300957/genome/MGYG000300957.fna	-262
3557	3294	./Human-Gut/pub/databases/metagenomics/mgnify_genomes/human-gut/v2.0/species_catalogue/MGYG0000032/MGYG000003210/genome/MGYG000003210.fna	-263
12237	11974	./Mouse-Gut/ftp.ebi.ac.uk/pub/databases/metagenomics/mgnify_genomes/mouse-gut/v1.0/species_catalogue/MGYG0003297/MGYG000329700/genome/MGYG000329700.fna	-263
4541	4277	./Human-Gut/pub/databases/metagenomics/mgnify_genomes/human-gut/v2.0/species_catalogue/MGYG0000037/MGYG000003745/genome/MGYG000003745.fna	-264
15999	15733	./Human-Gut/pub/databases/metagenomics/mgnify_genomes/human-gut/v2.0/species_catalogue/MGYG0000038/MGYG000003808/genome/MGYG000003808.fna	-266
2927	2660	./Human-Gut/pub/databases/metagenomics/mgnify_genomes/human-gut/v2.0/species_catalogue/MGYG0000034/MGYG000003492/genome/MGYG000003492.fna	-267
12263	11995	./Human-Gut/pub/databases/metagenomics/mgnify_genomes/human-gut/v2.0/species_catalogue/MGYG0000038/MGYG000003807/genome/MGYG000003807.fna	-268
4782	4514	./Human-Gut/pub/databases/metagenomics/mgnify_genomes/human-gut/v2.0/species_catalogue/MGYG0000039/MGYG000003918/genome/MGYG000003918.fna	-268
5224	4956	./Pig-Gut/ftp.ebi.ac.uk/pub/databases/metagenomics/mgnify_genomes/pig-gut/v1.0/species_catalogue/MGYG0003031/MGYG000303169/genome/MGYG000303169.fna	-268
2682	2413	./Human-Gut/pub/databases/metagenomics/mgnify_genomes/human-gut/v2.0/species_catalogue/MGYG0000032/MGYG000003299/genome/MGYG000003299.fna	-269
12090	11820	./Human-Gut/pub/databases/metagenomics/mgnify_genomes/human-gut/v2.0/species_catalogue/MGYG0000034/MGYG000003420/genome/MGYG000003420.fna	-270
2585	2315	./Human-Gut/pub/databases/metagenomics/mgnify_genomes/human-gut/v2.0/species_catalogue/MGYG0000032/MGYG000003270/genome/MGYG000003270.fna	-270
2669	2398	./Human-Gut/pub/databases/metagenomics/mgnify_genomes/human-gut/v2.0/species_catalogue/MGYG0000036/MGYG000003623/genome/MGYG000003623.fna	-271
3744	3473	./Mouse-Gut/ftp.ebi.ac.uk/pub/databases/metagenomics/mgnify_genomes/mouse-gut/v1.0/species_catalogue/MGYG0003409/MGYG000340909/genome/MGYG000340909.fna	-271
5662	5391	./Pig-Gut/ftp.ebi.ac.uk/pub/databases/metagenomics/mgnify_genomes/pig-gut/v1.0/species_catalogue/MGYG0003021/MGYG000302108/genome/MGYG000302108.fna	-271
4146	3874	./Human-Gut/pub/databases/metagenomics/mgnify_genomes/human-gut/v2.0/species_catalogue/MGYG0000027/MGYG000002791/genome/MGYG000002791.fna	-272
2496	2224	./Human-Gut/pub/databases/metagenomics/mgnify_genomes/human-gut/v2.0/species_catalogue/MGYG0000036/MGYG000003639/genome/MGYG000003639.fna	-272
8878	8606	./Mouse-Gut/ftp.ebi.ac.uk/pub/databases/metagenomics/mgnify_genomes/mouse-gut/v1.0/species_catalogue/MGYG0003274/MGYG000327426/genome/MGYG000327426.fna	-272
5554	5281	./Marine/ftp.ebi.ac.uk/pub/databases/metagenomics/mgnify_genomes/marine/v1.0/species_catalogue/MGYG0002962/MGYG000296232/genome/MGYG000296232.fna	-273
4904	4631	./Human-Gut/pub/databases/metagenomics/mgnify_genomes/human-gut/v2.0/species_catalogue/MGYG0000009/MGYG000000934/genome/MGYG000000934.fna	-273
15984	15711	./Mouse-Gut/ftp.ebi.ac.uk/pub/databases/metagenomics/mgnify_genomes/mouse-gut/v1.0/species_catalogue/MGYG0004103/MGYG000410332/genome/MGYG000410332.fna	-273
4279	4005	./Human-Gut/pub/databases/metagenomics/mgnify_genomes/human-gut/v2.0/species_catalogue/MGYG0000015/MGYG000001568/genome/MGYG000001568.fna	-274
2934	2660	./Human-Gut/pub/databases/metagenomics/mgnify_genomes/human-gut/v2.0/species_catalogue/MGYG0000032/MGYG000003206/genome/MGYG000003206.fna	-274
3032	2758	./Human-Gut/pub/databases/metagenomics/mgnify_genomes/human-gut/v2.0/species_catalogue/MGYG0000035/MGYG000003509/genome/MGYG000003509.fna	-274
5792	5516	./Mouse-Gut/ftp.ebi.ac.uk/pub/databases/metagenomics/mgnify_genomes/mouse-gut/v1.0/species_catalogue/MGYG0003312/MGYG000331282/genome/MGYG000331282.fna	-276
3465	3187	./Human-Gut/pub/databases/metagenomics/mgnify_genomes/human-gut/v2.0/species_catalogue/MGYG0000021/MGYG000002112/genome/MGYG000002112.fna	-278
2820	2541	./Human-Gut/pub/databases/metagenomics/mgnify_genomes/human-gut/v2.0/species_catalogue/MGYG0000035/MGYG000003562/genome/MGYG000003562.fna	-279
4279	4000	./Human-Gut/pub/databases/metagenomics/mgnify_genomes/human-gut/v2.0/species_catalogue/MGYG0000035/MGYG000003578/genome/MGYG000003578.fna	-279
8182	7903	./Mouse-Gut/ftp.ebi.ac.uk/pub/databases/metagenomics/mgnify_genomes/mouse-gut/v1.0/species_catalogue/MGYG0003282/MGYG000328203/genome/MGYG000328203.fna	-279
4582	4301	./Human-Gut/pub/databases/metagenomics/mgnify_genomes/human-gut/v2.0/species_catalogue/MGYG0000029/MGYG000002901/genome/MGYG000002901.fna	-281
10790	10509	./Mouse-Gut/ftp.ebi.ac.uk/pub/databases/metagenomics/mgnify_genomes/mouse-gut/v1.0/species_catalogue/MGYG0003313/MGYG000331382/genome/MGYG000331382.fna	-281
2475	2193	./Human-Gut/pub/databases/metagenomics/mgnify_genomes/human-gut/v2.0/species_catalogue/MGYG0000033/MGYG000003319/genome/MGYG000003319.fna	-282
24011	23729	./Human-Gut/pub/databases/metagenomics/mgnify_genomes/human-gut/v2.0/species_catalogue/MGYG0000004/MGYG000000490/genome/MGYG000000490.fna	-282
2123	1840	./Human-Gut/pub/databases/metagenomics/mgnify_genomes/human-gut/v2.0/species_catalogue/MGYG0000034/MGYG000003447/genome/MGYG000003447.fna	-283
2260	1973	./Human-Gut/pub/databases/metagenomics/mgnify_genomes/human-gut/v2.0/species_catalogue/MGYG0000034/MGYG000003490/genome/MGYG000003490.fna	-287
7958	7670	./Human-Gut/pub/databases/metagenomics/mgnify_genomes/human-gut/v2.0/species_catalogue/MGYG0000032/MGYG000003229/genome/MGYG000003229.fna	-288
12386	12098	./Mouse-Gut/ftp.ebi.ac.uk/pub/databases/metagenomics/mgnify_genomes/mouse-gut/v1.0/species_catalogue/MGYG0003271/MGYG000327182/genome/MGYG000327182.fna	-288
6164	5876	./Mouse-Gut/ftp.ebi.ac.uk/pub/databases/metagenomics/mgnify_genomes/mouse-gut/v1.0/species_catalogue/MGYG0003272/MGYG000327280/genome/MGYG000327280.fna	-288
8485	8197	./Non-Model-Fish-Gut/ftp.ebi.ac.uk/pub/databases/metagenomics/mgnify_genomes/non-model-fish-gut/v2.0/species_catalogue/MGYG0002995/MGYG000299558/genome/MGYG000299558.fna	-288
4012	3724	./Mouse-Gut/ftp.ebi.ac.uk/pub/databases/metagenomics/mgnify_genomes/mouse-gut/v1.0/species_catalogue/MGYG0003681/MGYG000368185/genome/MGYG000368185.fna	-288
5313	5025	./Pig-Gut/ftp.ebi.ac.uk/pub/databases/metagenomics/mgnify_genomes/pig-gut/v1.0/species_catalogue/MGYG0003021/MGYG000302182/genome/MGYG000302182.fna	-288
4335	4047	./Pig-Gut/ftp.ebi.ac.uk/pub/databases/metagenomics/mgnify_genomes/pig-gut/v1.0/species_catalogue/MGYG0003020/MGYG000302005/genome/MGYG000302005.fna	-288
5808	5520	./Human-Oral/ftp.ebi.ac.uk/pub/databases/metagenomics/mgnify_genomes/human-oral/v1.0/species_catalogue/MGYG0002989/MGYG000298927/genome/MGYG000298927.fna	-288
4695	4406	./Marine/ftp.ebi.ac.uk/pub/databases/metagenomics/mgnify_genomes/marine/v1.0/species_catalogue/MGYG0002966/MGYG000296638/genome/MGYG000296638.fna	-289
9299	9009	./Human-Gut/pub/databases/metagenomics/mgnify_genomes/human-gut/v2.0/species_catalogue/MGYG0000037/MGYG000003783/genome/MGYG000003783.fna	-290
33084	32794	./Mouse-Gut/ftp.ebi.ac.uk/pub/databases/metagenomics/mgnify_genomes/mouse-gut/v1.0/species_catalogue/MGYG0003313/MGYG000331308/genome/MGYG000331308.fna	-290
26871	26580	./Human-Gut/pub/databases/metagenomics/mgnify_genomes/human-gut/v2.0/species_catalogue/MGYG0000016/MGYG000001644/genome/MGYG000001644.fna	-291
2067	1776	./Human-Gut/pub/databases/metagenomics/mgnify_genomes/human-gut/v2.0/species_catalogue/MGYG0000035/MGYG000003506/genome/MGYG000003506.fna	-291
4200	3907	./Mouse-Gut/ftp.ebi.ac.uk/pub/databases/metagenomics/mgnify_genomes/mouse-gut/v1.0/species_catalogue/MGYG0003271/MGYG000327114/genome/MGYG000327114.fna	-293
4067	3774	./Human-Gut/pub/databases/metagenomics/mgnify_genomes/human-gut/v2.0/species_catalogue/MGYG0000010/MGYG000001032/genome/MGYG000001032.fna	-293
3058	2764	./Human-Gut/pub/databases/metagenomics/mgnify_genomes/human-gut/v2.0/species_catalogue/MGYG0000035/MGYG000003526/genome/MGYG000003526.fna	-294
7589	7295	./Marine/ftp.ebi.ac.uk/pub/databases/metagenomics/mgnify_genomes/marine/v1.0/species_catalogue/MGYG0002965/MGYG000296570/genome/MGYG000296570.fna	-294
25147	24853	./Non-Model-Fish-Gut/ftp.ebi.ac.uk/pub/databases/metagenomics/mgnify_genomes/non-model-fish-gut/v2.0/species_catalogue/MGYG0002996/MGYG000299691/genome/MGYG000299691.fna	-294
2132	1837	./Human-Gut/pub/databases/metagenomics/mgnify_genomes/human-gut/v2.0/species_catalogue/MGYG0000035/MGYG000003541/genome/MGYG000003541.fna	-295
4320	4025	./Mouse-Gut/ftp.ebi.ac.uk/pub/databases/metagenomics/mgnify_genomes/mouse-gut/v1.0/species_catalogue/MGYG0003311/MGYG000331120/genome/MGYG000331120.fna	-295
6465	6169	./Non-Model-Fish-Gut/ftp.ebi.ac.uk/pub/databases/metagenomics/mgnify_genomes/non-model-fish-gut/v2.0/species_catalogue/MGYG0002996/MGYG000299687/genome/MGYG000299687.fna	-296
28493	28196	./Human-Gut/pub/databases/metagenomics/mgnify_genomes/human-gut/v2.0/species_catalogue/MGYG0000036/MGYG000003619/genome/MGYG000003619.fna	-297
11180	10882	./Human-Gut/pub/databases/metagenomics/mgnify_genomes/human-gut/v2.0/species_catalogue/MGYG0000016/MGYG000001665/genome/MGYG000001665.fna	-298
11021	10723	./Pig-Gut/ftp.ebi.ac.uk/pub/databases/metagenomics/mgnify_genomes/pig-gut/v1.0/species_catalogue/MGYG0003020/MGYG000302011/genome/MGYG000302011.fna	-298
2961	2662	./Human-Gut/pub/databases/metagenomics/mgnify_genomes/human-gut/v2.0/species_catalogue/MGYG0000021/MGYG000002127/genome/MGYG000002127.fna	-299
5291	4992	./Human-Oral/ftp.ebi.ac.uk/pub/databases/metagenomics/mgnify_genomes/human-oral/v1.0/species_catalogue/MGYG0002986/MGYG000298605/genome/MGYG000298605.fna	-299
1856	1556	./Human-Gut/pub/databases/metagenomics/mgnify_genomes/human-gut/v2.0/species_catalogue/MGYG0000034/MGYG000003416/genome/MGYG000003416.fna	-300
43740	43440	./Marine/ftp.ebi.ac.uk/pub/databases/metagenomics/mgnify_genomes/marine/v1.0/species_catalogue/MGYG0002969/MGYG000296964/genome/MGYG000296964.fna	-300
6835	6535	./Marine/ftp.ebi.ac.uk/pub/databases/metagenomics/mgnify_genomes/marine/v1.0/species_catalogue/MGYG0002968/MGYG000296888/genome/MGYG000296888.fna	-300
4635	4334	./Human-Gut/pub/databases/metagenomics/mgnify_genomes/human-gut/v2.0/species_catalogue/MGYG0000031/MGYG000003112/genome/MGYG000003112.fna	-301
5868	5567	./Human-Gut/pub/databases/metagenomics/mgnify_genomes/human-gut/v2.0/species_catalogue/MGYG0000029/MGYG000002929/genome/MGYG000002929.fna	-301
5332	5031	./Mouse-Gut/ftp.ebi.ac.uk/pub/databases/metagenomics/mgnify_genomes/mouse-gut/v1.0/species_catalogue/MGYG0003757/MGYG000375728/genome/MGYG000375728.fna	-301
1773	1471	./Human-Gut/pub/databases/metagenomics/mgnify_genomes/human-gut/v2.0/species_catalogue/MGYG0000033/MGYG000003322/genome/MGYG000003322.fna	-302
1917	1615	./Human-Gut/pub/databases/metagenomics/mgnify_genomes/human-gut/v2.0/species_catalogue/MGYG0000036/MGYG000003647/genome/MGYG000003647.fna	-302
7037	6735	./Mouse-Gut/ftp.ebi.ac.uk/pub/databases/metagenomics/mgnify_genomes/mouse-gut/v1.0/species_catalogue/MGYG0003275/MGYG000327515/genome/MGYG000327515.fna	-302
22984	22682	./Human-Gut/pub/databases/metagenomics/mgnify_genomes/human-gut/v2.0/species_catalogue/MGYG0000026/MGYG000002625/genome/MGYG000002625.fna	-302
12189	11887	./Mouse-Gut/ftp.ebi.ac.uk/pub/databases/metagenomics/mgnify_genomes/mouse-gut/v1.0/species_catalogue/MGYG0003313/MGYG000331316/genome/MGYG000331316.fna	-302
5519	5216	./Mouse-Gut/ftp.ebi.ac.uk/pub/databases/metagenomics/mgnify_genomes/mouse-gut/v1.0/species_catalogue/MGYG0003238/MGYG000323824/genome/MGYG000323824.fna	-303
5278	4975	./Mouse-Gut/ftp.ebi.ac.uk/pub/databases/metagenomics/mgnify_genomes/mouse-gut/v1.0/species_catalogue/MGYG0003309/MGYG000330916/genome/MGYG000330916.fna	-303
6065	5761	./Mouse-Gut/ftp.ebi.ac.uk/pub/databases/metagenomics/mgnify_genomes/mouse-gut/v1.0/species_catalogue/MGYG0003273/MGYG000327375/genome/MGYG000327375.fna	-304
6948	6644	./Mouse-Gut/ftp.ebi.ac.uk/pub/databases/metagenomics/mgnify_genomes/mouse-gut/v1.0/species_catalogue/MGYG0003307/MGYG000330705/genome/MGYG000330705.fna	-304
2208	1902	./Human-Gut/pub/databases/metagenomics/mgnify_genomes/human-gut/v2.0/species_catalogue/MGYG0000033/MGYG000003371.1/genome/MGYG000003371.1.fna	-306
8390	8084	./Mouse-Gut/ftp.ebi.ac.uk/pub/databases/metagenomics/mgnify_genomes/mouse-gut/v1.0/species_catalogue/MGYG0003666/MGYG000366673/genome/MGYG000366673.fna	-306
3912	3605	./Human-Gut/pub/databases/metagenomics/mgnify_genomes/human-gut/v2.0/species_catalogue/MGYG0000027/MGYG000002785/genome/MGYG000002785.fna	-307
22324	22016	./Cow-Rumen/ftp.ebi.ac.uk/pub/databases/metagenomics/mgnify_genomes/cow-rumen/v1.0/species_catalogue/MGYG0002904/MGYG000290486/genome/MGYG000290486.fna	-308
4239	3930	./Non-Model-Fish-Gut/ftp.ebi.ac.uk/pub/databases/metagenomics/mgnify_genomes/non-model-fish-gut/v2.0/species_catalogue/MGYG0002996/MGYG000299684/genome/MGYG000299684.fna	-309
6457	6148	./Human-Vaginal/ftp.ebi.ac.uk/pub/databases/metagenomics/mgnify_genomes/human-vaginal/v1.0/species_catalogue/MGYG0003040/MGYG000304005/genome/MGYG000304005.fna	-309
7544	7234	./Human-Gut/pub/databases/metagenomics/mgnify_genomes/human-gut/v2.0/species_catalogue/MGYG0000035/MGYG000003538/genome/MGYG000003538.fna	-310
7023	6713	./Pig-Gut/ftp.ebi.ac.uk/pub/databases/metagenomics/mgnify_genomes/pig-gut/v1.0/species_catalogue/MGYG0003014/MGYG000301488/genome/MGYG000301488.fna	-310
5865	5554	./Mouse-Gut/ftp.ebi.ac.uk/pub/databases/metagenomics/mgnify_genomes/mouse-gut/v1.0/species_catalogue/MGYG0003273/MGYG000327349/genome/MGYG000327349.fna	-311
21894	21583	./Mouse-Gut/ftp.ebi.ac.uk/pub/databases/metagenomics/mgnify_genomes/mouse-gut/v1.0/species_catalogue/MGYG0003525/MGYG000352581/genome/MGYG000352581.fna	-311
19088	18777	./Non-Model-Fish-Gut/ftp.ebi.ac.uk/pub/databases/metagenomics/mgnify_genomes/non-model-fish-gut/v2.0/species_catalogue/MGYG0002995/MGYG000299576/genome/MGYG000299576.fna	-311
4048	3737	./Human-Gut/pub/databases/metagenomics/mgnify_genomes/human-gut/v2.0/species_catalogue/MGYG0000017/MGYG000001724/genome/MGYG000001724.fna	-311
4035	3723	./Human-Gut/pub/databases/metagenomics/mgnify_genomes/human-gut/v2.0/species_catalogue/MGYG0000031/MGYG000003109/genome/MGYG000003109.fna	-312
14217	13905	./Mouse-Gut/ftp.ebi.ac.uk/pub/databases/metagenomics/mgnify_genomes/mouse-gut/v1.0/species_catalogue/MGYG0003243/MGYG000324345/genome/MGYG000324345.fna	-312
4717	4405	./Human-Gut/pub/databases/metagenomics/mgnify_genomes/human-gut/v2.0/species_catalogue/MGYG0000032/MGYG000003267/genome/MGYG000003267.fna	-312
3541	3228	./Human-Gut/pub/databases/metagenomics/mgnify_genomes/human-gut/v2.0/species_catalogue/MGYG0000039/MGYG000003904/genome/MGYG000003904.fna	-313
25884	25571	./Marine/ftp.ebi.ac.uk/pub/databases/metagenomics/mgnify_genomes/marine/v1.0/species_catalogue/MGYG0002965/MGYG000296562/genome/MGYG000296562.fna	-313
5845	5531	./Human-Gut/pub/databases/metagenomics/mgnify_genomes/human-gut/v2.0/species_catalogue/MGYG0000027/MGYG000002788/genome/MGYG000002788.fna	-314
15225	14911	./Human-Gut/pub/databases/metagenomics/mgnify_genomes/human-gut/v2.0/species_catalogue/MGYG0000033/MGYG000003381/genome/MGYG000003381.fna	-314
4419	4104	./Human-Gut/pub/databases/metagenomics/mgnify_genomes/human-gut/v2.0/species_catalogue/MGYG0000030/MGYG000003009/genome/MGYG000003009.fna	-315
4269	3954	./Mouse-Gut/ftp.ebi.ac.uk/pub/databases/metagenomics/mgnify_genomes/mouse-gut/v1.0/species_catalogue/MGYG0003872/MGYG000387283/genome/MGYG000387283.fna	-315
9130	8815	./Human-Gut/pub/databases/metagenomics/mgnify_genomes/human-gut/v2.0/species_catalogue/MGYG0000029/MGYG000002964/genome/MGYG000002964.fna	-315
17699	17384	./Human-Gut/pub/databases/metagenomics/mgnify_genomes/human-gut/v2.0/species_catalogue/MGYG0000032/MGYG000003253/genome/MGYG000003253.fna	-315
6210	5895	./Mouse-Gut/ftp.ebi.ac.uk/pub/databases/metagenomics/mgnify_genomes/mouse-gut/v1.0/species_catalogue/MGYG0003308/MGYG000330877/genome/MGYG000330877.fna	-315
5832	5516	./Human-Gut/pub/databases/metagenomics/mgnify_genomes/human-gut/v2.0/species_catalogue/MGYG0000029/MGYG000002982/genome/MGYG000002982.fna	-316
8936	8619	./Pig-Gut/ftp.ebi.ac.uk/pub/databases/metagenomics/mgnify_genomes/pig-gut/v1.0/species_catalogue/MGYG0003019/MGYG000301942/genome/MGYG000301942.fna	-317
5390	5073	./Pig-Gut/ftp.ebi.ac.uk/pub/databases/metagenomics/mgnify_genomes/pig-gut/v1.0/species_catalogue/MGYG0003024/MGYG000302429/genome/MGYG000302429.fna	-317
5629	5312	./Pig-Gut/ftp.ebi.ac.uk/pub/databases/metagenomics/mgnify_genomes/pig-gut/v1.0/species_catalogue/MGYG0003020/MGYG000302038/genome/MGYG000302038.fna	-317
1840	1522	./Human-Gut/pub/databases/metagenomics/mgnify_genomes/human-gut/v2.0/species_catalogue/MGYG0000034/MGYG000003499/genome/MGYG000003499.fna	-318
6197	5879	./Mouse-Gut/ftp.ebi.ac.uk/pub/databases/metagenomics/mgnify_genomes/mouse-gut/v1.0/species_catalogue/MGYG0003311/MGYG000331191/genome/MGYG000331191.fna	-318
2104	1785	./Human-Gut/pub/databases/metagenomics/mgnify_genomes/human-gut/v2.0/species_catalogue/MGYG0000035/MGYG000003524/genome/MGYG000003524.fna	-319
5814	5495	./Non-Model-Fish-Gut/ftp.ebi.ac.uk/pub/databases/metagenomics/mgnify_genomes/non-model-fish-gut/v2.0/species_catalogue/MGYG0002995/MGYG000299572/genome/MGYG000299572.fna	-319
9752	9431	./Mouse-Gut/ftp.ebi.ac.uk/pub/databases/metagenomics/mgnify_genomes/mouse-gut/v1.0/species_catalogue/MGYG0003237/MGYG000323725/genome/MGYG000323725.fna	-321
22696	22375	./Human-Gut/pub/databases/metagenomics/mgnify_genomes/human-gut/v2.0/species_catalogue/MGYG0000030/MGYG000003074/genome/MGYG000003074.fna	-321
8552	8231	./Mouse-Gut/ftp.ebi.ac.uk/pub/databases/metagenomics/mgnify_genomes/mouse-gut/v1.0/species_catalogue/MGYG0003312/MGYG000331288/genome/MGYG000331288.fna	-321
4765	4444	./Human-Oral/ftp.ebi.ac.uk/pub/databases/metagenomics/mgnify_genomes/human-oral/v1.0/species_catalogue/MGYG0002990/MGYG000299041/genome/MGYG000299041.fna	-321
2254	1931	./Human-Gut/pub/databases/metagenomics/mgnify_genomes/human-gut/v2.0/species_catalogue/MGYG0000035/MGYG000003599/genome/MGYG000003599.fna	-323
9281	8957	./Pig-Gut/ftp.ebi.ac.uk/pub/databases/metagenomics/mgnify_genomes/pig-gut/v1.0/species_catalogue/MGYG0003024/MGYG000302468/genome/MGYG000302468.fna	-324
2087	1762	./Human-Gut/pub/databases/metagenomics/mgnify_genomes/human-gut/v2.0/species_catalogue/MGYG0000032/MGYG000003271/genome/MGYG000003271.fna	-325
11026	10701	./Human-Gut/pub/databases/metagenomics/mgnify_genomes/human-gut/v2.0/species_catalogue/MGYG0000020/MGYG000002094/genome/MGYG000002094.fna	-325
4794	4469	./Mouse-Gut/ftp.ebi.ac.uk/pub/databases/metagenomics/mgnify_genomes/mouse-gut/v1.0/species_catalogue/MGYG0004028/MGYG000402809/genome/MGYG000402809.fna	-325
2866	2540	./Mouse-Gut/ftp.ebi.ac.uk/pub/databases/metagenomics/mgnify_genomes/mouse-gut/v1.0/species_catalogue/MGYG0003469/MGYG000346909/genome/MGYG000346909.fna	-326
5567	5240	./Human-Gut/pub/databases/metagenomics/mgnify_genomes/human-gut/v2.0/species_catalogue/MGYG0000034/MGYG000003414/genome/MGYG000003414.fna	-327
20136	19809	./Marine/ftp.ebi.ac.uk/pub/databases/metagenomics/mgnify_genomes/marine/v1.0/species_catalogue/MGYG0002963/MGYG000296365/genome/MGYG000296365.fna	-327
13590	13263	./Human-Gut/pub/databases/metagenomics/mgnify_genomes/human-gut/v2.0/species_catalogue/MGYG0000032/MGYG000003244/genome/MGYG000003244.fna	-327
5574	5246	./Marine/ftp.ebi.ac.uk/pub/databases/metagenomics/mgnify_genomes/marine/v1.0/species_catalogue/MGYG0002964/MGYG000296433/genome/MGYG000296433.fna	-328
5626	5298	./Pig-Gut/ftp.ebi.ac.uk/pub/databases/metagenomics/mgnify_genomes/pig-gut/v1.0/species_catalogue/MGYG0003017/MGYG000301705/genome/MGYG000301705.fna	-328
4960	4630	./Non-Model-Fish-Gut/ftp.ebi.ac.uk/pub/databases/metagenomics/mgnify_genomes/non-model-fish-gut/v2.0/species_catalogue/MGYG0002995/MGYG000299514/genome/MGYG000299514.fna	-330
6145	5815	./Human-Gut/pub/databases/metagenomics/mgnify_genomes/human-gut/v2.0/species_catalogue/MGYG0000026/MGYG000002654/genome/MGYG000002654.fna	-330
6903	6572	./Mouse-Gut/ftp.ebi.ac.uk/pub/databases/metagenomics/mgnify_genomes/mouse-gut/v1.0/species_catalogue/MGYG0003304/MGYG000330443/genome/MGYG000330443.fna	-331
9568	9236	./Mouse-Gut/ftp.ebi.ac.uk/pub/databases/metagenomics/mgnify_genomes/mouse-gut/v1.0/species_catalogue/MGYG0003282/MGYG000328221/genome/MGYG000328221.fna	-332
3513	3178	./Human-Gut/pub/databases/metagenomics/mgnify_genomes/human-gut/v2.0/species_catalogue/MGYG0000039/MGYG000003953/genome/MGYG000003953.fna	-335
2298	1962	./Human-Gut/pub/databases/metagenomics/mgnify_genomes/human-gut/v2.0/species_catalogue/MGYG0000035/MGYG000003557/genome/MGYG000003557.fna	-336
8567	8231	./Pig-Gut/ftp.ebi.ac.uk/pub/databases/metagenomics/mgnify_genomes/pig-gut/v1.0/species_catalogue/MGYG0003023/MGYG000302383/genome/MGYG000302383.fna	-336
2961	2624	./Human-Gut/pub/databases/metagenomics/mgnify_genomes/human-gut/v2.0/species_catalogue/MGYG0000037/MGYG000003766/genome/MGYG000003766.fna	-337
32376	32039	./Human-Gut/pub/databases/metagenomics/mgnify_genomes/human-gut/v2.0/species_catalogue/MGYG0000036/MGYG000003615/genome/MGYG000003615.fna	-337
4151	3813	./Human-Gut/pub/databases/metagenomics/mgnify_genomes/human-gut/v2.0/species_catalogue/MGYG0000027/MGYG000002769/genome/MGYG000002769.fna	-338
7347	7009	./Mouse-Gut/ftp.ebi.ac.uk/pub/databases/metagenomics/mgnify_genomes/mouse-gut/v1.0/species_catalogue/MGYG0003308/MGYG000330898/genome/MGYG000330898.fna	-338
9791	9452	./Mouse-Gut/ftp.ebi.ac.uk/pub/databases/metagenomics/mgnify_genomes/mouse-gut/v1.0/species_catalogue/MGYG0003309/MGYG000330962/genome/MGYG000330962.fna	-339
5100	4761	./Marine/ftp.ebi.ac.uk/pub/databases/metagenomics/mgnify_genomes/marine/v1.0/species_catalogue/MGYG0002972/MGYG000297270/genome/MGYG000297270.fna	-339
11631	11291	./Human-Gut/pub/databases/metagenomics/mgnify_genomes/human-gut/v2.0/species_catalogue/MGYG0000032/MGYG000003268/genome/MGYG000003268.fna	-340
3122	2780	./Human-Gut/pub/databases/metagenomics/mgnify_genomes/human-gut/v2.0/species_catalogue/MGYG0000037/MGYG000003764/genome/MGYG000003764.fna	-342
1912	1569	./Human-Gut/pub/databases/metagenomics/mgnify_genomes/human-gut/v2.0/species_catalogue/MGYG0000036/MGYG000003635/genome/MGYG000003635.fna	-343
3452	3109	./Marine/ftp.ebi.ac.uk/pub/databases/metagenomics/mgnify_genomes/marine/v1.0/species_catalogue/MGYG0002964/MGYG000296408/genome/MGYG000296408.fna	-343
2103	1759	./Human-Gut/pub/databases/metagenomics/mgnify_genomes/human-gut/v2.0/species_catalogue/MGYG0000048/MGYG000004857/genome/MGYG000004857.fna	-344
3120	2776	./Human-Gut/pub/databases/metagenomics/mgnify_genomes/human-gut/v2.0/species_catalogue/MGYG0000026/MGYG000002629/genome/MGYG000002629.fna	-344
4813	4467	./Non-Model-Fish-Gut/ftp.ebi.ac.uk/pub/databases/metagenomics/mgnify_genomes/non-model-fish-gut/v2.0/species_catalogue/MGYG0002995/MGYG000299518/genome/MGYG000299518.fna	-346
8065	7719	./Pig-Gut/ftp.ebi.ac.uk/pub/databases/metagenomics/mgnify_genomes/pig-gut/v1.0/species_catalogue/MGYG0003031/MGYG000303190/genome/MGYG000303190.fna	-346
5279	4933	./Pig-Gut/ftp.ebi.ac.uk/pub/databases/metagenomics/mgnify_genomes/pig-gut/v1.0/species_catalogue/MGYG0003033/MGYG000303321/genome/MGYG000303321.fna	-346
4719	4370	./Human-Gut/pub/databases/metagenomics/mgnify_genomes/human-gut/v2.0/species_catalogue/MGYG0000030/MGYG000003071/genome/MGYG000003071.fna	-349
12264	11915	./Marine/ftp.ebi.ac.uk/pub/databases/metagenomics/mgnify_genomes/marine/v1.0/species_catalogue/MGYG0002966/MGYG000296602/genome/MGYG000296602.fna	-349
10126	9775	./Human-Oral/ftp.ebi.ac.uk/pub/databases/metagenomics/mgnify_genomes/human-oral/v1.0/species_catalogue/MGYG0002985/MGYG000298547/genome/MGYG000298547.fna	-351
20905	20553	./Human-Gut/pub/databases/metagenomics/mgnify_genomes/human-gut/v2.0/species_catalogue/MGYG0000035/MGYG000003547/genome/MGYG000003547.fna	-352
4109	3756	./Human-Gut/pub/databases/metagenomics/mgnify_genomes/human-gut/v2.0/species_catalogue/MGYG0000029/MGYG000002950.1/genome/MGYG000002950.1.fna	-353
4722	4369	./Non-Model-Fish-Gut/ftp.ebi.ac.uk/pub/databases/metagenomics/mgnify_genomes/non-model-fish-gut/v2.0/species_catalogue/MGYG0002995/MGYG000299573/genome/MGYG000299573.fna	-353
15032	14679	./Mouse-Gut/ftp.ebi.ac.uk/pub/databases/metagenomics/mgnify_genomes/mouse-gut/v1.0/species_catalogue/MGYG0003309/MGYG000330961/genome/MGYG000330961.fna	-353
4326	3973	./Marine/ftp.ebi.ac.uk/pub/databases/metagenomics/mgnify_genomes/marine/v1.0/species_catalogue/MGYG0002962/MGYG000296245/genome/MGYG000296245.fna	-353
4785	4431	./Human-Gut/pub/databases/metagenomics/mgnify_genomes/human-gut/v2.0/species_catalogue/MGYG0000034/MGYG000003444/genome/MGYG000003444.fna	-354
5659	5305	./Marine/ftp.ebi.ac.uk/pub/databases/metagenomics/mgnify_genomes/marine/v1.0/species_catalogue/MGYG0002960/MGYG000296083/genome/MGYG000296083.fna	-354
30042	29688	./Mouse-Gut/ftp.ebi.ac.uk/pub/databases/metagenomics/mgnify_genomes/mouse-gut/v1.0/species_catalogue/MGYG0003273/MGYG000327334/genome/MGYG000327334.fna	-354
4135	3781	./Human-Gut/pub/databases/metagenomics/mgnify_genomes/human-gut/v2.0/species_catalogue/MGYG0000039/MGYG000003917/genome/MGYG000003917.fna	-354
6409	6054	./Mouse-Gut/ftp.ebi.ac.uk/pub/databases/metagenomics/mgnify_genomes/mouse-gut/v1.0/species_catalogue/MGYG0003312/MGYG000331230/genome/MGYG000331230.fna	-355
5638	5281	./Non-Model-Fish-Gut/ftp.ebi.ac.uk/pub/databases/metagenomics/mgnify_genomes/non-model-fish-gut/v2.0/species_catalogue/MGYG0002996/MGYG000299692/genome/MGYG000299692.fna	-357
19960	19603	./Mouse-Gut/ftp.ebi.ac.uk/pub/databases/metagenomics/mgnify_genomes/mouse-gut/v1.0/species_catalogue/MGYG0003306/MGYG000330624/genome/MGYG000330624.fna	-357
3620	3261	./Non-Model-Fish-Gut/ftp.ebi.ac.uk/pub/databases/metagenomics/mgnify_genomes/non-model-fish-gut/v2.0/species_catalogue/MGYG0002995/MGYG000299583/genome/MGYG000299583.fna	-359
1959	1600	./Human-Gut/pub/databases/metagenomics/mgnify_genomes/human-gut/v2.0/species_catalogue/MGYG0000047/MGYG000004730/genome/MGYG000004730.fna	-359
4244	3884	./Marine/ftp.ebi.ac.uk/pub/databases/metagenomics/mgnify_genomes/marine/v1.0/species_catalogue/MGYG0002967/MGYG000296728/genome/MGYG000296728.fna	-360
15718	15358	./Mouse-Gut/ftp.ebi.ac.uk/pub/databases/metagenomics/mgnify_genomes/mouse-gut/v1.0/species_catalogue/MGYG0003306/MGYG000330611/genome/MGYG000330611.fna	-360
26271	25909	./Human-Gut/pub/databases/metagenomics/mgnify_genomes/human-gut/v2.0/species_catalogue/MGYG0000016/MGYG000001649/genome/MGYG000001649.fna	-362
58761	58399	./Mouse-Gut/ftp.ebi.ac.uk/pub/databases/metagenomics/mgnify_genomes/mouse-gut/v1.0/species_catalogue/MGYG0003253/MGYG000325371/genome/MGYG000325371.fna	-362
3834	3472	./Human-Oral/ftp.ebi.ac.uk/pub/databases/metagenomics/mgnify_genomes/human-oral/v1.0/species_catalogue/MGYG0002981/MGYG000298177/genome/MGYG000298177.fna	-362
8809	8445	./Human-Gut/pub/databases/metagenomics/mgnify_genomes/human-gut/v2.0/species_catalogue/MGYG0000034/MGYG000003455/genome/MGYG000003455.fna	-364
4104	3740	./Non-Model-Fish-Gut/ftp.ebi.ac.uk/pub/databases/metagenomics/mgnify_genomes/non-model-fish-gut/v2.0/species_catalogue/MGYG0002995/MGYG000299508/genome/MGYG000299508.fna	-364
15783	15419	./Human-Gut/pub/databases/metagenomics/mgnify_genomes/human-gut/v2.0/species_catalogue/MGYG0000028/MGYG000002891/genome/MGYG000002891.fna	-364
5237	4869	./Marine/ftp.ebi.ac.uk/pub/databases/metagenomics/mgnify_genomes/marine/v1.0/species_catalogue/MGYG0002962/MGYG000296277/genome/MGYG000296277.fna	-368
4687	4318	./Pig-Gut/ftp.ebi.ac.uk/pub/databases/metagenomics/mgnify_genomes/pig-gut/v1.0/species_catalogue/MGYG0003032/MGYG000303225/genome/MGYG000303225.fna	-369
6640	6270	./Marine/ftp.ebi.ac.uk/pub/databases/metagenomics/mgnify_genomes/marine/v1.0/species_catalogue/MGYG0002965/MGYG000296581/genome/MGYG000296581.fna	-370
6032	5661	./Honeybee-Gut/ftp.ebi.ac.uk/pub/databases/metagenomics/mgnify_genomes/honeybee-gut/v1.0/species_catalogue/MGYG0003212/MGYG000321269/genome/MGYG000321269.fna	-371
4742	4370	./Human-Oral/ftp.ebi.ac.uk/pub/databases/metagenomics/mgnify_genomes/human-oral/v1.0/species_catalogue/MGYG0002987/MGYG000298726/genome/MGYG000298726.fna	-372
13882	13510	./Marine/ftp.ebi.ac.uk/pub/databases/metagenomics/mgnify_genomes/marine/v1.0/species_catalogue/MGYG0002971/MGYG000297151/genome/MGYG000297151.fna	-372
12315	11942	./Marine/ftp.ebi.ac.uk/pub/databases/metagenomics/mgnify_genomes/marine/v1.0/species_catalogue/MGYG0002962/MGYG000296241/genome/MGYG000296241.fna	-373
6700	6327	./Non-Model-Fish-Gut/ftp.ebi.ac.uk/pub/databases/metagenomics/mgnify_genomes/non-model-fish-gut/v2.0/species_catalogue/MGYG0002995/MGYG000299524/genome/MGYG000299524.fna	-373
4881	4507	./Mouse-Gut/ftp.ebi.ac.uk/pub/databases/metagenomics/mgnify_genomes/mouse-gut/v1.0/species_catalogue/MGYG0003253/MGYG000325347/genome/MGYG000325347.fna	-374
4533	4157	./Marine/ftp.ebi.ac.uk/pub/databases/metagenomics/mgnify_genomes/marine/v1.0/species_catalogue/MGYG0002965/MGYG000296512/genome/MGYG000296512.fna	-376
43927	43550	./Mouse-Gut/ftp.ebi.ac.uk/pub/databases/metagenomics/mgnify_genomes/mouse-gut/v1.0/species_catalogue/MGYG0003226/MGYG000322634/genome/MGYG000322634.fna	-377
11779	11402	./Mouse-Gut/ftp.ebi.ac.uk/pub/databases/metagenomics/mgnify_genomes/mouse-gut/v1.0/species_catalogue/MGYG0003305/MGYG000330584/genome/MGYG000330584.fna	-377
5973	5594	./Pig-Gut/ftp.ebi.ac.uk/pub/databases/metagenomics/mgnify_genomes/pig-gut/v1.0/species_catalogue/MGYG0003024/MGYG000302445/genome/MGYG000302445.fna	-379
39495	39116	./Human-Gut/pub/databases/metagenomics/mgnify_genomes/human-gut/v2.0/species_catalogue/MGYG0000032/MGYG000003236/genome/MGYG000003236.fna	-379
2534	2153	./Human-Gut/pub/databases/metagenomics/mgnify_genomes/human-gut/v2.0/species_catalogue/MGYG0000004/MGYG000000497/genome/MGYG000000497.fna	-381
12621	12239	./Marine/ftp.ebi.ac.uk/pub/databases/metagenomics/mgnify_genomes/marine/v1.0/species_catalogue/MGYG0002963/MGYG000296361/genome/MGYG000296361.fna	-382
26150	25768	./Mouse-Gut/ftp.ebi.ac.uk/pub/databases/metagenomics/mgnify_genomes/mouse-gut/v1.0/species_catalogue/MGYG0003885/MGYG000388556/genome/MGYG000388556.fna	-382
4700	4317	./Non-Model-Fish-Gut/ftp.ebi.ac.uk/pub/databases/metagenomics/mgnify_genomes/non-model-fish-gut/v2.0/species_catalogue/MGYG0002996/MGYG000299681/genome/MGYG000299681.fna	-383
41769	41386	./Mouse-Gut/ftp.ebi.ac.uk/pub/databases/metagenomics/mgnify_genomes/mouse-gut/v1.0/species_catalogue/MGYG0003241/MGYG000324148/genome/MGYG000324148.fna	-383
3814	3430	./Marine/ftp.ebi.ac.uk/pub/databases/metagenomics/mgnify_genomes/marine/v1.0/species_catalogue/MGYG0002972/MGYG000297267/genome/MGYG000297267.fna	-384
15359	14975	./Mouse-Gut/ftp.ebi.ac.uk/pub/databases/metagenomics/mgnify_genomes/mouse-gut/v1.0/species_catalogue/MGYG0003293/MGYG000329306/genome/MGYG000329306.fna	-384
6339	5954	./Pig-Gut/ftp.ebi.ac.uk/pub/databases/metagenomics/mgnify_genomes/pig-gut/v1.0/species_catalogue/MGYG0003024/MGYG000302443/genome/MGYG000302443.fna	-385
3298	2912	./Marine/ftp.ebi.ac.uk/pub/databases/metagenomics/mgnify_genomes/marine/v1.0/species_catalogue/MGYG0002969/MGYG000296979/genome/MGYG000296979.fna	-386
8703	8317	./Human-Gut/pub/databases/metagenomics/mgnify_genomes/human-gut/v2.0/species_catalogue/MGYG0000035/MGYG000003561/genome/MGYG000003561.fna	-386
23209	22823	./Mouse-Gut/ftp.ebi.ac.uk/pub/databases/metagenomics/mgnify_genomes/mouse-gut/v1.0/species_catalogue/MGYG0003313/MGYG000331318/genome/MGYG000331318.fna	-386
4954	4566	./Pig-Gut/ftp.ebi.ac.uk/pub/databases/metagenomics/mgnify_genomes/pig-gut/v1.0/species_catalogue/MGYG0003020/MGYG000302023/genome/MGYG000302023.fna	-388
21540	21149	./Non-Model-Fish-Gut/ftp.ebi.ac.uk/pub/databases/metagenomics/mgnify_genomes/non-model-fish-gut/v2.0/species_catalogue/MGYG0002995/MGYG000299571/genome/MGYG000299571.fna	-391
3034	2641	./Human-Gut/pub/databases/metagenomics/mgnify_genomes/human-gut/v2.0/species_catalogue/MGYG0000029/MGYG000002931/genome/MGYG000002931.fna	-393
23467	23074	./Human-Gut/pub/databases/metagenomics/mgnify_genomes/human-gut/v2.0/species_catalogue/MGYG0000032/MGYG000003259/genome/MGYG000003259.fna	-393
4244	3849	./Non-Model-Fish-Gut/ftp.ebi.ac.uk/pub/databases/metagenomics/mgnify_genomes/non-model-fish-gut/v2.0/species_catalogue/MGYG0002995/MGYG000299554/genome/MGYG000299554.fna	-395
10286	9890	./Human-Oral/ftp.ebi.ac.uk/pub/databases/metagenomics/mgnify_genomes/human-oral/v1.0/species_catalogue/MGYG0002985/MGYG000298506/genome/MGYG000298506.fna	-396
13598	13200	./Human-Oral/ftp.ebi.ac.uk/pub/databases/metagenomics/mgnify_genomes/human-oral/v1.0/species_catalogue/MGYG0002990/MGYG000299017/genome/MGYG000299017.fna	-398
29635	29235	./Human-Gut/pub/databases/metagenomics/mgnify_genomes/human-gut/v2.0/species_catalogue/MGYG0000028/MGYG000002893/genome/MGYG000002893.fna	-400
4785	4383	./Human-Gut/pub/databases/metagenomics/mgnify_genomes/human-gut/v2.0/species_catalogue/MGYG0000029/MGYG000002902/genome/MGYG000002902.fna	-402
4292	3889	./Pig-Gut/ftp.ebi.ac.uk/pub/databases/metagenomics/mgnify_genomes/pig-gut/v1.0/species_catalogue/MGYG0003031/MGYG000303197/genome/MGYG000303197.fna	-403
18509	18104	./Mouse-Gut/ftp.ebi.ac.uk/pub/databases/metagenomics/mgnify_genomes/mouse-gut/v1.0/species_catalogue/MGYG0003310/MGYG000331030/genome/MGYG000331030.fna	-405
19003	18597	./Human-Oral/ftp.ebi.ac.uk/pub/databases/metagenomics/mgnify_genomes/human-oral/v1.0/species_catalogue/MGYG0002992/MGYG000299211/genome/MGYG000299211.fna	-406
23796	23390	./Mouse-Gut/ftp.ebi.ac.uk/pub/databases/metagenomics/mgnify_genomes/mouse-gut/v1.0/species_catalogue/MGYG0003230/MGYG000323028/genome/MGYG000323028.fna	-406
3575	3164	./Human-Gut/pub/databases/metagenomics/mgnify_genomes/human-gut/v2.0/species_catalogue/MGYG0000036/MGYG000003644/genome/MGYG000003644.fna	-411
21735	21324	./Mouse-Gut/ftp.ebi.ac.uk/pub/databases/metagenomics/mgnify_genomes/mouse-gut/v1.0/species_catalogue/MGYG0003272/MGYG000327215/genome/MGYG000327215.fna	-411
15013	14601	./Human-Gut/pub/databases/metagenomics/mgnify_genomes/human-gut/v2.0/species_catalogue/MGYG0000012/MGYG000001250/genome/MGYG000001250.fna	-412
4818	4404	./Mouse-Gut/ftp.ebi.ac.uk/pub/databases/metagenomics/mgnify_genomes/mouse-gut/v1.0/species_catalogue/MGYG0003238/MGYG000323898/genome/MGYG000323898.fna	-414
14915	14501	./Pig-Gut/ftp.ebi.ac.uk/pub/databases/metagenomics/mgnify_genomes/pig-gut/v1.0/species_catalogue/MGYG0003019/MGYG000301949/genome/MGYG000301949.fna	-414
5533	5118	./Mouse-Gut/ftp.ebi.ac.uk/pub/databases/metagenomics/mgnify_genomes/mouse-gut/v1.0/species_catalogue/MGYG0003311/MGYG000331115/genome/MGYG000331115.fna	-415
8305	7889	./Human-Gut/pub/databases/metagenomics/mgnify_genomes/human-gut/v2.0/species_catalogue/MGYG0000016/MGYG000001662/genome/MGYG000001662.fna	-416
4252	3836	./Mouse-Gut/ftp.ebi.ac.uk/pub/databases/metagenomics/mgnify_genomes/mouse-gut/v1.0/species_catalogue/MGYG0003266/MGYG000326629/genome/MGYG000326629.fna	-416
18958	18541	./Human-Gut/pub/databases/metagenomics/mgnify_genomes/human-gut/v2.0/species_catalogue/MGYG0000004/MGYG000000473/genome/MGYG000000473.fna	-417
32877	32456	./Mouse-Gut/ftp.ebi.ac.uk/pub/databases/metagenomics/mgnify_genomes/mouse-gut/v1.0/species_catalogue/MGYG0003227/MGYG000322720/genome/MGYG000322720.fna	-421
30247	29820	./Human-Gut/pub/databases/metagenomics/mgnify_genomes/human-gut/v2.0/species_catalogue/MGYG0000033/MGYG000003339/genome/MGYG000003339.fna	-427
32959	32532	./Human-Gut/pub/databases/metagenomics/mgnify_genomes/human-gut/v2.0/species_catalogue/MGYG0000019/MGYG000001955/genome/MGYG000001955.fna	-427
6949	6518	./Marine/ftp.ebi.ac.uk/pub/databases/metagenomics/mgnify_genomes/marine/v1.0/species_catalogue/MGYG0002967/MGYG000296700/genome/MGYG000296700.fna	-431
5349	4913	./Pig-Gut/ftp.ebi.ac.uk/pub/databases/metagenomics/mgnify_genomes/pig-gut/v1.0/species_catalogue/MGYG0003022/MGYG000302293/genome/MGYG000302293.fna	-436
24227	23786	./Human-Gut/pub/databases/metagenomics/mgnify_genomes/human-gut/v2.0/species_catalogue/MGYG0000005/MGYG000000548/genome/MGYG000000548.fna	-441
21499	21057	./Pig-Gut/ftp.ebi.ac.uk/pub/databases/metagenomics/mgnify_genomes/pig-gut/v1.0/species_catalogue/MGYG0003017/MGYG000301721/genome/MGYG000301721.fna	-442
17628	17185	./Marine/ftp.ebi.ac.uk/pub/databases/metagenomics/mgnify_genomes/marine/v1.0/species_catalogue/MGYG0002971/MGYG000297154/genome/MGYG000297154.fna	-443
9932	9488	./Mouse-Gut/ftp.ebi.ac.uk/pub/databases/metagenomics/mgnify_genomes/mouse-gut/v1.0/species_catalogue/MGYG0003269/MGYG000326902/genome/MGYG000326902.fna	-444
21735	21291	./Human-Gut/pub/databases/metagenomics/mgnify_genomes/human-gut/v2.0/species_catalogue/MGYG0000035/MGYG000003559/genome/MGYG000003559.fna	-444
11907	11463	./Mouse-Gut/ftp.ebi.ac.uk/pub/databases/metagenomics/mgnify_genomes/mouse-gut/v1.0/species_catalogue/MGYG0004105/MGYG000410598/genome/MGYG000410598.fna	-444
19713	19255	./Human-Gut/pub/databases/metagenomics/mgnify_genomes/human-gut/v2.0/species_catalogue/MGYG0000034/MGYG000003445/genome/MGYG000003445.fna	-458
25370	24911	./Human-Oral/ftp.ebi.ac.uk/pub/databases/metagenomics/mgnify_genomes/human-oral/v1.0/species_catalogue/MGYG0002981/MGYG000298113/genome/MGYG000298113.fna	-459
23373	22912	./Human-Gut/pub/databases/metagenomics/mgnify_genomes/human-gut/v2.0/species_catalogue/MGYG0000005/MGYG000000518/genome/MGYG000000518.fna	-461
33415	32954	./Human-Gut/pub/databases/metagenomics/mgnify_genomes/human-gut/v2.0/species_catalogue/MGYG0000005/MGYG000000531/genome/MGYG000000531.fna	-461
57954	57493	./Human-Gut/pub/databases/metagenomics/mgnify_genomes/human-gut/v2.0/species_catalogue/MGYG0000017/MGYG000001759/genome/MGYG000001759.fna	-461
47649	47188	./Human-Gut/pub/databases/metagenomics/mgnify_genomes/human-gut/v2.0/species_catalogue/MGYG0000028/MGYG000002844/genome/MGYG000002844.fna	-461
40386	39925	./Human-Gut/pub/databases/metagenomics/mgnify_genomes/human-gut/v2.0/species_catalogue/MGYG0000028/MGYG000002888/genome/MGYG000002888.fna	-461
51637	51176	./Human-Gut/pub/databases/metagenomics/mgnify_genomes/human-gut/v2.0/species_catalogue/MGYG0000033/MGYG000003363/genome/MGYG000003363.fna	-461
34555	34094	./Human-Gut/pub/databases/metagenomics/mgnify_genomes/human-gut/v2.0/species_catalogue/MGYG0000035/MGYG000003529/genome/MGYG000003529.fna	-461
32439	31978	./Human-Gut/pub/databases/metagenomics/mgnify_genomes/human-gut/v2.0/species_catalogue/MGYG0000037/MGYG000003759/genome/MGYG000003759.fna	-461
38048	37587	./Human-Oral/ftp.ebi.ac.uk/pub/databases/metagenomics/mgnify_genomes/human-oral/v1.0/species_catalogue/MGYG0002982/MGYG000298200/genome/MGYG000298200.fna	-461
52964	52503	./Marine/ftp.ebi.ac.uk/pub/databases/metagenomics/mgnify_genomes/marine/v1.0/species_catalogue/MGYG0002960/MGYG000296014/genome/MGYG000296014.fna	-461
39320	38859	./Marine/ftp.ebi.ac.uk/pub/databases/metagenomics/mgnify_genomes/marine/v1.0/species_catalogue/MGYG0002963/MGYG000296351/genome/MGYG000296351.fna	-461
32544	32083	./Marine/ftp.ebi.ac.uk/pub/databases/metagenomics/mgnify_genomes/marine/v1.0/species_catalogue/MGYG0002966/MGYG000296615/genome/MGYG000296615.fna	-461
52317	51856	./Marine/ftp.ebi.ac.uk/pub/databases/metagenomics/mgnify_genomes/marine/v1.0/species_catalogue/MGYG0002971/MGYG000297157/genome/MGYG000297157.fna	-461
66328	65867	./Marine/ftp.ebi.ac.uk/pub/databases/metagenomics/mgnify_genomes/marine/v1.0/species_catalogue/MGYG0002973/MGYG000297305/genome/MGYG000297305.fna	-461
43365	42904	./Marine/ftp.ebi.ac.uk/pub/databases/metagenomics/mgnify_genomes/marine/v1.0/species_catalogue/MGYG0002973/MGYG000297392/genome/MGYG000297392.fna	-461
11767	11306	./Mouse-Gut/ftp.ebi.ac.uk/pub/databases/metagenomics/mgnify_genomes/mouse-gut/v1.0/species_catalogue/MGYG0003237/MGYG000323767/genome/MGYG000323767.fna	-461
53603	53142	./Mouse-Gut/ftp.ebi.ac.uk/pub/databases/metagenomics/mgnify_genomes/mouse-gut/v1.0/species_catalogue/MGYG0003240/MGYG000324065/genome/MGYG000324065.fna	-461
47234	46773	./Mouse-Gut/ftp.ebi.ac.uk/pub/databases/metagenomics/mgnify_genomes/mouse-gut/v1.0/species_catalogue/MGYG0003269/MGYG000326933/genome/MGYG000326933.fna	-461
43890	43429	./Mouse-Gut/ftp.ebi.ac.uk/pub/databases/metagenomics/mgnify_genomes/mouse-gut/v1.0/species_catalogue/MGYG0003271/MGYG000327196/genome/MGYG000327196.fna	-461
41772	41311	./Mouse-Gut/ftp.ebi.ac.uk/pub/databases/metagenomics/mgnify_genomes/mouse-gut/v1.0/species_catalogue/MGYG0003457/MGYG000345714/genome/MGYG000345714.fna	-461
36528	36067	./Mouse-Gut/ftp.ebi.ac.uk/pub/databases/metagenomics/mgnify_genomes/mouse-gut/v1.0/species_catalogue/MGYG0004046/MGYG000404651/genome/MGYG000404651.fna	-461
54724	54263	./Marine/ftp.ebi.ac.uk/pub/databases/metagenomics/mgnify_genomes/marine/v1.0/species_catalogue/MGYG0002972/MGYG000297264/genome/MGYG000297264.fna	-461
30710	30249	./Mouse-Gut/ftp.ebi.ac.uk/pub/databases/metagenomics/mgnify_genomes/mouse-gut/v1.0/species_catalogue/MGYG0003269/MGYG000326934/genome/MGYG000326934.fna	-461
24614	24153	./Human-Gut/pub/databases/metagenomics/mgnify_genomes/human-gut/v2.0/species_catalogue/MGYG0000033/MGYG000003364/genome/MGYG000003364.fna	-461
22693	22232	./Non-Model-Fish-Gut/ftp.ebi.ac.uk/pub/databases/metagenomics/mgnify_genomes/non-model-fish-gut/v2.0/species_catalogue/MGYG0002995/MGYG000299539/genome/MGYG000299539.fna	-461
42494	42033	./Marine/ftp.ebi.ac.uk/pub/databases/metagenomics/mgnify_genomes/marine/v1.0/species_catalogue/MGYG0002968/MGYG000296850/genome/MGYG000296850.fna	-461
37449	36988	./Human-Gut/pub/databases/metagenomics/mgnify_genomes/human-gut/v2.0/species_catalogue/MGYG0000033/MGYG000003327/genome/MGYG000003327.fna	-461
55249	54788	./Mouse-Gut/ftp.ebi.ac.uk/pub/databases/metagenomics/mgnify_genomes/mouse-gut/v1.0/species_catalogue/MGYG0003227/MGYG000322701/genome/MGYG000322701.fna	-461
82629	82168	./Mouse-Gut/ftp.ebi.ac.uk/pub/databases/metagenomics/mgnify_genomes/mouse-gut/v1.0/species_catalogue/MGYG0003240/MGYG000324055/genome/MGYG000324055.fna	-461
21943	21482	./Human-Gut/pub/databases/metagenomics/mgnify_genomes/human-gut/v2.0/species_catalogue/MGYG0000034/MGYG000003448/genome/MGYG000003448.fna	-461
78236	77775	./Human-Gut/pub/databases/metagenomics/mgnify_genomes/human-gut/v2.0/species_catalogue/MGYG0000033/MGYG000003378/genome/MGYG000003378.fna	-461
28897	28436	./Human-Gut/pub/databases/metagenomics/mgnify_genomes/human-gut/v2.0/species_catalogue/MGYG0000016/MGYG000001652/genome/MGYG000001652.fna	-461
67917	67456	./Mouse-Gut/ftp.ebi.ac.uk/pub/databases/metagenomics/mgnify_genomes/mouse-gut/v1.0/species_catalogue/MGYG0003274/MGYG000327457/genome/MGYG000327457.fna	-461
40474	40013	./Mouse-Gut/ftp.ebi.ac.uk/pub/databases/metagenomics/mgnify_genomes/mouse-gut/v1.0/species_catalogue/MGYG0003275/MGYG000327534/genome/MGYG000327534.fna	-461
29969	29508	./Human-Gut/pub/databases/metagenomics/mgnify_genomes/human-gut/v2.0/species_catalogue/MGYG0000035/MGYG000003549/genome/MGYG000003549.fna	-461
53049	52588	./Human-Gut/pub/databases/metagenomics/mgnify_genomes/human-gut/v2.0/species_catalogue/MGYG0000046/MGYG000004615/genome/MGYG000004615.fna	-461
112430	111969	./Human-Gut/pub/databases/metagenomics/mgnify_genomes/human-gut/v2.0/species_catalogue/MGYG0000015/MGYG000001571/genome/MGYG000001571.fna	-461
68165	67704	./Marine/ftp.ebi.ac.uk/pub/databases/metagenomics/mgnify_genomes/marine/v1.0/species_catalogue/MGYG0002973/MGYG000297389/genome/MGYG000297389.fna	-461
58186	57725	./Human-Gut/pub/databases/metagenomics/mgnify_genomes/human-gut/v2.0/species_catalogue/MGYG0000004/MGYG000000485/genome/MGYG000000485.fna	-461
76748	76287	./Human-Oral/ftp.ebi.ac.uk/pub/databases/metagenomics/mgnify_genomes/human-oral/v1.0/species_catalogue/MGYG0002985/MGYG000298526/genome/MGYG000298526.fna	-461
74808	74347	./Human-Gut/pub/databases/metagenomics/mgnify_genomes/human-gut/v2.0/species_catalogue/MGYG0000037/MGYG000003777/genome/MGYG000003777.fna	-461
71157	70696	./Mouse-Gut/ftp.ebi.ac.uk/pub/databases/metagenomics/mgnify_genomes/mouse-gut/v1.0/species_catalogue/MGYG0004059/MGYG000405972/genome/MGYG000405972.fna	-461
54022	53561	./Marine/ftp.ebi.ac.uk/pub/databases/metagenomics/mgnify_genomes/marine/v1.0/species_catalogue/MGYG0002967/MGYG000296784/genome/MGYG000296784.fna	-461
33665	33204	./Human-Gut/pub/databases/metagenomics/mgnify_genomes/human-gut/v2.0/species_catalogue/MGYG0000004/MGYG000000498/genome/MGYG000000498.fna	-461
42038	41577	./Mouse-Gut/ftp.ebi.ac.uk/pub/databases/metagenomics/mgnify_genomes/mouse-gut/v1.0/species_catalogue/MGYG0003227/MGYG000322779/genome/MGYG000322779.fna	-461
31300	30839	./Pig-Gut/ftp.ebi.ac.uk/pub/databases/metagenomics/mgnify_genomes/pig-gut/v1.0/species_catalogue/MGYG0003018/MGYG000301841/genome/MGYG000301841.fna	-461
51090	50629	./Non-Model-Fish-Gut/ftp.ebi.ac.uk/pub/databases/metagenomics/mgnify_genomes/non-model-fish-gut/v2.0/species_catalogue/MGYG0002996/MGYG000299680/genome/MGYG000299680.fna	-461
87668	87207	./Mouse-Gut/ftp.ebi.ac.uk/pub/databases/metagenomics/mgnify_genomes/mouse-gut/v1.0/species_catalogue/MGYG0003225/MGYG000322542/genome/MGYG000322542.fna	-461
46128	45667	./Human-Gut/pub/databases/metagenomics/mgnify_genomes/human-gut/v2.0/species_catalogue/MGYG0000004/MGYG000000480/genome/MGYG000000480.fna	-461
44436	43975	./Human-Oral/ftp.ebi.ac.uk/pub/databases/metagenomics/mgnify_genomes/human-oral/v1.0/species_catalogue/MGYG0002980/MGYG000298083/genome/MGYG000298083.fna	-461
40016	39555	./Pig-Gut/ftp.ebi.ac.uk/pub/databases/metagenomics/mgnify_genomes/pig-gut/v1.0/species_catalogue/MGYG0003031/MGYG000303171/genome/MGYG000303171.fna	-461
63566	63105	./Pig-Gut/ftp.ebi.ac.uk/pub/databases/metagenomics/mgnify_genomes/pig-gut/v1.0/species_catalogue/MGYG0003033/MGYG000303314/genome/MGYG000303314.fna	-461
69526	69065	./Non-Model-Fish-Gut/ftp.ebi.ac.uk/pub/databases/metagenomics/mgnify_genomes/non-model-fish-gut/v2.0/species_catalogue/MGYG0002995/MGYG000299528/genome/MGYG000299528.fna	-461
31926	31465	./Mouse-Gut/ftp.ebi.ac.uk/pub/databases/metagenomics/mgnify_genomes/mouse-gut/v1.0/species_catalogue/MGYG0003310/MGYG000331096/genome/MGYG000331096.fna	-461
29525	29064	./Mouse-Gut/ftp.ebi.ac.uk/pub/databases/metagenomics/mgnify_genomes/mouse-gut/v1.0/species_catalogue/MGYG0003631/MGYG000363154/genome/MGYG000363154.fna	-461
1419882	1419421	./Human-Gut/pub/databases/metagenomics/mgnify_genomes/human-gut/v2.0/species_catalogue/MGYG0000015/MGYG000001540/genome/MGYG000001540.fna	-461
49127	48666	./Human-Gut/pub/databases/metagenomics/mgnify_genomes/human-gut/v2.0/species_catalogue/MGYG0000037/MGYG000003727/genome/MGYG000003727.fna	-461
79081	78620	./Human-Gut/pub/databases/metagenomics/mgnify_genomes/human-gut/v2.0/species_catalogue/MGYG0000027/MGYG000002786/genome/MGYG000002786.fna	-461
135065	134604	./Human-Gut/pub/databases/metagenomics/mgnify_genomes/human-gut/v2.0/species_catalogue/MGYG0000034/MGYG000003481/genome/MGYG000003481.fna	-461
35016	34555	./Mouse-Gut/ftp.ebi.ac.uk/pub/databases/metagenomics/mgnify_genomes/mouse-gut/v1.0/species_catalogue/MGYG0003312/MGYG000331279/genome/MGYG000331279.fna	-461
37084	36623	./Human-Gut/pub/databases/metagenomics/mgnify_genomes/human-gut/v2.0/species_catalogue/MGYG0000037/MGYG000003717/genome/MGYG000003717.fna	-461
52662	52201	./Human-Gut/pub/databases/metagenomics/mgnify_genomes/human-gut/v2.0/species_catalogue/MGYG0000034/MGYG000003450/genome/MGYG000003450.fna	-461
37549	37088	./Mouse-Gut/ftp.ebi.ac.uk/pub/databases/metagenomics/mgnify_genomes/mouse-gut/v1.0/species_catalogue/MGYG0003226/MGYG000322689/genome/MGYG000322689.fna	-461
44782	44321	./Mouse-Gut/ftp.ebi.ac.uk/pub/databases/metagenomics/mgnify_genomes/mouse-gut/v1.0/species_catalogue/MGYG0003284/MGYG000328451/genome/MGYG000328451.fna	-461
110023	109562	./Mouse-Gut/ftp.ebi.ac.uk/pub/databases/metagenomics/mgnify_genomes/mouse-gut/v1.0/species_catalogue/MGYG0003300/MGYG000330031/genome/MGYG000330031.fna	-461
39961	39500	./Mouse-Gut/ftp.ebi.ac.uk/pub/databases/metagenomics/mgnify_genomes/mouse-gut/v1.0/species_catalogue/MGYG0003266/MGYG000326680/genome/MGYG000326680.fna	-461
31607	31146	./Human-Gut/pub/databases/metagenomics/mgnify_genomes/human-gut/v2.0/species_catalogue/MGYG0000021/MGYG000002117/genome/MGYG000002117.fna	-461
34208	33747	./Human-Gut/pub/databases/metagenomics/mgnify_genomes/human-gut/v2.0/species_catalogue/MGYG0000029/MGYG000002951/genome/MGYG000002951.fna	-461
78676	78215	./Non-Model-Fish-Gut/ftp.ebi.ac.uk/pub/databases/metagenomics/mgnify_genomes/non-model-fish-gut/v2.0/species_catalogue/MGYG0002995/MGYG000299547/genome/MGYG000299547.fna	-461
65414	64953	./Mouse-Gut/ftp.ebi.ac.uk/pub/databases/metagenomics/mgnify_genomes/mouse-gut/v1.0/species_catalogue/MGYG0003307/MGYG000330714/genome/MGYG000330714.fna	-461
42966	42505	./Mouse-Gut/ftp.ebi.ac.uk/pub/databases/metagenomics/mgnify_genomes/mouse-gut/v1.0/species_catalogue/MGYG0003282/MGYG000328228/genome/MGYG000328228.fna	-461
32705	32244	./Human-Gut/pub/databases/metagenomics/mgnify_genomes/human-gut/v2.0/species_catalogue/MGYG0000036/MGYG000003610/genome/MGYG000003610.fna	-461
49278	48817	./Human-Gut/pub/databases/metagenomics/mgnify_genomes/human-gut/v2.0/species_catalogue/MGYG0000026/MGYG000002628/genome/MGYG000002628.fna	-461
61727	61266	./Marine/ftp.ebi.ac.uk/pub/databases/metagenomics/mgnify_genomes/marine/v1.0/species_catalogue/MGYG0002973/MGYG000297365/genome/MGYG000297365.fna	-461
79535	79074	./Marine/ftp.ebi.ac.uk/pub/databases/metagenomics/mgnify_genomes/marine/v1.0/species_catalogue/MGYG0002968/MGYG000296847/genome/MGYG000296847.fna	-461
64261	63800	./Human-Gut/pub/databases/metagenomics/mgnify_genomes/human-gut/v2.0/species_catalogue/MGYG0000045/MGYG000004582/genome/MGYG000004582.fna	-461
60526	60065	./Mouse-Gut/ftp.ebi.ac.uk/pub/databases/metagenomics/mgnify_genomes/mouse-gut/v1.0/species_catalogue/MGYG0003271/MGYG000327184/genome/MGYG000327184.fna	-461
88406	87945	./Mouse-Gut/ftp.ebi.ac.uk/pub/databases/metagenomics/mgnify_genomes/mouse-gut/v1.0/species_catalogue/MGYG0003225/MGYG000322593/genome/MGYG000322593.fna	-461
59708	59247	./Human-Gut/pub/databases/metagenomics/mgnify_genomes/human-gut/v2.0/species_catalogue/MGYG0000035/MGYG000003550/genome/MGYG000003550.fna	-461
37753	37292	./Mouse-Gut/ftp.ebi.ac.uk/pub/databases/metagenomics/mgnify_genomes/mouse-gut/v1.0/species_catalogue/MGYG0003222/MGYG000322265/genome/MGYG000322265.fna	-461
41489	41028	./Marine/ftp.ebi.ac.uk/pub/databases/metagenomics/mgnify_genomes/marine/v1.0/species_catalogue/MGYG0002969/MGYG000296968/genome/MGYG000296968.fna	-461
19228	18767	./Human-Gut/pub/databases/metagenomics/mgnify_genomes/human-gut/v2.0/species_catalogue/MGYG0000029/MGYG000002903/genome/MGYG000002903.fna	-461
71550	71089	./Non-Model-Fish-Gut/ftp.ebi.ac.uk/pub/databases/metagenomics/mgnify_genomes/non-model-fish-gut/v2.0/species_catalogue/MGYG0002995/MGYG000299550/genome/MGYG000299550.fna	-461
46174	45713	./Human-Gut/pub/databases/metagenomics/mgnify_genomes/human-gut/v2.0/species_catalogue/MGYG0000034/MGYG000003440/genome/MGYG000003440.fna	-461
25817	25356	./Marine/ftp.ebi.ac.uk/pub/databases/metagenomics/mgnify_genomes/marine/v1.0/species_catalogue/MGYG0002967/MGYG000296766/genome/MGYG000296766.fna	-461
138431	137970	./Human-Gut/pub/databases/metagenomics/mgnify_genomes/human-gut/v2.0/species_catalogue/MGYG0000016/MGYG000001661/genome/MGYG000001661.fna	-461
28375	27914	./Human-Gut/pub/databases/metagenomics/mgnify_genomes/human-gut/v2.0/species_catalogue/MGYG0000037/MGYG000003738/genome/MGYG000003738.fna	-461
57487	57026	./Mouse-Gut/ftp.ebi.ac.uk/pub/databases/metagenomics/mgnify_genomes/mouse-gut/v1.0/species_catalogue/MGYG0003268/MGYG000326882/genome/MGYG000326882.fna	-461
36414	35953	./Non-Model-Fish-Gut/ftp.ebi.ac.uk/pub/databases/metagenomics/mgnify_genomes/non-model-fish-gut/v2.0/species_catalogue/MGYG0002995/MGYG000299504/genome/MGYG000299504.fna	-461
17176	16715	./Human-Oral/ftp.ebi.ac.uk/pub/databases/metagenomics/mgnify_genomes/human-oral/v1.0/species_catalogue/MGYG0002985/MGYG000298570/genome/MGYG000298570.fna	-461
54552	54091	./Mouse-Gut/ftp.ebi.ac.uk/pub/databases/metagenomics/mgnify_genomes/mouse-gut/v1.0/species_catalogue/MGYG0003227/MGYG000322788/genome/MGYG000322788.fna	-461
36720	36259	./Mouse-Gut/ftp.ebi.ac.uk/pub/databases/metagenomics/mgnify_genomes/mouse-gut/v1.0/species_catalogue/MGYG0003309/MGYG000330994/genome/MGYG000330994.fna	-461
27754	27293	./Human-Gut/pub/databases/metagenomics/mgnify_genomes/human-gut/v2.0/species_catalogue/MGYG0000004/MGYG000000466/genome/MGYG000000466.fna	-461
45945	45484	./Pig-Gut/ftp.ebi.ac.uk/pub/databases/metagenomics/mgnify_genomes/pig-gut/v1.0/species_catalogue/MGYG0003023/MGYG000302338/genome/MGYG000302338.fna	-461
49603	49142	./Cow-Rumen/ftp.ebi.ac.uk/pub/databases/metagenomics/mgnify_genomes/cow-rumen/v1.0/species_catalogue/MGYG0002932/MGYG000293244/genome/MGYG000293244.fna	-461
24935	24474	./Mouse-Gut/ftp.ebi.ac.uk/pub/databases/metagenomics/mgnify_genomes/mouse-gut/v1.0/species_catalogue/MGYG0003258/MGYG000325851/genome/MGYG000325851.fna	-461
161953	161492	./Human-Gut/pub/databases/metagenomics/mgnify_genomes/human-gut/v2.0/species_catalogue/MGYG0000027/MGYG000002778/genome/MGYG000002778.fna	-461
29144	28683	./Human-Gut/pub/databases/metagenomics/mgnify_genomes/human-gut/v2.0/species_catalogue/MGYG0000021/MGYG000002114/genome/MGYG000002114.fna	-461
41698	41237	./Human-Gut/pub/databases/metagenomics/mgnify_genomes/human-gut/v2.0/species_catalogue/MGYG0000030/MGYG000003017/genome/MGYG000003017.fna	-461
44465	44004	./Human-Gut/pub/databases/metagenomics/mgnify_genomes/human-gut/v2.0/species_catalogue/MGYG0000035/MGYG000003581/genome/MGYG000003581.fna	-461
36974	36513	./Human-Oral/ftp.ebi.ac.uk/pub/databases/metagenomics/mgnify_genomes/human-oral/v1.0/species_catalogue/MGYG0002989/MGYG000298944/genome/MGYG000298944.fna	-461
48165	47704	./Human-Gut/pub/databases/metagenomics/mgnify_genomes/human-gut/v2.0/species_catalogue/MGYG0000034/MGYG000003479/genome/MGYG000003479.fna	-461
45795	45334	./Marine/ftp.ebi.ac.uk/pub/databases/metagenomics/mgnify_genomes/marine/v1.0/species_catalogue/MGYG0002962/MGYG000296250/genome/MGYG000296250.fna	-461
43825	43364	./Human-Gut/pub/databases/metagenomics/mgnify_genomes/human-gut/v2.0/species_catalogue/MGYG0000027/MGYG000002783/genome/MGYG000002783.fna	-461
33818	33357	./Human-Gut/pub/databases/metagenomics/mgnify_genomes/human-gut/v2.0/species_catalogue/MGYG0000030/MGYG000003013/genome/MGYG000003013.fna	-461
107817	107356	./Human-Oral/ftp.ebi.ac.uk/pub/databases/metagenomics/mgnify_genomes/human-oral/v1.0/species_catalogue/MGYG0002989/MGYG000298937/genome/MGYG000298937.fna	-461
44792	44331	./Marine/ftp.ebi.ac.uk/pub/databases/metagenomics/mgnify_genomes/marine/v1.0/species_catalogue/MGYG0002962/MGYG000296264/genome/MGYG000296264.fna	-461
66904	66443	./Marine/ftp.ebi.ac.uk/pub/databases/metagenomics/mgnify_genomes/marine/v1.0/species_catalogue/MGYG0002971/MGYG000297162/genome/MGYG000297162.fna	-461
62202	61741	./Human-Gut/pub/databases/metagenomics/mgnify_genomes/human-gut/v2.0/species_catalogue/MGYG0000027/MGYG000002780/genome/MGYG000002780.fna	-461
35047	34586	./Pig-Gut/ftp.ebi.ac.uk/pub/databases/metagenomics/mgnify_genomes/pig-gut/v1.0/species_catalogue/MGYG0003033/MGYG000303352/genome/MGYG000303352.fna	-461
99010	98549	./Mouse-Gut/ftp.ebi.ac.uk/pub/databases/metagenomics/mgnify_genomes/mouse-gut/v1.0/species_catalogue/MGYG0003271/MGYG000327189/genome/MGYG000327189.fna	-461
91070	90609	./Human-Gut/pub/databases/metagenomics/mgnify_genomes/human-gut/v2.0/species_catalogue/MGYG0000034/MGYG000003466/genome/MGYG000003466.fna	-461
71286	70825	./Mouse-Gut/ftp.ebi.ac.uk/pub/databases/metagenomics/mgnify_genomes/mouse-gut/v1.0/species_catalogue/MGYG0003227/MGYG000322725/genome/MGYG000322725.fna	-461
84658	84197	./Mouse-Gut/ftp.ebi.ac.uk/pub/databases/metagenomics/mgnify_genomes/mouse-gut/v1.0/species_catalogue/MGYG0003228/MGYG000322810/genome/MGYG000322810.fna	-461
94575	94114	./Mouse-Gut/ftp.ebi.ac.uk/pub/databases/metagenomics/mgnify_genomes/mouse-gut/v1.0/species_catalogue/MGYG0003281/MGYG000328197/genome/MGYG000328197.fna	-461
42333	41872	./Chicken-Gut/ftp.ebi.ac.uk/pub/databases/metagenomics/mgnify_genomes/chicken-gut/v1.0/species_catalogue/MGYG0003173/MGYG000317321/genome/MGYG000317321.fna	-461
35541	35080	./Mouse-Gut/ftp.ebi.ac.uk/pub/databases/metagenomics/mgnify_genomes/mouse-gut/v1.0/species_catalogue/MGYG0003272/MGYG000327261/genome/MGYG000327261.fna	-461
260200	259739	./Mouse-Gut/ftp.ebi.ac.uk/pub/databases/metagenomics/mgnify_genomes/mouse-gut/v1.0/species_catalogue/MGYG0003807/MGYG000380726/genome/MGYG000380726.fna	-461
305020	304559	./Mouse-Gut/ftp.ebi.ac.uk/pub/databases/metagenomics/mgnify_genomes/mouse-gut/v1.0/species_catalogue/MGYG0003235/MGYG000323596/genome/MGYG000323596.fna	-461
31108	30647	./Marine/ftp.ebi.ac.uk/pub/databases/metagenomics/mgnify_genomes/marine/v1.0/species_catalogue/MGYG0002965/MGYG000296590/genome/MGYG000296590.fna	-461
48009	47548	./Human-Gut/pub/databases/metagenomics/mgnify_genomes/human-gut/v2.0/species_catalogue/MGYG0000016/MGYG000001664/genome/MGYG000001664.fna	-461
53889	53428	./Mouse-Gut/ftp.ebi.ac.uk/pub/databases/metagenomics/mgnify_genomes/mouse-gut/v1.0/species_catalogue/MGYG0003294/MGYG000329400/genome/MGYG000329400.fna	-461
37282	36821	./Mouse-Gut/ftp.ebi.ac.uk/pub/databases/metagenomics/mgnify_genomes/mouse-gut/v1.0/species_catalogue/MGYG0004040/MGYG000404023/genome/MGYG000404023.fna	-461
51686	51225	./Chicken-Gut/ftp.ebi.ac.uk/pub/databases/metagenomics/mgnify_genomes/chicken-gut/v1.0/species_catalogue/MGYG0003137/MGYG000313770/genome/MGYG000313770.fna	-461
59782	59321	./Mouse-Gut/ftp.ebi.ac.uk/pub/databases/metagenomics/mgnify_genomes/mouse-gut/v1.0/species_catalogue/MGYG0003225/MGYG000322581/genome/MGYG000322581.fna	-461
82880	82419	./Mouse-Gut/ftp.ebi.ac.uk/pub/databases/metagenomics/mgnify_genomes/mouse-gut/v1.0/species_catalogue/MGYG0003274/MGYG000327481/genome/MGYG000327481.fna	-461
74227	73766	./Mouse-Gut/ftp.ebi.ac.uk/pub/databases/metagenomics/mgnify_genomes/mouse-gut/v1.0/species_catalogue/MGYG0003281/MGYG000328196/genome/MGYG000328196.fna	-461
60046	59585	./Mouse-Gut/ftp.ebi.ac.uk/pub/databases/metagenomics/mgnify_genomes/mouse-gut/v1.0/species_catalogue/MGYG0003291/MGYG000329166/genome/MGYG000329166.fna	-461
92563	92102	./Mouse-Gut/ftp.ebi.ac.uk/pub/databases/metagenomics/mgnify_genomes/mouse-gut/v1.0/species_catalogue/MGYG0004115/MGYG000411503/genome/MGYG000411503.fna	-461
15212	14751	./Human-Gut/pub/databases/metagenomics/mgnify_genomes/human-gut/v2.0/species_catalogue/MGYG0000034/MGYG000003443/genome/MGYG000003443.fna	-461
27328	26867	./Mouse-Gut/ftp.ebi.ac.uk/pub/databases/metagenomics/mgnify_genomes/mouse-gut/v1.0/species_catalogue/MGYG0003906/MGYG000390611/genome/MGYG000390611.fna	-461
30041	29580	./Pig-Gut/ftp.ebi.ac.uk/pub/databases/metagenomics/mgnify_genomes/pig-gut/v1.0/species_catalogue/MGYG0003019/MGYG000301964/genome/MGYG000301964.fna	-461
140510	140049	./Human-Gut/pub/databases/metagenomics/mgnify_genomes/human-gut/v2.0/species_catalogue/MGYG0000034/MGYG000003400/genome/MGYG000003400.fna	-461
44983	44522	./Human-Gut/pub/databases/metagenomics/mgnify_genomes/human-gut/v2.0/species_catalogue/MGYG0000036/MGYG000003646/genome/MGYG000003646.fna	-461
59668	59207	./Human-Vaginal/ftp.ebi.ac.uk/pub/databases/metagenomics/mgnify_genomes/human-vaginal/v1.0/species_catalogue/MGYG0003042/MGYG000304294/genome/MGYG000304294.fna	-461
22611	22150	./Human-Gut/pub/databases/metagenomics/mgnify_genomes/human-gut/v2.0/species_catalogue/MGYG0000037/MGYG000003793/genome/MGYG000003793.fna	-461
37419	36958	./Pig-Gut/ftp.ebi.ac.uk/pub/databases/metagenomics/mgnify_genomes/pig-gut/v1.0/species_catalogue/MGYG0003024/MGYG000302476/genome/MGYG000302476.fna	-461
26424	25963	./Human-Gut/pub/databases/metagenomics/mgnify_genomes/human-gut/v2.0/species_catalogue/MGYG0000037/MGYG000003751/genome/MGYG000003751.fna	-461
55481	55020	./Human-Gut/pub/databases/metagenomics/mgnify_genomes/human-gut/v2.0/species_catalogue/MGYG0000035/MGYG000003558/genome/MGYG000003558.fna	-461
88267	87806	./Marine/ftp.ebi.ac.uk/pub/databases/metagenomics/mgnify_genomes/marine/v1.0/species_catalogue/MGYG0002970/MGYG000297084/genome/MGYG000297084.fna	-461
47975	47514	./Human-Gut/pub/databases/metagenomics/mgnify_genomes/human-gut/v2.0/species_catalogue/MGYG0000037/MGYG000003737/genome/MGYG000003737.fna	-461
84351	83890	./Human-Gut/pub/databases/metagenomics/mgnify_genomes/human-gut/v2.0/species_catalogue/MGYG0000035/MGYG000003592/genome/MGYG000003592.fna	-461
256258	255797	./Human-Gut/pub/databases/metagenomics/mgnify_genomes/human-gut/v2.0/species_catalogue/MGYG0000035/MGYG000003539/genome/MGYG000003539.fna	-461
29705	29244	./Mouse-Gut/ftp.ebi.ac.uk/pub/databases/metagenomics/mgnify_genomes/mouse-gut/v1.0/species_catalogue/MGYG0004115/MGYG000411581/genome/MGYG000411581.fna	-461
94101	93640	./Human-Gut/pub/databases/metagenomics/mgnify_genomes/human-gut/v2.0/species_catalogue/MGYG0000009/MGYG000000944/genome/MGYG000000944.fna	-461
27469	27008	./Mouse-Gut/ftp.ebi.ac.uk/pub/databases/metagenomics/mgnify_genomes/mouse-gut/v1.0/species_catalogue/MGYG0003283/MGYG000328353/genome/MGYG000328353.fna	-461
54723	54262	./Human-Gut/pub/databases/metagenomics/mgnify_genomes/human-gut/v2.0/species_catalogue/MGYG0000037/MGYG000003760/genome/MGYG000003760.fna	-461
28570	28109	./Human-Gut/pub/databases/metagenomics/mgnify_genomes/human-gut/v2.0/species_catalogue/MGYG0000037/MGYG000003739/genome/MGYG000003739.fna	-461
132233	131772	./Mouse-Gut/ftp.ebi.ac.uk/pub/databases/metagenomics/mgnify_genomes/mouse-gut/v1.0/species_catalogue/MGYG0004109/MGYG000410947/genome/MGYG000410947.fna	-461
65806	65345	./Human-Gut/pub/databases/metagenomics/mgnify_genomes/human-gut/v2.0/species_catalogue/MGYG0000015/MGYG000001591/genome/MGYG000001591.fna	-461
55957	55496	./Cow-Rumen/ftp.ebi.ac.uk/pub/databases/metagenomics/mgnify_genomes/cow-rumen/v1.0/species_catalogue/MGYG0002943/MGYG000294361/genome/MGYG000294361.fna	-461
37581	37120	./Human-Gut/pub/databases/metagenomics/mgnify_genomes/human-gut/v2.0/species_catalogue/MGYG0000021/MGYG000002121/genome/MGYG000002121.fna	-461
43544	43083	./Human-Gut/pub/databases/metagenomics/mgnify_genomes/human-gut/v2.0/species_catalogue/MGYG0000005/MGYG000000545/genome/MGYG000000545.fna	-461
34862	34401	./Human-Gut/pub/databases/metagenomics/mgnify_genomes/human-gut/v2.0/species_catalogue/MGYG0000028/MGYG000002899/genome/MGYG000002899.fna	-461
30938	30477	./Human-Gut/pub/databases/metagenomics/mgnify_genomes/human-gut/v2.0/species_catalogue/MGYG0000012/MGYG000001204/genome/MGYG000001204.fna	-461
152210	151749	./Mouse-Gut/ftp.ebi.ac.uk/pub/databases/metagenomics/mgnify_genomes/mouse-gut/v1.0/species_catalogue/MGYG0003225/MGYG000322554/genome/MGYG000322554.fna	-461
72555	72094	./Mouse-Gut/ftp.ebi.ac.uk/pub/databases/metagenomics/mgnify_genomes/mouse-gut/v1.0/species_catalogue/MGYG0003226/MGYG000322680/genome/MGYG000322680.fna	-461
77860	77399	./Human-Gut/pub/databases/metagenomics/mgnify_genomes/human-gut/v2.0/species_catalogue/MGYG0000037/MGYG000003786/genome/MGYG000003786.fna	-461
36728	36267	./Chicken-Gut/ftp.ebi.ac.uk/pub/databases/metagenomics/mgnify_genomes/chicken-gut/v1.0/species_catalogue/MGYG0003133/MGYG000313369/genome/MGYG000313369.fna	-461
1475894	1475433	./Human-Gut/pub/databases/metagenomics/mgnify_genomes/human-gut/v2.0/species_catalogue/MGYG0000015/MGYG000001524/genome/MGYG000001524.fna	-461
57583	57122	./Human-Gut/pub/databases/metagenomics/mgnify_genomes/human-gut/v2.0/species_catalogue/MGYG0000027/MGYG000002775/genome/MGYG000002775.fna	-461
190279	189818	./Cow-Rumen/ftp.ebi.ac.uk/pub/databases/metagenomics/mgnify_genomes/cow-rumen/v1.0/species_catalogue/MGYG0002918/MGYG000291849/genome/MGYG000291849.fna	-461
72110	71649	./Human-Gut/pub/databases/metagenomics/mgnify_genomes/human-gut/v2.0/species_catalogue/MGYG0000027/MGYG000002782/genome/MGYG000002782.fna	-461
161902	161441	./Mouse-Gut/ftp.ebi.ac.uk/pub/databases/metagenomics/mgnify_genomes/mouse-gut/v1.0/species_catalogue/MGYG0003226/MGYG000322666/genome/MGYG000322666.fna	-461
61690	61229	./Pig-Gut/ftp.ebi.ac.uk/pub/databases/metagenomics/mgnify_genomes/pig-gut/v1.0/species_catalogue/MGYG0003018/MGYG000301828/genome/MGYG000301828.fna	-461
49321	48860	./Human-Gut/pub/databases/metagenomics/mgnify_genomes/human-gut/v2.0/species_catalogue/MGYG0000035/MGYG000003583/genome/MGYG000003583.fna	-461
61418	60957	./Mouse-Gut/ftp.ebi.ac.uk/pub/databases/metagenomics/mgnify_genomes/mouse-gut/v1.0/species_catalogue/MGYG0003311/MGYG000331133/genome/MGYG000331133.fna	-461
180064	179603	./Cow-Rumen/ftp.ebi.ac.uk/pub/databases/metagenomics/mgnify_genomes/cow-rumen/v1.0/species_catalogue/MGYG0002950/MGYG000295083/genome/MGYG000295083.fna	-461
33278	32817	./Pig-Gut/ftp.ebi.ac.uk/pub/databases/metagenomics/mgnify_genomes/pig-gut/v1.0/species_catalogue/MGYG0003019/MGYG000301969/genome/MGYG000301969.fna	-461
40566	40105	./Chicken-Gut/ftp.ebi.ac.uk/pub/databases/metagenomics/mgnify_genomes/chicken-gut/v1.0/species_catalogue/MGYG0003141/MGYG000314171/genome/MGYG000314171.fna	-461
41522	41061	./Cow-Rumen/ftp.ebi.ac.uk/pub/databases/metagenomics/mgnify_genomes/cow-rumen/v1.0/species_catalogue/MGYG0002914/MGYG000291422/genome/MGYG000291422.fna	-461
53737	53276	./Mouse-Gut/ftp.ebi.ac.uk/pub/databases/metagenomics/mgnify_genomes/mouse-gut/v1.0/species_catalogue/MGYG0003292/MGYG000329219/genome/MGYG000329219.fna	-461
31086	30625	./Human-Gut/pub/databases/metagenomics/mgnify_genomes/human-gut/v2.0/species_catalogue/MGYG0000011/MGYG000001187/genome/MGYG000001187.fna	-461
36464	36003	./Human-Gut/pub/databases/metagenomics/mgnify_genomes/human-gut/v2.0/species_catalogue/MGYG0000035/MGYG000003597/genome/MGYG000003597.fna	-461
39219	38758	./Pig-Gut/ftp.ebi.ac.uk/pub/databases/metagenomics/mgnify_genomes/pig-gut/v1.0/species_catalogue/MGYG0003035/MGYG000303588/genome/MGYG000303588.fna	-461
35792	35331	./Pig-Gut/ftp.ebi.ac.uk/pub/databases/metagenomics/mgnify_genomes/pig-gut/v1.0/species_catalogue/MGYG0003020/MGYG000302048/genome/MGYG000302048.fna	-461
42323	41862	./Pig-Gut/ftp.ebi.ac.uk/pub/databases/metagenomics/mgnify_genomes/pig-gut/v1.0/species_catalogue/MGYG0003003/MGYG000300306/genome/MGYG000300306.fna	-461
293366	292905	./Human-Gut/pub/databases/metagenomics/mgnify_genomes/human-gut/v2.0/species_catalogue/MGYG0000034/MGYG000003401/genome/MGYG000003401.fna	-461
32127	31666	./Human-Gut/pub/databases/metagenomics/mgnify_genomes/human-gut/v2.0/species_catalogue/MGYG0000005/MGYG000000510/genome/MGYG000000510.fna	-461
30198	29737	./Mouse-Gut/ftp.ebi.ac.uk/pub/databases/metagenomics/mgnify_genomes/mouse-gut/v1.0/species_catalogue/MGYG0003306/MGYG000330621/genome/MGYG000330621.fna	-461
96195	95734	./Chicken-Gut/ftp.ebi.ac.uk/pub/databases/metagenomics/mgnify_genomes/chicken-gut/v1.0/species_catalogue/MGYG0003080/MGYG000308097/genome/MGYG000308097.fna	-461
79564	79103	./Human-Gut/pub/databases/metagenomics/mgnify_genomes/human-gut/v2.0/species_catalogue/MGYG0000029/MGYG000002954/genome/MGYG000002954.fna	-461
36121	35659	./Human-Gut/pub/databases/metagenomics/mgnify_genomes/human-gut/v2.0/species_catalogue/MGYG0000004/MGYG000000462/genome/MGYG000000462.fna	-462
34497	34035	./Human-Gut/pub/databases/metagenomics/mgnify_genomes/human-gut/v2.0/species_catalogue/MGYG0000005/MGYG000000520/genome/MGYG000000520.fna	-462
33414	32951	./Human-Gut/pub/databases/metagenomics/mgnify_genomes/human-gut/v2.0/species_catalogue/MGYG0000004/MGYG000000494/genome/MGYG000000494.fna	-463
56123	55660	./Human-Gut/pub/databases/metagenomics/mgnify_genomes/human-gut/v2.0/species_catalogue/MGYG0000031/MGYG000003195/genome/MGYG000003195.fna	-463
18696	18227	./Human-Gut/pub/databases/metagenomics/mgnify_genomes/human-gut/v2.0/species_catalogue/MGYG0000035/MGYG000003560/genome/MGYG000003560.fna	-469
41953	41483	./Human-Gut/pub/databases/metagenomics/mgnify_genomes/human-gut/v2.0/species_catalogue/MGYG0000005/MGYG000000530/genome/MGYG000000530.fna	-470
53007	52536	./Human-Gut/pub/databases/metagenomics/mgnify_genomes/human-gut/v2.0/species_catalogue/MGYG0000037/MGYG000003736/genome/MGYG000003736.fna	-471
36186	35715	./Human-Gut/pub/databases/metagenomics/mgnify_genomes/human-gut/v2.0/species_catalogue/MGYG0000005/MGYG000000537/genome/MGYG000000537.fna	-471
124010	123538	./Human-Gut/pub/databases/metagenomics/mgnify_genomes/human-gut/v2.0/species_catalogue/MGYG0000033/MGYG000003367/genome/MGYG000003367.fna	-472
29483	29011	./Non-Model-Fish-Gut/ftp.ebi.ac.uk/pub/databases/metagenomics/mgnify_genomes/non-model-fish-gut/v2.0/species_catalogue/MGYG0002995/MGYG000299512/genome/MGYG000299512.fna	-472
42532	42059	./Mouse-Gut/ftp.ebi.ac.uk/pub/databases/metagenomics/mgnify_genomes/mouse-gut/v1.0/species_catalogue/MGYG0003225/MGYG000322546/genome/MGYG000322546.fna	-473
32371	31897	./Marine/ftp.ebi.ac.uk/pub/databases/metagenomics/mgnify_genomes/marine/v1.0/species_catalogue/MGYG0002974/MGYG000297412/genome/MGYG000297412.fna	-474
28734	28250	./Human-Gut/pub/databases/metagenomics/mgnify_genomes/human-gut/v2.0/species_catalogue/MGYG0000038/MGYG000003812/genome/MGYG000003812.fna	-484
211977	211487	./Mouse-Gut/ftp.ebi.ac.uk/pub/databases/metagenomics/mgnify_genomes/mouse-gut/v1.0/species_catalogue/MGYG0003357/MGYG000335747/genome/MGYG000335747.fna	-490
53859	53364	./Mouse-Gut/ftp.ebi.ac.uk/pub/databases/metagenomics/mgnify_genomes/mouse-gut/v1.0/species_catalogue/MGYG0003242/MGYG000324203/genome/MGYG000324203.fna	-495
36068	35572	./Mouse-Gut/ftp.ebi.ac.uk/pub/databases/metagenomics/mgnify_genomes/mouse-gut/v1.0/species_catalogue/MGYG0003272/MGYG000327260/genome/MGYG000327260.fna	-496
104418	103920	./Honeybee-Gut/ftp.ebi.ac.uk/pub/databases/metagenomics/mgnify_genomes/honeybee-gut/v1.0/species_catalogue/MGYG0003212/MGYG000321272/genome/MGYG000321272.fna	-498
74398	73900	./Mouse-Gut/ftp.ebi.ac.uk/pub/databases/metagenomics/mgnify_genomes/mouse-gut/v1.0/species_catalogue/MGYG0003272/MGYG000327237/genome/MGYG000327237.fna	-498
26820	26321	./Pig-Gut/ftp.ebi.ac.uk/pub/databases/metagenomics/mgnify_genomes/pig-gut/v1.0/species_catalogue/MGYG0003033/MGYG000303303/genome/MGYG000303303.fna	-499
